# Supplementary material for: Natural variation in Glume Coverage 1 causes naked grains in sorghum
Source: Nat Commun. 2022 Feb 25;13:1068. doi: 10.1038/s41467-022-28680-3 (PMC8881591; doi:10.1038/s41467-022-28680-3)
Supplement: Supplementary file 4 — Supplementary Data 1 [file 41467_2022_28680_MOESM4_ESM.xlsx]

## Sheet: Sheet1
Supplementary Data 1: Information and phenotype evaluation of 915 diverse sorghum accessions.
Library Name	Plant name	PI number	Origin	Type	Glume coverage	Glume length (mm)	Seed length (mm)	Seed width (mm)	Thousand seed weight (g)	GC1 allele
P001	Ankolib Red	PI152595	Sudan	SAP	Very high glume coverage-5	-	-	-	-	GC1
P002	Feterita Gishesh	PI152651	-	SAP	Low glume coverage-2	3.9	4.7	4	26.3	GC1
P003	SC170 original exotic	PI276837	-	SAP	Very low glume coverage-1	3.6	5	4.1	-	gc1-a
P004	HEGARI	PI34911	-	SAP	Moderate glume coverage-3	4.1	4.5	4	27.2	GC1
P005	White Kafir	PI48770	United States	SAP	Low glume coverage-2	-	-	-	-	-
P006	SC214	PI533750	India	SAP	Very high glume coverage-5	4.4	4	3.1	-	GC1
P007	SC103	PI533752	South Africa	SAP	Very low glume coverage-1	-	-	-	-	-
P008	SC309	PI533754	Sudan	SAP	Very high glume coverage-5	3.3	4.5	4.4	20.7	GC1
P009	SC55	PI533755	-	SAP	Very low glume coverage-1	-	-	-	-	-
P010	SC64	PI533757	-	SAP	Very low glume coverage-1	-	-	-	-	-
P011	SC423	PI533758	Sudan	SAP	Very low glume coverage-1	2.6	4.1	3.4	21.4	gc1-a
P012	SC118	PI533759	-	SAP	Very low glume coverage-1	3.9	4.4	3.5	-	GC1
P013	SC120	PI533760	-	SAP	Low glume coverage-2	-	-	-	-	-
P014	SC333	PI533761	Ethiopia	SAP	Low glume coverage-2	4.7	5.24	4.9	37.2	GC1
P015	SC425	PI533762	Sudan	SAP	Very low glume coverage-1	-	-	-	-	gc1-a
P016	SC265	PI533766	West Volta	SAP	High glume coverage-4	4.6	3.9	3.4	17.4	GC1
P017	SC420	PI533769	Sudan	SAP	Very low glume coverage-1	-	-	-	-	-
P018	KA-3	PI533776	-	SAP	Very low glume coverage-1	4	4.9	5.1	32.8	gc1-c
P019	SC299	PI533785	Nigeria	SAP	Moderate glume coverage-3	-	-	-	-	-
P020	SC53	PI533788	Sudan	SAP	Moderate glume coverage-3	4.3	3.8	3.6	-	GC1
P021	SC57	PI533789	Sudan	SAP	Low glume coverage-2	3.9	4.2	4	29.7	gc1-a
P022	SC108	PI533792	Ethiopia	SAP	Low glume coverage-2	-	-	-	-	-
P023	SC110	PI533794	Ethiopia	SAP	Very low glume coverage-1	-	-	-	-	-
P024	SAP-404	PI533799	-	SAP	Very low glume coverage-1	-	-	-	-	-
P025	SC175	PI533800	Ethiopia	SAP	Very low glume coverage-1	-	-	-	-	-
P026	SC223	PI533807	Nigeria	SAP	Very low glume coverage-1	3.2	4.1	4	24.5	gc1-a
P027	SC199	PI533810	India	SAP	Moderate glume coverage-3	2.8	3.9	4	23.5	GC1
P028	SC206	PI533814	India	SAP	Low glume coverage-2	4	3.5	3.2	20.2	GC1
P029	SC322	PI533821	Tanzania	SAP	Very low glume coverage-1	4	4.1	3.8	19.9	gc1-d
P030	SC418	PI533822	Tanzania	SAP	Very low glume coverage-1	3.7	5	4	-	gc1-a
P031	SC331	PI533824	-	SAP	Moderate glume coverage-3	4.2	4.2	4	-	GC1
P032	SC414	PI533831	Sudan	SAP	Very low glume coverage-1	-	-	-	-	-
P033	SC319	PI533833	Uganda	SAP	Moderate glume coverage-3	3	4	3.7	22.2	gc1-a
P034	BA45 Faria Bonkum	PI533838	-	SAP	Moderate glume coverage-3	-	-	-	-	-
P035	K037 Camjin	PI533839	-	SAP	Very high glume coverage-5	5.4	3.7	3	-	-
P036	SC261	PI533841	-	SAP	Very high glume coverage-5	5.1	4.1	4.2	-	GC1
P037	SC240	PI533842	India	SAP	Moderate glume coverage-3	4	4.1	3.2	17	GC1
P038	SV 34	PI533843	-	SAP	High glume coverage-4	4.2	4.7	3.7	19.8	GC1
P039	EC 18246	PI533845	-	SAP	High glume coverage-4	-	-	-	-	-
P040	Cholia Talijhari	PI533852	-	SAP	High glume coverage-4	-	-	-	-	GC1
P041	SC317	PI533855	India	SAP	Very high glume coverage-5	6	4.5	4.1	18.9	GC1
P042	SC489	PI533856	India	SAP	Moderate glume coverage-3	4.3	4.3	3.3	16.2	GC1
P043	SC320	PI533863	Chad	SAP	Low glume coverage-2	3.9	4.8	4.7	27.8	gc1-a
P044	SC411	PI533866	Sudan	SAP	High glume coverage-4	-	-	-	-	-
P045	SC283	PI533869	Tanzania	SAP	Moderate glume coverage-3	4.7	4.3	3.2	21.7	GC1
P046	SC566	PI533871	Nigeria	SAP	High glume coverage-4	5	4.4	3.2	-	GC1
P047	SC563	PI533876	Nigeria	SAP	Low glume coverage-2	3.9	4.4	4.2	-	GC1
P048	SC396	PI533877	Nigeria	SAP	Moderate glume coverage-3	4.4	4.4	3.8	28.6	gc1-a
P049	SC372	PI533878	-	SAP	Moderate glume coverage-3	3.9	4.2	4.1	37.5	gc1-c
P050	SC399	PI533882	Nigeria	SAP	High glume coverage-4	-	-	-	-	GC1
P051	SC424	PI533901	Japan	SAP	Moderate glume coverage-3	-	-	-	-	-
P052	SC6	PI533902	Ethiopia	SAP	Moderate glume coverage-3	-	-	-	-	-
P053	SC56	PI533910	Sudan	SAP	Low glume coverage-2	-	-	-	-	-
P054	SC58	PI533911	Sudan	SAP	Low glume coverage-2	3.4	4.7	4.8	-	gc1-a
P055	SC63	PI533912	Sudan	SAP	Very low glume coverage-1	-	-	-	-	-
P056	SC66	PI533913	Sudan	SAP	Moderate glume coverage-3	4.39	4.78	3.88	-	GC1
P057	SC124	PI533919	Ethiopia	SAP	High glume coverage-4	3.9	4	3.2	19.4	GC1
P058	R3	PI533924	-	SAP	High glume coverage-4	-	-	-	-	-
P059	SC224	PI533927	Ethiopia	SAP	Very high glume coverage-5	5.2	3.7	3.2	-	GC1
P060	SC603	PI533936	Tanzania	SAP	Moderate glume coverage-3	3.5	3.7	3.2	17.4	GC1
P061	SC630	PI533937	Zambia	SAP	Very low glume coverage-1	-	-	-	-	-
P062	SC558	PI533938	Zaire	SAP	Very low glume coverage-1	-	-	-	-	-
P063	SC557	PI533939	Mosambique	SAP	Moderate glume coverage-3	-	-	-	-	-
P064	SC614	PI533940	Tanzania	SAP	Very high glume coverage-5	-	-	-	-	-
P065	SC467	PI533943	India	SAP	Moderate glume coverage-3	3.3	3.6	3.3	19.8	GC1
P066	SC663	PI533948	United States	SAP	Moderate glume coverage-3	4.8	4	3.4	24.2	GC1
P067	SC648	PI533955	South Africa	SAP	Low glume coverage-2	-	-	-	-	-
P068	SC623	PI533956	Congo	SAP	High glume coverage-4	-	-	-	-	-
P069	SC325	PI533957	United States	SAP	High glume coverage-4	4.3	4	3.3	21.1	GC1
P070	SC121	PI533961	South Africa	SAP	Moderate glume coverage-3	4	4.2	3.7	21.1	gc1-a
P071	SC60	PI533962	Sudan	SAP	Very low glume coverage-1	-	-	-	-	-
P072	SC803	PI533964	Sudan	SAP	Very low glume coverage-1	-	-	-	-	-
P073	SC115	PI533965	Uganda	SAP	Very low glume coverage-1	-	-	-	-	gc1-a
P074	SC964	PI533972	Uganda	SAP	Very low glume coverage-1	-	-	-	-	-
P075	SC655	PI533976	South Africa	SAP	Very low glume coverage-1	-	-	-	-	-
P076	SC628	PI533979	South Africa	SAP	Moderate glume coverage-3	-	-	-	-	gc1-a
P077	SC572	PI533980	Chi-	SAP	-	-	-	-	-	gc1-a
P078	SC701	PI533985	Sudan	SAP	Low glume coverage-2	-	-	-	-	-
P079	SC334	PI533986	Sudan	SAP	Low glume coverage-2	-	-	-	-	-
P080	SC562	PI533987	Sudan	SAP	Moderate glume coverage-3	-	-	-	-	-
P081	SC798	PI533989	Sudan	SAP	Low glume coverage-2	-	-	-	-	-
P082	SC748	PI533991	Sudan	SAP	Very low glume coverage-1	3.5	4.3	3.6	-	gc1-a
P083	SC502	PI533996	Sudan	SAP	Very low glume coverage-1	-	-	-	-	-
P084	SC465	PI533997	Arabia	SAP	High glume coverage-4	5.4	5.2	4.2	23.9	GC1
P085	SC949	PI533998	United States	SAP	Very high glume coverage-5	4.5	3.7	2.4	-	GC1
P086	SC441	PI534009	India	SAP	High glume coverage-4	-	-	-	-	-
P087	SC587	PI534021	India	SAP	Low glume coverage-2	4.2	4.7	4	20.8	GC1
P088	SC473	PI534028	India	SAP	Moderate glume coverage-3	-	-	-	-	-
P089	SC305	PI534037	Chad	SAP	Very high glume coverage-5	-	-	-	-	-
P090	SC564	PI534053	Uganda	SAP	High glume coverage-4	4.7	5.4	4.6	23.2	GC1
P091	SC671	PI534054	Kenya	SAP	High glume coverage-4	-	-	-	-	-
P092	SC553	PI534063	-	SAP	High glume coverage-4	-	-	-	-	-
P093	SC279	PI534070	Nigeria	SAP	Very high glume coverage-5	-	-	-	-	-
P094	SC348	PI534075	Nigeria	SAP	Moderate glume coverage-3	-	-	-	-	-
P095	SC413	PI534079	Nigeria	SAP	Very high glume coverage-5	5.4	5.1	4.2	29.5	GC1
P096	ZA 6	PI534088	Nigeria	SAP	Moderate glume coverage-3	3.1	4.1	4.9	-	gc1-c
P097	SC569	PI534092	Nigeria	SAP	High glume coverage-4	-	-	-	-	GC1
P098	SC605	PI534096	Kenya	SAP	Very high glume coverage-5	6.6	4	3.6	-	-
P099	SC625	PI534097	Japan	SAP	Moderate glume coverage-3	-	-	-	-	-
P100	SC704	PI534099	Japan	SAP	Low glume coverage-2	3	4	4.3	18.9	gc1-a
P101	SC725	PI534101	Japan	SAP	Very low glume coverage-1	-	-	-	-	-
P102	SC641	PI534104	Uganda	SAP	Low glume coverage-2	3.9	4.6	3.8	-	gc1-a
P103	SC637	PI534105	Uganda	SAP	Low glume coverage-2	-	-	-	-	-
P104	SC645	PI534108	Uganda	SAP	Low glume coverage-2	3.2	4	3.4	23.9	gc1-a
P105	SC328	PI534112	Uganda	SAP	Very low glume coverage-1	3.2	4.6	3.9	23.7	gc1-a
P106	SC574	PI534114	Pakistan	SAP	Very low glume coverage-1	-	-	-	-	-
P107	SC984	PI534115	Ethiopia	SAP	Very low glume coverage-1	-	-	-	-	-
P108	SC987	PI534116	Ethiopia	SAP	Very high glume coverage-5	5.9	4.5	2.8	-	GC1
P109	SC991	PI534117	Uganda	SAP	Low glume coverage-2	4.3	4.6	3.7	18.1	GC1
P110	SC13	PI534123	Ethiopia	SAP	Low glume coverage-2	4	5.2	3.5	-	gc1-d
P111	SC15	PI534124	Ethiopia	SAP	Moderate glume coverage-3	4.1	4.5	3.2	17.3	GC1
P112	SC21	PI534127	Ethiopia	SAP	Very high glume coverage-5	-	-	-	-	GC1
P113	SC23	PI534128	Ethiopia	SAP	Very low glume coverage-1	4.4	4.2	3.2	23.9	GC1
P114	SC33	PI534132	Ethiopia	SAP	Low glume coverage-2	3.9	3.4	4.1	-	GC1
P115	SC35	PI534133	Ethiopia	SAP	High glume coverage-4	4.4	4.2	4.1	-	GC1
P116	SC38	PI534135	Ethiopia	SAP	High glume coverage-4	4.2	3.3	4.2	-	GC1
P117	SC51	PI534137	Sudan	SAP	High glume coverage-4	-	-	-	-	-
P118	Matchikah	PI534138	-	SAP	Moderate glume coverage-3	-	-	-	-	-
P119	Tuery 11	PI534139	-	SAP	Moderate glume coverage-3	-	-	-	-	-
P120	SC84	PI534144	Uganda	SAP	Very low glume coverage-1	-	-	-	-	-
P121	SC91	PI534145	Zimbabwe	SAP	High glume coverage-4	5	3.7	3.9	-	GC1
P122	SC135	PI534148	Ethiopia	SAP	High glume coverage-4	5	4.4	4.7	27.7	GC1
P123	SC155	PI534155	Ethiopia	SAP	High glume coverage-4	4.2	4.2	4	19.9	GC1
P124	SC170	PI534157	Ethiopia	SAP	Very low glume coverage-1	-	-	-	-	-
P125	SC599	PI534163	United States	SAP	Moderate glume coverage-3	3.1	4.2	3.2	19.7	gc1-a
P126	F.R. Miller	PI534167	-	SAP	Very high glume coverage-5	5.4	4.9	4	-	GC1
P127	Tx2882	PI540816	-	SAP	Low glume coverage-2	2.9	4.2	4	-	gc1-c
P128	San Chi San	PI542718	-	SAP	High glume coverage-4	4.6	4.7	4	28.7	GC1
P129	Tx2891	PI548797	-	SAP	Low glume coverage-2	-	-	-	-	-
P130	BTx626	PI552856	-	SAP	Very low glume coverage-1	-	-	-	-	-
P131	BTx631	PI552861	United States	SAP	Very low glume coverage-1	3.8	4.7	4	26.5	gc1-a
P132	RTx436	PI561071	-	SAP	High glume coverage-4	-	-	-	-	-
P133	BTx635	PI561073	-	SAP	Moderate glume coverage-3	-	-	-	-	-
P134	SURENO	PI561472	-	SAP	Moderate glume coverage-3	3.6	4.3	3.5	23.2	gc1-a
P135	RTx433	PI564164	-	SAP	Moderate glume coverage-3	-	-	-	-	-
P136	RTx434	PI564165	-	SAP	Moderate glume coverage-3	-	-	-	-	-
P137	ICSV745	PI576130	-	SAP	Low glume coverage-2	3.9	4.4	4.1	19.9	gc1-a
P138	SC609	PI576332	Chi-	SAP	Very high glume coverage-5	4	4.2	3.2	17.5	GC1
P139	SC659	PI576333	United States	SAP	Moderate glume coverage-3	-	-	-	-	-
P140	SC673	PI576339	Zimbabwe	SAP	Very high glume coverage-5	3.4	4.4	3.5	27.4	gc1-a
P141	SC650	PI576340	South Africa	SAP	Low glume coverage-2	3.9	4.3	4.4	26.5	gc1-a
P142	SC627	PI576345	South Africa	SAP	Low glume coverage-2	3.2	3.4	3.2	28.1	GC1
P143	SC941	PI576347	United States	SAP	Very high glume coverage-5	-	-	-	-	-
P144	SC937	PI576348	United States	SAP	Very high glume coverage-5	5	-	-	-	GC1
P145	SC942	PI576349	United States	SAP	Very high glume coverage-5	5.5	3.9	2.9	-	GC1
P146	SAP-417	PI576350	-	SAP	Very high glume coverage-5	-	-	-	-	GC1
P147	SC757	PI576352	Botswa-	SAP	Moderate glume coverage-3	3.4	3.8	3.1	24.3	gc1-a
P148	SC910	PI576359	India	SAP	Very high glume coverage-5	7	3.7	3.1	-	GC1
P149	SC782	PI576364	India	SAP	High glume coverage-4	4.2	3.8	2.8	14.5	GC1
P150	SC624	PI576366	India	SAP	Very high glume coverage-5	3.9	2.9	2.9	14.2	GC1
P151	SC749	PI576373	Japan	SAP	High glume coverage-4	4.9	4.4	4	22.2	GC1
P152	SC1014	PI576375	Ethiopia	SAP	High glume coverage-4	3.2	4.2	4.6	28.2	gc1-a
P153	SC1017	PI576376	Ethiopia	SAP	Low glume coverage-2	-	-	-	-	GC1
P154	SC982	PI576380	Ethiopia	SAP	-	-	-	-	-	-
P155	SC1038	PI576381	Ethiopia	SAP	Moderate glume coverage-3	3.9	4.7	4.8	23	GC1
P156	SC1070	PI576385	Nigeria	SAP	Very high glume coverage-5	-	-	-	-	GC1
P157	SC970	PI576386	Uganda	SAP	Moderate glume coverage-3	4.5	4.3	4.1	-	GC1
P158	SC1056	PI576387	Sudan	SAP	Very low glume coverage-1	-	-	-	-	-
P159	SC192	PI576390	India	SAP	High glume coverage-4	-	-	-	-	GC1
P160	SC213	PI576391	India	SAP	Very high glume coverage-5	4.8	4.4	3	14.6	GC1
P161	SC42	PI576393	Ethiopia	SAP	Very high glume coverage-5	-	-	-	-	GC1
P162	SC734	PI576394	Sudan	SAP	Moderate glume coverage-3	-	-	-	-	-
P163	SC323	PI576399	Sudan	SAP	Low glume coverage-2	2.9	5	5.2	19.6	GC1
P164	SC1085	PI576401	India	SAP	Very high glume coverage-5	4.8	4.7	4.3	25.3	GC1
P165	SC1124	PI576418	Nigeria	SAP	Very high glume coverage-5	-	-	-	-	-
P166	SC1080	PI576422	South Africa	SAP	Moderate glume coverage-3	3.2	4.1	3.9	24.6	gc1-a
P167	SC1155	PI576425	Ethiopia	SAP	Moderate glume coverage-3	4.1	4.5	4	23.3	GC1
P168	SC1033	PI576426	Ethiopia	SAP	Moderate glume coverage-3	-	-	-	-	-
P169	SC979	PI576428	Ethiopia	SAP	Low glume coverage-2	2.9	4.6	4.3	32.4	gc1-a
P170	SC1104	PI576435	Uganda	SAP	Moderate glume coverage-3	3.3	3.5	3	19.9	gc1-a
P171	SC1203	PI576437	Brazil	SAP	Moderate glume coverage-3	3.2	4	3.3	-	gc1-a
P172	RTx2903	PI585291	-	SAP	Low glume coverage-2	-	-	-	-	-
P173	RTx2907	PI585295	-	SAP	Moderate glume coverage-3	-	-	-	-	-
P174	SC929	PI595699	India	SAP	Very high glume coverage-5	4.1	4.1	4.5	-	GC1
P175	SC672	PI595702	Zimbabwe	SAP	Moderate glume coverage-3	3.3	4	3.6	-	gc1-a
P176	SC1079	PI595714	Sudan	SAP	Low glume coverage-2	-	-	-	-	-
P177	SC1246	PI595718	Chad	SAP	Low glume coverage-2	3.5	4.3	4.8	23.6	gc1-b
P178	SC1154	PI595720	Ethiopia	SAP	High glume coverage-4	-	-	-	-	GC1
P179	SC1055	PI595739	Sudan	SAP	Low glume coverage-2	-	-	-	-	-
P180	SC1057	PI595740	Uganda	SAP	Very low glume coverage-1	3.5	4.2	4	-	gc1-a
P181	SC1063	PI595741	Senegal	SAP	Moderate glume coverage-3	-	-	-	-	GC1
P182	SC1201	PI595743	-	SAP	Very high glume coverage-5	5	3.6	3.8	24.6	GC1
P183	SC1211	PI595744	Guatemala	SAP	High glume coverage-4	2.7	3.7	4.1	22.8	gc1-a
P184	SC1214	PI595745	Burki- Faso	SAP	Very low glume coverage-1	-	-	-	-	-
P185	SC855	PI597945	Egypt	SAP	Very high glume coverage-5	-	-	-	-	-
P186	SC606	PI597946	Chi-	SAP	Very high glume coverage-5	-	-	-	-	-
P187	SC1108	PI597949	India	SAP	Very high glume coverage-5	4.3	3.9	3.8	16.7	GC1
P188	SC449	PI597950	India	SAP	Very high glume coverage-5	4.5	3.3	3.2	16.4	GC1
P189	SC532	PI597951	West Volta	SAP	Very high glume coverage-5	4.5	5.1	4.1	22.7	-
P190	SC738	PI597952	Sudan	SAP	Low glume coverage-2	3	3.7	3.4	20.5	gc1-a
P191	SC1158	PI597957	Ethiopia	SAP	Very high glume coverage-5	6.1	4.6	4.5	21.7	GC1
P192	SC1076	PI597960	Nigeria	SAP	Very high glume coverage-5	6	4.8	4.7	28.9	gc1-c
P193	SC1077	PI597961	Nigeria	SAP	High glume coverage-4	-	-	-	-	-
P194	SC1319	PI597964	Ethiopia	SAP	Very low glume coverage-1	-	-	-	-	-
P195	SC1205	PI597965	-	SAP	Very low glume coverage-1	-	-	-	-	-
P196	SC1212	PI597966	Venezuela	SAP	Low glume coverage-2	-	-	-	-	-
P197	SAP-167	PI597967	-	SAP	Very high glume coverage-5	5	4	3.6	-	GC1
P198	SC1321	PI597968	Sudan	SAP	Moderate glume coverage-3	5	4.2	4.4	26.1	GC1
P199	SC1328	PI597971	Sudan	SAP	Low glume coverage-2	4.4	5	4.3	21.3	GC1
P200	SC1329	PI597972	-	SAP	High glume coverage-4	-	-	-	-	-
P201	SC1330	PI597973	Sudan	SAP	Very high glume coverage-5	4.2	4.8	4.7	29.7	GC1
P202	SC1337	PI597976	Mali	SAP	Very high glume coverage-5	4.3	4.1	3.9	-	GC1
P203	SC1345	PI597980	Mali	SAP	Moderate glume coverage-3	4.5	4.4	3.7	22.4	GC1
P204	SC1356	PI597982	Sudan	SAP	Low glume coverage-2	-	-	-	-	gc1-a
P205	Tx2909	PI598069	-	SAP	High glume coverage-4	-	-	-	-	-
P206	Tx2910	PI598070	-	SAP	-	-	-	-	-	-
P207	ICSV400	PI601816	-	SAP	Very low glume coverage-1	4.2	4.8	4.1	-	gc1-a
P208	Tx2911	PI607931	-	SAP	Moderate glume coverage-3	-	-	-	-	-
P209	CSM228	PI609456	-	SAP	Very high glume coverage-5	-	-	-	-	-
P210	KS115	PI613536	United States	SAP	Moderate glume coverage-3	-	-	-	-	GC1
P211	RTx437	PI629034	-	SAP	Low glume coverage-2	-	-	-	-	-
P212	RTx2917	PI629040	-	SAP	Low glume coverage-2	3.3	3.9	3.8	15.6	-
P213	BTx2928	PI629059	-	SAP	Very low glume coverage-1	3.5	4.6	3.9	25.5	-
P214	Waconia Amber	PI641849	-	SAP	Very high glume coverage-5	-	-	-	-	-
P215	Day	PI641874	-	SAP	Very high glume coverage-5	-	-	-	-	-
P216	Early Hegari	PI642992	-	SAP	Very low glume coverage-1	-	-	-	-	GC1
P217	BLACK SPANISH BROOMCORN	PI642998	-	SAP	Very high glume coverage-5	4.8	4.3	4.1	19.8	GC1
P218	COWLEY	PI651492	-	SAP	High glume coverage-4	-	-	-	-	-
P219	RIO	PI651496	-	SAP	High glume coverage-4	-	-	-	-	-
P220	WRAY	PI653616	-	SAP	Moderate glume coverage-3	-	-	-	-	GC1
P221	Standard Blackhull Kafir	PI655970	-	SAP	Moderate glume coverage-3	-	-	-	-	-
P222	Std. White Milo	PI655971	-	SAP	High glume coverage-4	-	-	-	-	-
P223	Pink Kafir	PI655972	-	SAP	Low glume coverage-2	-	-	-	-	-
P224	SPUR FETERITA	PI655973	-	SAP	Moderate glume coverage-3	4.5	4.1	3.6	20.8	-
P225	TEX. BH. KAFIR	PI655974	-	SAP	Moderate glume coverage-3	4	4.5	3.9	22.7	-
P226	WHEATLAND	PI655975	-	SAP	High glume coverage-4	-	-	-	-	GC1
P227	RED KAFIR BAZINE	PI655976	-	SAP	High glume coverage-4	-	-	-	-	GC1
P228	RTAM2566	PI655977	-	SAP	Moderate glume coverage-3	-	-	-	-	-
P229	RTX2737	PI655978	-	SAP	Low glume coverage-2	4.6	4.9	4.2	28.1	-
P230	Tx2741	PI655979	-	SAP	High glume coverage-4	-	-	-	-	-
P231	Tx2785	PI655980	-	SAP	Very high glume coverage-5	-	-	-	-	GC1
P232	CSM-63	PI655981	-	SAP	Very high glume coverage-5	5.3	4.2	4.5	24.6	GC1
P233	BQL33	PI655982	-	SAP	Very low glume coverage-1	-	-	-	-	-
P234	SUGARDRIP	PI655983	-	SAP	Low glume coverage-2	-	-	-	-	-
P235	Plainsman	PI655985	-	SAP	-	-	-	-	-	-
P236	Caprock	PI655986	-	SAP	Moderate glume coverage-3	4.5	5.4	4.7	24.8	GC1
P237	SA 5330/Martin	PI655987	-	SAP	High glume coverage-4	-	-	-	-	-
P238	Combine kafir 60	PI655988	-	SAP	High glume coverage-4	-	-	-	-	-
P239	Redbine-60	PI655989	-	SAP	High glume coverage-4	-	-	-	-	-
P240	Combine 7078	PI655990	-	SAP	-	-	-	-	-	-
P241	BTx378	PI655991	-	SAP	-	-	-	-	-	-
P242	BTx3197	PI655992	-	SAP	-	-	-	-	-	-
P243	BTx399	PI655993	-	SAP	High glume coverage-4	-	-	-	-	-
P244	Wiley	PI655994	-	SAP	Very high glume coverage-5	4.9	4.1	3.1	19.7	GC1
P245	Deer Broomcorn	PI655995	-	SAP	-	-	-	-	-	-
P246	RTx430	PI655996	-	SAP	Moderate glume coverage-3	3.5	5.5	5.1	31.9	gc1-c
P247	RTx431	PI655997	-	SAP	High glume coverage-4	-	-	-	-	-
P248	KS19	PI655998	-	SAP	Very high glume coverage-5	-	-	-	-	-
P249	Tx2784	PI655999	-	SAP(weedy)	Very high glume coverage-5	-	-	-	-	-
P250	RTX432	PI656000	-	SAP	Moderate glume coverage-3	-	-	-	-	-
P251	RTx2783	PI656001	-	SAP	Moderate glume coverage-3	-	-	-	-	-
P252	BAZ9504	PI656003	-	SAP	Moderate glume coverage-3	-	-	-	-	-
P253	RTx435	PI656004	-	SAP	Moderate glume coverage-3	-	-	-	-	-
P254	RTX2536	PI656010	-	SAP	Moderate glume coverage-3	-	-	-	-	-
P255	90EON328	PI656011	-	SAP	Low glume coverage-2	-	-	-	-	-
P256	90M	PI656012	-	SAP	Moderate glume coverage-3	-	-	-	-	-
P257	94Q63	PI656013	-	SAP	Moderate glume coverage-3	-	-	-	-	GC1
P258	Acme Broomcorn	PI656014	-	SAP	Very high glume coverage-5	5	4.1	3.6	18.5	GC1
P259	Ajabsido	PI656015	-	SAP	Moderate glume coverage-3	-	-	-	-	-
P260	B KS66	PI656016	-	SAP	Low glume coverage-2	-	-	-	-	-
P261	100M	PI656017	-	SAP	High glume coverage-4	4.1	4.7	4.8	-	GC1
P262	BTx2752	PI656018	-	SAP	High glume coverage-4	-	-	-	-	GC1
P263	BTx3042	PI656019	-	SAP	High glume coverage-4	-	-	-	-	-
P264	BTx615	PI656022	-	SAP	Moderate glume coverage-3	-	-	-	-	-
P265	Segaolane	PI656023	-	SAP	Moderate glume coverage-3	2.9	3.6	3.3	23.3	gc1-a
P266	SEPON82	PI656024	-	SAP	Low glume coverage-2	3.2	3.7	3.2	-	gc1-a
P267	Shan Qui Red	PI656025	-	SAP	Moderate glume coverage-3	-	-	-	-	-
P268	SOBERANO	PI656026	-	SAP	Very low glume coverage-1	-	-	-	-	-
P269	SRN39	PI656027	-	SAP	Low glume coverage-2	-	-	-	-	-
P270	Town	PI656028	-	SAP	Moderate glume coverage-3	-	-	-	-	-
P271	BTx642	PI656029	-	SAP	High glume coverage-4	4.6	4.5	4.8	24.7	GC1
P272	58M	PI656030	-	SAP	Moderate glume coverage-3	-	-	-	-	-
P273	CE151_262	PI656031	-	SAP	Low glume coverage-2	-	-	-	-	-
P274	CE260_12	PI656032	-	SAP	Very high glume coverage-5	-	-	-	-	-
P275	60M	PI656033	-	SAP	Moderate glume coverage-3	4.6	4.6	5.2	29.8	GC1
P276	Dorado	PI656034	-	SAP	Low glume coverage-2	-	-	-	-	-
P277	El Mota	PI656035	-	SAP	High glume coverage-4	3.5	4	3.7	26.6	gc1-a
P278	ICSV1089BF	PI656036	-	SAP	Very low glume coverage-1	-	-	-	-	-
P279	ICSV401	PI656037	-	SAP	Low glume coverage-2	-	-	-	-	-
P280	IS8525(J)	PI656038	-	SAP	Moderate glume coverage-3	-	-	-	-	-
P281	80M	PI656041	-	SAP	High glume coverage-4	4.9	4.7	4.8	29.3	GC1
P282	NSA440 - KARPER	PI656042	-	SAP	High glume coverage-4	-	-	-	-	-
P283	KAT83369	PI656043	-	SAP	Low glume coverage-2	-	-	-	-	-
P284	Kuyuma	PI656044	-	SAP	Low glume coverage-2	3.6	4.3	4.2	26.1	gc1-a
P285	LianTang Ai	PI656046	-	SAP	Very high glume coverage-5	-	-	-	-	-
P286	M35-1	PI656047	-	SAP	High glume coverage-4	-	-	-	-	-
P287	Malisor 84-7	PI656048	-	SAP	Moderate glume coverage-3	-	-	-	-	-
P288	Marupantse	PI656049	-	SAP	Very high glume coverage-5	-	-	-	-	-
P289	Mota Maradi	PI656050	-	SAP	High glume coverage-4	-	-	-	-	-
P290	MR732	PI656051	-	SAP	Very Low glume coverage-1	3.1	4.6	3.8	24.2	gc1-b
P291	N250B	PI656052	-	SAP	Low glume coverage-2	-	-	-	-	-
P292	N290B	PI656053	-	SAP	Moderate glume coverage-3	-	-	-	-	-
P293	P-721	PI656055	-	SAP	Moderate glume coverage-3	-	-	-	-	-
P294	P850029	PI656056	-	SAP	High glume coverage-4	-	-	-	-	-
P295	P9517	PI656058	-	SAP	Moderate glume coverage-3	-	-	-	-	-
P296	Pinolero 1	PI656059	-	SAP	Very low glume coverage-1	-	-	-	-	-
P297	96CD635	PI656062	-	SAP	Very low glume coverage-1	-	-	-	-	-
P298	Chiragon-2	PI656064	-	SAP	High glume coverage-4	-	-	-	-	-
P299	Koro Kollo	PI656065	-	SAP	Low glume coverage-2	-	-	-	-	-
P300	Lakahiri	PI656066	-	SAP	High glume coverage-4	-	-	-	-	-
P301	Rambharose	PI656067	-	SAP	Very high glume coverage-5	-	-	-	-	-
P302	SC170-6-17	PI656068	-	SAP	Low glume coverage-2	2.83	4.68	4.3	-	gc1-a
P303	SC326-6	PI656069	-	SAP	Low glume coverage-2	-	-	-	-	-
P304	SC748-5	PI656070	-	SAP	Very low glume coverage-1	2.9	4.4	3.8	25.5	gc1-a
P305	SC1019	PI656071	-	SAP	Very low glume coverage-1	-	-	-	-	-
P306	SC1047	PI656072	-	SAP	Moderate glume coverage-3	-	-	-	-	-
P307	SC1218	PI656074	-	SAP	High glume coverage-4	5.4	6	4.8	33.5	GC1
P308	SC1251	PI656075	-	SAP	Very low glume coverage-1	-	-	-	-	-
P309	SC1271	PI656076	-	SAP	-	-	-	-	-	-
P310	SC1416	PI656077	-	SAP	High glume coverage-4	-	-	-	-	GC1
P311	SC1424	PI656078	-	SAP	Very high glume coverage-5	-	-	-	-	-
P312	SC1426	PI656079	-	SAP	Very high glume coverage-5	5	2.7	4.2	22.7	GC1
P313	SC1429	PI656080	-	SAP	Very high glume coverage-5	5.4	4.5	3.5	21.1	GC1
P314	SC1439	PI656081	-	SAP	Very high glume coverage-5	-	-	-	-	-
P315	SC145	PI656082	-	SAP	Very high glume coverage-5	4.7	4.6	4.2	28	GC1
P316	SC1451	PI656083	-	SAP	Low glume coverage-2	4.2	4.8	4.3	38.3	GC1
P317	SC1465	PI656085	-	SAP	High glume coverage-4	-	-	-	-	-
P318	SC1471	PI656086	-	SAP	Moderate glume coverage-3	5.1	4.5	4.3	31.1	GC1
P319	SC1476	PI656087	-	SAP	Low glume coverage-2	4.1	4.1	3.6	-	GC1
P320	SC1484	PI656088	-	SAP	Very high glume coverage-5	4.2	3.9	4.2	21.2	GC1
P321	SC1489	PI656089	-	SAP	High glume coverage-4	4.1	4.3	4.4	20.6	GC1
P322	SC1494	PI656090	-	SAP	Very high glume coverage-5	5.7	4.1	4.5	26	GC1
P323	SC22	PI656091	-	SAP	Low glume coverage-2	3.9	3.9	3.3	-	GC1
P324	SC25	PI656092	-	SAP	Moderate glume coverage-3	4.5	4	5	-	GC1
P325	SC295	PI656093	-	SAP	Very high glume coverage-5	-	-	-	-	-
P326	SC301	PI656094	-	SAP	Moderate glume coverage-3	4.4	4.5	3.3	-	-
P327	SC373	PI656095	-	SAP	Very high glume coverage-5	4.1	4.8	4.3	34	gc1-a
P328	SC391	PI656096	-	SAP	Moderate glume coverage-3	5.1	5.1	5.2	30.6	-
P329	SC480	PI656097	-	SAP	-	-	-	-	-	-
P330	SC498	PI656099	-	SAP	High glume coverage-4	4.9	5.2	5.2	-	GC1
P331	SC500	PI656100	-	SAP	Low glume coverage-2	4	4.2	3.7	-	GC1
P332	SC525	PI656101	-	SAP	Very high glume coverage-5	5.1	4.3	4.7	32.4	GC1
P333	SC59	PI656102	-	SAP	Low glume coverage-2	-	-	-	-	-
P334	SC610	PI656103	-	SAP	Moderate glume coverage-3	-	-	-	-	-
P335	SC621	PI656104	-	SAP	Very high glume coverage-5	-	-	-	-	GC1
P336	SC639	PI656105	-	SAP	High glume coverage-4	4.1	3.6	3.2	22.3	GC1
P337	SC695	PI656106	-	SAP	Low glume coverage-2	-	-	-	-	-
P338	SC702	PI656107	-	SAP	Moderate glume coverage-3	-	-	-	-	-
P339	SC833	PI656108	-	SAP	Very high glume coverage-5	-	-	-	-	-
P340	SC85	PI656109	-	SAP	Low glume coverage-2	3.1	3.5	3.3	-	gc1-d
P341	SC968	PI656110	-	SAP	Very high glume coverage-5	-	-	-	-	-
P342	SC971	PI656111	-	SAP	Low glume coverage-2	-	-	-	-	-
P343	SC1215	PI656112	-	SAP	Very high glume coverage-5	4.7	3.7	3.8	-	GC1
P344	SC1277	PI656113	-	SAP	High glume coverage-4	-	-	-	-	-
P345	SC134	PI656114	-	SAP	Low glume coverage-2	-	-	-	-	-
P346	SC1440	PI656115	-	SAP	Very high glume coverage-5	5.2	3.5	2.9	-	GC1
P347	SC1506	PI656116	-	SAP	Very high glume coverage-5	-	-	-	-	-
P348	SC172	PI656117	-	SAP	Very low glume coverage-1	-	-	-	-	-
P349	SC332	PI656118	-	SAP	High glume coverage-4	-	-	-	-	-
P350	SC386	PI656119	-	SAP	Moderate glume coverage-3	3.5	5.3	4.8	-	gc1-c
P351	SC790	PI656120	-	SAP	Very low glume coverage-1	-	-	-	-	-
P352	SC947	PI656121	-	SAP	High glume coverage-4	5.6	4.6	3.8	25.6	-
J001	P89001 - Indiana	PI 561846	United States, India-	Improved	Low glume coverage-2	4.2	4.4	4.3	37	gc1-a
J002	P89002 - Indiana	PI 561847	United States, India-	Improved	Low glume coverage-2	4	4.4	4	30.1	gc1-a
J003	MN 2826 - Turkey	PI 170787	Turkey	Improved	Moderate glume coverage-3	4.8	4.1	3.2	19.5	GC1
J004	MN-3019 (JUAR)	PI 180348	India	Improved	Very high glume coverage-5	4.2	4.2	3.5	19.8	GC1
J005	MN-3382	PI 218112	Pakistan	Improved	Moderate glume coverage-3	4.9	4.3	3.8	25	GC1
J006	MN-567(Red Turi)	PI 147272	India	Improved	Very high glume coverage-5	4.2	4.7	4	33.4	GC1
J007	KALATI CONSA - Sudan	PI 152857	Sudan	Improved	Very low glume coverage-1	4.1	4	3.6	17.9	gc1-a
J008	Mubiya 2 - Kenya	PI 153823	Kenya	Improved	Low glume coverage-2	3.9	3.9	4	27.1	gc1-a
J009	Wenabu - Uganda	PI 154800	Uganda	Improved	Moderate glume coverage-3	4.3	4	2.9	14	GC1
J010	MUYO - Kenya	PI 155336	Kenya	Improved	Very low glume coverage-1	4.7	3.8	3.9	28.5	gc1-a
J011	MN-2904 (JAWAR)	PI 179747	India	Improved	High glume coverage-4	4.4	4.1	2.9	16.9	GC1
J012	JUAR - India	PI 180008	India	Improved	Very high glume coverage-5	4.9	4.2	4	27.3	GC1
J013	MN-2948 (JUAR)	PI 183085	India	Improved	Very high glume coverage-5	4.9	4.2	3.2	20.8	GC1
J014	Barotse - Zimbabwe	PI 287571	Zimbabwe	Improved	Very low glume coverage-1	3.3	4.1	3.8	26.6	gc1-a
J015	Feterita Wad Umm Benein	PI 287589	Zimbabwe	Improved	High glume coverage-4	4.8	3.9	3.7	26.6	GC1
J016	Feterita Wad Umm Benein	PI 287590	Zimbabwe	Improved	Low glume coverage-2	3.5	4	4	27.8	gc1-a
J017	Feterita Wad Umm Benein	PI 287591	Zimbabwe	Improved	Very low glume coverage-1	3.9	3.9	3.7	24.2	gc1-a
J018	Chigwadara	PI 287592	Zimbabwe	Improved	Low glume coverage-2	3.6	4	3.8	24.9	gc1-a
J019	Bahana 2/6	PI 287595	Zimbabwe	Improved	High glume coverage-4	4.9	4.1	3.7	26.7	GC1
J020	Bahana 2/7	PI 287596	Zimbabwe	Improved	Moderate glume coverage-3	4.5	3.8	3.6	24.3	GC1
J021	P004	PI 34911	United States, Texas	-	Moderate glume coverage-3	-	-	-	-	GC1
J022	KS115	PI 613536	United States, Kansas	Landrace	High glume coverage-4	5.2	5.1	6.2	66.6	GC1
J023	FETERITA FAYOUMI-6	PI 152627	Sudan	Landrace	Moderate glume coverage-3	3.9	4.8	4.4	39.8	GC1
J024	MN-832 (Kododok)	PI 152704	Sudan, Kordofan	Landrace	Very high glume coverage-5	4.8	3.7	3.4	19.6	GC1
J025	MN-1124 (Potch 8)	PI 152759	Sudan	Landrace	Very low glume coverage-1	4.3	3.6	3.5	24.2	gc1-a
J026	FETERITA NIDIANA	PI 152886	Sudan	Landrace	High glume coverage-4	4.7	4.2	4.2	39.7	GC1
J027	JUAR - India	PI 180003	India	Landrace	Moderate glume coverage-3	4.4	4.2	3.6	24.2	GC1
J028	JAWAR	PI 180005	India	Landrace	High glume coverage-4	4.5	4.3	3.9	27	GC1
J029	MN-2949	PI 183086	India	Landrace	Low glume coverage-2	4.6	3.5	3.5	19.8	GC1
J030	MN 3081	PI 196584	Chi-	Landrace	Low glume coverage-2	4	3.3	2.9	12.7	gc1-a
J031	PI 229846 VULGARE	PI 229846	South Africa, Transvaal	Landrace	Low glume coverage-2	4.2	4	3.2	17.4	gc1-a
J032	TSETA (LOCAL NATURE TYPE) 27/51	PI 267476	India	Landrace	Very low glume coverage-1	3.6	4.3	3.8	26.4	gc1-a
J033	CAPE COLO 28/53	PI 267489	India	Landrace	Very low glume coverage-1	4.1	4.1	3.4	23.3	gc1-a
J034	GIZA 3/59	PI 267526	India	Landrace	High glume coverage-4	4.6	4.6	4.7	33.9	GC1
J035	Brawley	PI 533998	-	Landrace	Very high glume coverage-5	5.4	-	-	-	GC1
J036	IS 13487	PI 287647	Zimbabwe	Landrace	Very high glume coverage-5	5.1	4.1	3.4	24.3	GC1
J037	Cultivated black hull	PI 302199	Argenti-	Landrace	Moderate glume coverage-3	5.4	3.8	2.7	14.1	GC1
J038	R2-38	PI 305036	Ethiopia	Landrace	Very high glume coverage-5	4.5	5.4	5.6	51.1	GC1
J039	Durra	PI 329762	Ethiopia	Landrace	High glume coverage-4	4	4.6	3.9	30.1	GC1
J040	ETS 3889	PI 456001	Ethiopia	Landrace	Moderate glume coverage-3	4.3	4.1	3.6	25.2	GC1
J041	548	PI 465443	Yemen	Landrace	Very high glume coverage-5	4	6.1	5.4	73.7	GC1
J042	694	PI 465577	Yemen	Landrace	Very high glume coverage-5	4.5	5.6	5.4	72.8	GC1
J043	821	PI 465688	Yemen	Landrace	Moderate glume coverage-3	4.8	5.9	4.1	42.8	GC1
J044	1109	PI 465933	Yemen	Landrace	High glume coverage-4	4.9	5.5	4.8	56.6	GC1
J045	IS 1037	PI 494563	India	Landrace	High glume coverage-4	4.7	4	3.7	29.7	GC1
J046	AP79-226	PI 510734	Cameroon	Landrace	Very high glume coverage-5	4.9	4.9	5.3	68.5	gc1-a
J047	DhiraH "amra, Dhira Safra, Dhirah Selmi"	PI 511173	Yemen	Landrace	High glume coverage-4	4.1	5.8	5.1	64.9	GC1
J048	Dhurra	PI 532182	Oman	Landrace	Very high glume coverage-5	4.6	4.3	4.3	30.8	GC1
J049	Dhurra	PI 532186	Oman	Landrace	Moderate glume coverage-3	4.6	4	2.7	14.6	GC1
J050	MARIANGARI JORA MUDDAHIHAL	PI 562855	India, Kar-taka	Landrace	High glume coverage-4	3.8	3.5	3	15.7	GC1
J051	BARNARD RED	PI 563136	South Africa	Landrace	Very low glume coverage-1	4	4.3	3.7	26.3	gc1-a
J052	SC NO.0217	PI 563507	India	Landrace	Moderate glume coverage-3	4.7	3.9	3.2	17	GC1
J053	AKLMOI WHITE	PI 570830	Sudan	Landrace	Low glume coverage-2	4.7	4.1	363.4	25.8	gc1-a
J054	WAD UMM BENEIN	PI 570955	Sudan	Landrace	Very low glume coverage-1	3.3	4	3.7	27.3	gc1-a
J055	LAMBAS	PI 571149	Sudan	Landrace	Low glume coverage-2	2.9	4.9	4.4	36.2	gc1-a
J056	UGANDA L 1	PI 571225	Sudan	Landrace	Low glume coverage-2	2.9	4.5	3.8	25.3	gc1-a
J057	WHITE GOVINDGARH	PI 571387	Sudan	Landrace	Very high glume coverage-5	4.5	5.3	6	68	GC1
J058	TRACY - Australia	PI 586541	Australia	Landrace	Low glume coverage-2	3.6	3.8	3.1	19.7	gc1-a
J059	S.BASUTORUM DL/60/97	PI 644328	South Africa	Landrace	Very low glume coverage-1	4.2	4.2	3.3	20.8	gc1-a
J060	EAR FROM PIETERSBURG DL/60/107	PI 644329	South Africa	Landrace	Very low glume coverage-1	4	3.9	3.2	21.5	gc1-a
J061	GOOSENECK	PI 644607	India	Landrace	Very high glume coverage-5	4.6	4	3.5	21.8	GC1
J062	EC 18868	PI 647737	Nepal	Landrace	High glume coverage-4	4.3	3.7	2.6	12.2	GC1
J063	PURDUE NO 49072	PI 647787	Cameroon	Landrace	Very high glume coverage-5	4.6	5.2	5.4	75.1	-
J064	PURDUE NO 49126	PI 651202	-	Landrace	Very high glume coverage-5	4.7	5.1	5.7	73.8	-
J065	INGWARUMA PEARLY	PI 668814	South Africa	Landrace	Very low glume coverage-1	4	4.3	3.5	26.6	gc1-a
J066	RABI YANGAR JORA MITHUGADUR	PI 669746	India, Kar-taka	Landrace	Low glume coverage-2	4.3	4.3	3.7	24.9	gc1-a
J067	Diri	PI 152977	Sudan	Wild sorghum	Very high glume coverage-5	5.4	3.7	2.2	7.8	GC1
J068	NA	PI 156549	Zimbabwe	Wild sorghum	Very high glume coverage-5	5.5	3.3	2.2	8.9	gc1-a
J069	Juar	PI 180349	India	Wild sorghum	Very high glume coverage-5	-	-	-	-	-
J070	MN 2963	PI 186388	Nigeria, Lagos	Wild sorghum	Very high glume coverage-5	-	-	-	-	GC1
J071	MN 3139	PI 198999	Australia, Australian Capital Territory	Wild sorghum	Very high glume coverage-5	-	-	-	-	GC1
J072	1666	PI 209218	South Africa	Wild sorghum	Very high glume coverage-5	-	-	-	-	GC1
J073	IS 3106	PI 213900	Kenya, -irobi City	Wild sorghum	Very high glume coverage-5	4.1	3.5	2.5	11.2	GC1
J074	IS 2755	PI 267438	India	Wild sorghum	Very high glume coverage-5	-	-	-	-	GC1
J075	Tabuckigrass	PI 300117	South Africa	Wild sorghum	Very high glume coverage-5	-	-	-	-	GC1
J076	329	PI 300119	South Africa	Wild sorghum	Very high glume coverage-5	5.6	2.8	1.6	4.2	GC1
J077	A-5867	PI 302141	Australia	Wild sorghum	Very high glume coverage-5	7.8	3.1	1.9	4.6	GC1
J078	O-1008	PI 302219	Ethiopia	Wild sorghum	Very high glume coverage-5	5.6	2.8	1.8	3.8	GC1
J079	A-7171	PI 302233	Soviet Union, Former	Wild sorghum	Very high glume coverage-5	-	-	-	-	GC1
J080	A 5869	PI 302251	Dominican Republic	Wild sorghum	Very high glume coverage-5	5.1	2.9	2.1	6	GC1
J081	IS 12701	PI 302266	Tanzania	Wild sorghum	Very high glume coverage-5	4.2	3.1	2	5.9	GC1
J082	103-B	PI 329313	Ethiopia	Wild sorghum	Very high glume coverage-5	5.6	2.9	1.9	5.4	GC1
J083	149-B	PI 329339	Ethiopia	Wild sorghum	Very high glume coverage-5	6.1	3.1	2	5.2	GC1
J084	Mashila	PI 329353	Ethiopia	Wild sorghum	Very high glume coverage-5	7.4	2.8	1.9	4.5	GC1
J085	Adar	PI 329755	Ethiopia	Wild sorghum	Very high glume coverage-5	6.3	3.4	2.3	8.2	GC1
J086	15-B	PI 330276	Ethiopia	Wild sorghum	Very high glume coverage-5	-	-	-	-	GC1
J087	16-B	PI 330277	Ethiopia	Wild sorghum	Very high glume coverage-5	3.8	2.7	1.7	4.8	GC1
J088	Adar	PI 330294	Ethiopia	Wild sorghum	Very high glume coverage-5	-	-	-	-	GC1
J089	IS 12216	PI 330978	Uganda	Wild sorghum	Very high glume coverage-5	7.1	2.9	1.8	6.6	GC1
J090	148-B	PI 337694	Ethiopia	Wild sorghum	Very high glume coverage-5	5.6	2.8	1.7	4.9	GC1
J091	1398	PI 365024	South Africa	Wild sorghum	Very high glume coverage-5	6	2.4	1.5	3.2	GC1
J092	PB-13	PI 496367	Burundi	Wild sorghum	Very high glume coverage-5	4.2	2.9	2	9.3	GC1
J093	PK-108	PI 496370	Burundi	Wild sorghum	Very high glume coverage-5	-	-	-	-	GC1
J094	Oboro	PI 520788	Kenya	Wild sorghum	Very high glume coverage-5	3.6	3.1	2	8.2	GC1
J095	Munyangi	PI 521276	Kenya	Wild sorghum	Very high glume coverage-5	4.7	2.6	1.5	3.4	GC1
J096	MW 019	PI 524998	Malawi	Wild sorghum	Very high glume coverage-5	6.3	-	-	7.8	GC1
J097	TCD 077	PI 532567	Chad	Wild sorghum	Very high glume coverage-5	6.1	3.2	2.2	8.2	GC1
J098	SA 1527	PI 560477	South Africa	Wild sorghum	Very high glume coverage-5	7.2	3.4	2.1	6.6	GC1
J099	FAO 54912	PI 562151	Sudan	Wild sorghum	Very high glume coverage-5	4.6	3.5	2.2	8.6	GC1
J100	SEREKETCH	PI 586421	Sierra Leone	Wild sorghum	Very high glume coverage-5	-	-	-	-	GC1
J101	IS 31366	PI 620054	Uganda	Wild sorghum	Very high glume coverage-5	-	-	-	-	GC1
J102	IS 31447	PI 620132	Uganda	Wild sorghum	Very high glume coverage-5	3.5	3.4	2.5	8.8	GC1
J103	IS 31448	PI 620133	Uganda	Wild sorghum	Very high glume coverage-5	4.2	3.5	2.7	7.8	GC1
J104	MN-4561	PI 273465	Nigeria	Landrace	High glume coverage-4	4.1	-	-	-	GC1
J105	JUAR-8	PI 180489	India	Landrace	Very high glume coverage-5	4.6	4.4	4.2	32.4	GC1
J106	Inyangentombi - KwaZulu-Natal	PI 144134	South Africa, KwaZulu--tal	Improved	Low glume coverage-2	4.4	4.3	3.3	22.7	gc1-a
J107	RAHMETALLA GALLABAT - Sudan	PI 152771	Sudan	Improved	High glume coverage-4	3.4	4.6	4.3	33.3	GC1
J108	WERAKAN - Sudan	PI 152967	Sudan	Improved	Very high glume coverage-5	4.4	-	-	-	GC1
J109	RED AMBER-1	PI 17548	Australia, New South Wales	Improved	Moderate glume coverage-3	4.9	3.7	2.8	15	GC1
J110	COLLIER	PI 19770	South Africa, KwaZulu--tal	Improved	Very high glume coverage-5	5	4.3	3.1	19	GC1
J111	Bedhlana - Zimbabwe	PI 482768	Zimbabwe	Improved	Very high glume coverage-5	4.8	4.6	3.8	25	GC1
J112	ATLAS	PI 641807	-	Improved	Low glume coverage-2	3.8	4.2	3.8	23.6	gc1-a
J113	HONEY DRIP	PI 641821	-	Improved	Very high glume coverage-5	4.7	4.2	3	19.6	GC1
J114	MCLEAN-3	PI 641828	-	Improved	Moderate glume coverage-3	4.1	4.4	3.3	222	GC1
J115	PLANTER-1	PI 641834	-	Improved	Moderate glume coverage-3	4.8	-	-	-	GC1
J116	WILLIAMS-2	PI 641915	-	Improved	-	-	-	-	-	-
J117	DALE - Mississippi	PI 651495	United States, Mississippi	Improved	Very high glume coverage-5	4.8	3.7	3.1	17	GC1
J118	Theis - Mississippi	PI 651497	United States, Mississippi	Improved	High glume coverage-4	4.6	4	3.6	23.4	GC1
J119	WRAY	PI 653616	United States, Mississippi	Improved	Very high glume coverage-5	4.4	4.1	3.1	20.9	GC1
J120	KELLER - Mississippi	PI 653617	United States, Mississippi	Improved	Very high glume coverage-5	4.7	4.2	3.2	20.4	GC1
J121	MANYOBLE - KwaZulu-Natal	PI 144333	South Africa, KwaZulu--tal	Improved	-	-	-	-	-	-
J122	UPONDONHLOVU - KwaZulu-Natal	PI 144336	South Africa, KwaZulu--tal	Improved	High glume coverage-4	4.5	4.1	3.3	22.6	GC1
J123	KAFIR RED - United States	PI 152693	United States	Improved	High glume coverage-4	4.9	3.7	3.5	24.7	gc1-a
J124	NAGAD MUR - Kordofan	PI 152743	Sudan, Kordofan	Improved	High glume coverage-4	4.8	4.5	4	31.5	GC1
J125	KULMETN - Sudan	PI 152969	Sudan	Improved	Low glume coverage-2	4.2	4.3	4	29.6	gc1-a
J126	Bari - Sudan	PI 152983	Sudan	Improved	Very low glume coverage-1	4.4	3.9	3.7	23.7	gc1-a
J127	KATEMU - Kenya	PI 153874	Kenya	Improved	Very high glume coverage-5	4.7	4.2	4.1	33.2	gc1-a
J128	MN 1551 - Sudan	PI 155241	Sudan	Improved	Very low glume coverage-1	3.8	4	3.7	23.3	gc1-a
J129	MBALWE - Malawi	PI 155716	Malawi	Improved	Very high glume coverage-5	4.7	4.5	4	24	GC1
J130	MN 2742 - Turkey	PI 177156	Turkey	Improved	High glume coverage-4	4.3	4.1	3.2	22.4	GC1
J131	126-524	PI 197548	Algeria	Improved	-	4.6	4	3.1	18	GC1
J132	FETERITA LA ESTENZUELA - Nigeria	PI 201723	Nigeria	Improved	Low glume coverage-2	4.1	4.1	3.4	24.6	gc1-a
J133	MN-4128	PI 250404	Pakistan	Improved	-	4.6	3.9	3.2	17.5	GC1
J134	POTCHETSTRM	PI 267508	United States	Improved	High glume coverage-4	3.5	4.3	3.4	22.2	gc1-a
J135	Rustenberg	PI 287555	Zimbabwe	Improved	Low glume coverage-2	3.4	4	3.7	22.8	gc1-a
J136	Bahana 2/5	PI 287594	Zimbabwe	Improved	Moderate glume coverage-3	2.9	4.1	3.7	23.6	gc1-a
J137	FETERITA	PI 287603	Zimbabwe	Improved	Moderate glume coverage-3	5.3	4.7	3.8	31.8	gc1-a
J138	ABU DIGAIS	PI 287617	Zimbabwe	Improved	Low glume coverage-2	3.8	4.1	3.8	25.3	gc1-a
J139	MN-4394	PI 302123	Portugal	Improved	Very high glume coverage-5	5.5	4	2.6	12.9	GC1
J140	MN 4179	PI 302131	Portugal	Improved	High glume coverage-4	4.5	4	2.9	18.8	GC1
J141	TGR 38	PI 482605	Zimbabwe	Improved	Very high glume coverage-5	4.6	4.2	2.9	17.9	GC1
J142	TGR 39	PI 482606	Zimbabwe	Improved	High glume coverage-4	4	4.3	3	18	GC1
J143	TGR 151	PI 482629	Zimbabwe	Improved	Low glume coverage-2	4.3	3.6	3.2	18.6	gc1-a
J144	Mhonda	PI 482659	Zimbabwe	Improved	Low glume coverage-2	4.3	3.6	3.4	22.4	gc1-d
J145	Mhonda	PI 482660	Zimbabwe	Improved	Very high glume coverage-5	4.2	3.6	3.2	22.8	GC1
J146	TGR 245A	PI 482668	Zimbabwe	Improved	-	-	-	-	-	-
J147	Chitichi	PI 482670	Zimbabwe	Improved	Very low glume coverage-1	4.3	3.6	3.4	23.5	gc1-a
J148	TGR 249D	PI 482675	Zimbabwe	Improved	Moderate glume coverage-3	4	3.8	3.4	23.2	gc1-a
J149	Tsweta	PI 482749	Zimbabwe	Improved	Low glume coverage-2	4.8	3.5	3	13.1	GC1
J150	1788	PI 485758	Yemen	Improved	High glume coverage-4	4.7	4.1	3.7	26.9	GC1
J151	P89004	PI 561849	United States, India-	Improved	Very low glume coverage-1	3.5	3.9	3.9	32	gc1-c
J152	P89007	PI 561852	United States, India-	Improved	Very high glume coverage-5	5.2	4.1	3.9	27	GC1
J153	P89009	PI 561854	United States, India-	Improved	Low glume coverage-2	4	4.6	4.1	36	gc1-c
J154	P89010	PI 561855	United States, India-	Improved	Low glume coverage-2	3.7	4.6	4.6	40.1	gc1-a
J155	RED AMBER-2	PI 576341	South Africa	Improved	High glume coverage-4	5.9	3.4	2.7	11.8	GC1
J156	-	PI 586454	Hungary	Improved	Very high glume coverage-5	4.7	4.4	3.1	18.4	GC1
J157	EARLY FOLGER	PI 641816	-	Improved	Low glume coverage-2	4.5	4	2.9	17.2	GC1
J158	LEOTI-2	PI 641826	-	Improved	High glume coverage-4	4.6	4.3	3	17.3	GC1
J159	MAZO AMBER-1	PI 641827	-	Improved	Very high glume coverage-5	-	-	-	-	-
J160	REX	PI 641835	-	Improved	Very low glume coverage-1	3.8	3.8	3.1	17.8	gc1-a
J161	MN-4517	PI 641847	-	Improved	High glume coverage-4	4.5	3.6	3	16.2	-
J162	COLLIER-2	PI 641860	-	Improved	Moderate glume coverage-3	4.5	3.7	3.1	21.7	GC1
J163	COLLIER	PI 641862	-	Improved	High glume coverage-4	4.5	4.4	3.3	20.7	GC1
J164	DWARF ASHBURN	PI 641893	-	Improved	Moderate glume coverage-3	3.9	3.7	3.4	15.2	GC1
J165	MN 2756	PI 643013	-	Improved	High glume coverage-4	4.5	4.5	4.3	35.8	GC1
J166	MN-2776	PI 643022	-	Improved	High glume coverage-4	4.1	3.4	2.6	12.4	GC1
J167	MN-3738	PI 648149	-	Improved	Moderate glume coverage-3	4.1	4.2	3	15.7	GC1
J168	MN-3739	PI 648150	-	Improved	High glume coverage-4	4.7	4.2	3.2	17.1	GC1
J169	ROMA	PI 666069	United States, Texas	Improved	Low glume coverage-2	4	4.6	3.8	26.1	GC1
J170	Theis	PI 651497	-	Improved	Low glume coverage-2	-	-	-	-	-
J171	Della	PI 566819	United States, Virginia	Cultivar	-	-	-	-	-	-
J172	P003	PI 276837	Ethiopia	-	-	-	-	-	-	-
J173	194 Kano	PI 534054	Kenya	Breeding material	Very high glume coverage-5	4.8	4.4	3.8	26	GC1
J174	BO 36	PI 534063	Nigeria	Breeding material	Moderate glume coverage-3	4.5	-	-	-	GC1
J175	M35-1	PI 656047	India	Cultivar	High glume coverage-4	5.3	4.6	4.4	39.3	GC1
J176	Rio	PI 651496	United States, Texas	Improved	High glume coverage-4	3.2	-	-	-	gc1-a
J177	CSM-63	PI 655981	Mali	-	High glume coverage-4	-	-	-	-	GC1
J178	Mota-Maradi	PI 656050	-	Cultivar	Low glume coverage-2	3.6	4.1	3.8	27.4	gc1-a
J179	El-Mota-S241	PI 656035	Niger	Cultivar	Moderate glume coverage-3	3.9	4	3.8	27.2	gc1-a
J180	Sorghum bicolor Segaolane	PI 656023	-	-	Low glume coverage-2	4.3	3.9	3.6	24	gc1-a
J181	Segeolane	PI 656023	-	-	-	-	-	-	-	-
J182	PIERCE KAFIR	PI 641849	-	Improved	High glume coverage-4	4.7	-	-	-	GC1
J183	ICSV745	PI 576130	India, Andhra Pradesh	Breeding material	Low glume coverage-2	4.9	-	-	-	gc1-a
J184	Sorghum bicolor Cowley	PI 651492	United States, Texas	-	Low glume coverage-2	4.1	3.8	3.4	20.2	gc1-a
J185	P278	PI 656036	-	Cultivar	Very low glume coverage-1	3.2	-	-	-	gc1-b
J186	SAP-155	PI 576437	Brazil	Breeding material	Low glume coverage-2	3.7	4.1	3.4	23.1	gc1-a
J187	Sepon82	PI 656024	-	Cultivar	Low glume coverage-2	2.5	-	-	-	gc1-a
J188	AS 4601 Pawaga	PI 533940	Tanzania	Breeding material	High glume coverage-4	4.5	-	-	-	GC1
J189	P145	PI 576349	United States	Breeding material	Very high glume coverage-5	4.8	3.9	2.8	15.3	GC1
J190	P279	PI 656037	South Africa	Cultivar	Moderate glume coverage-3	3.8	4.6	4.5	39.9	gc1-a
J191	Sorghum bicolor SC 971	PI 656111	-	Breeding material	Moderate glume coverage-3	3.6	-	-	-	gc1-a
J192	MR732	PI 656051	-	0	Low glume coverage-2	3.8	4.5	4	31	gc1-b
J193	Koro-Kollo	PI 656065	-	-	Very high glume coverage-5	-	-	-	-	GC1
J194	Sorghum bicolor Ajabsido	PI 656015	Sudan	Cultivar	Low glume coverage-2	-	-	-	-	-
J195	Ajabsido	PI 656015	-	Cultivar	Very high glume coverage-5	3.8	4.6	4.8	42.8	GC1
J196	Kuyuma	PI 656044	South Africa	Cultivar	Low glume coverage-2	4.4	4.1	4	23	gc1-a
J197	6428 Sian	PI 534037	Chad	Breeding material	Low glume coverage-2	3.8	-	-	-	gc1-a
J198	Sorghum bicolor SC 283	PI 533869	Tanzania	Breeding material	High glume coverage-4	4.3	4.3	3.4	22	GC1
J199	P059	PI 533927	Ethiopia	Breeding material	Very high glume coverage-5	4.8	3.7	3.1	16	GC1
J200	P335	PI 656104	-	Breeding material	Very high glume coverage-5	4.9	3.5	2.4	13.2	GC1
J201	Sorghum bicolor IS3620c	PI 533839	Nigeria	Breeding material	Low glume coverage-2	4.6	-	-	-	GC1
J202	K037 Camjin	PI 533839	-	Breeding material	-	-	-	-	-	-
J203	100M	PI 656017	United States	Breeding material	Very high glume coverage-5	4.3	3.7	3.8	23.4	GC1
J204	Sorghum bicolor SC 265	PI 533766	-	Breeding material	Very high glume coverage-5	4.8	4.1	3.3	19.2	GC1
J205	Sorghum bicolor Tx631	PI 552861	United States, Texas	Breeding material	Moderate glume coverage-3	4.8	4.1	3.7	28.9	gc1-a
J206	SC 56	PI 533910	Sudan	Breeding material	High glume coverage-4	4.3	-	4.1	27.8	GC1
J207	SC 103-14E	PI 533752	-	Breeding material	Very low glume coverage-1	4.6	4.3	4	20.8	gc1-a
J208	P063	PI 533939	Ethiopia	Breeding material	Very high glume coverage-5	4	2.7	2.5	7.5	GC1
J209	SC 35C	PI 534133	Ethiopia	Breeding material	Low glume coverage-2	3.6	4.4	4	36.3	GC1
J210	SC35	PI 534133	-	Breeding material	High glume coverage-4	-	-	-	-	-
J211	Tx436	PI 561071	-	Improved	Low glume coverage-2	4.2	-	-	-	gc1-c
J212	RTx436	PI 561071	United States, Texas	Improved	Very high glume coverage-5	-	-	-	-	-
J213	P184	PI 595745	United States, Texas	Breeding material	High glume coverage-4	4.7	-	-	-	gc1-a
J214	A-96	PI 533901	Japan	Breeding material	Very low glume coverage-1	4.4	4.3	3.2	23.4	gc1-a
J215	P098	PI 534096	Mali	Breeding material	Very high glume coverage-5	4.5	3.9	2.8	16.4	-
J216	SO 85	PI 534096	-	Breeding material	-	-	-	-	-	-
J217	SC 62C	PI 534138	Sudan	Breeding material	Very low glume coverage-1	4.5	4.4	3.2	18.9	gc1-a
J218	80M	PI 656041	United States, Texas	Improved	High glume coverage-4	5.2	4.7	4.6	39.8	GC1
J219	Dobbs	PI 533972	Uganda	Breeding material	Very high glume coverage-5	4.1	4.6	3.9	27.3	gc1-a
J220	No. 25 Gobo, Kaichama Ethiopia	PI 534123	Ethiopia	Breeding material	High glume coverage-4	4.4	3.7	3.1	15.4	GC1
J221	No. 28 Lyle, Marawa Ethiopia	PI 534124	-	Breeding material	Very high glume coverage-5	-	-	-	-	-
J222	R1, 21	PI 534148	Ethiopia	Breeding material	High glume coverage-4	4.6	4.5	3.9	30.8	GC1
J223	RED KAFIR	PI 655976	United States, Kansas	-	Moderate glume coverage-3	-	-	-	-	GC1
J224	R1,4	PI 533919	Ethiopia	Breeding material	Very high glume coverage-5	4.5	4.2	3.5	21.7	GC1
J225	T 28	PI 534053	Uganda	Breeding material	Moderate glume coverage-3	4.5	-	-	-	GC1
J226	P105	PI 534112	India	Breeding material	High glume coverage-4	4.9	4.4	3.8	22.1	GC1
J227	SC 23	PI 534128	-	Breeding material	Low glume coverage-2	4.4	4.3	3.9	27.1	GC1
J228	Sorghum bicolor SC 1345	PI 597980	United States, Texas	Breeding material	Moderate glume coverage-3	4.2	-	-	-	GC1
J229	P292	PI 656053	United States, Nebraska	Breeding material	Moderate glume coverage-3	4	4.2	3.7	23.1	GC1
J230	SC 170-6-17	PI 656068	-	-	Moderate glume coverage-3	3.9	3.9	3.5	20.3	gc1-a
J231	Sorghum bicolor SC 748	PI 656070	-	-	Very high glume coverage-5	-	-	-	-	GC1
J232	Sorghum bicolor Tx642	PI 656029	United States, Texas	Improved	High glume coverage-4	4.9	3.8	3.6	24.8	GC1
J233	Kokla	PI 533911	Sudan	Breeding material	Very low glume coverage-1	3.9	4.2	4.1	31.1	gc1-a
J234	R3,121	PI 533924	Ethiopia	Breeding material	Very low glume coverage-1	3.7	3.8	3.3	18	GC1
J235	P112	PI 534127	-	Breeding material	Moderate glume coverage-3	4.5	3.4	3	13.2	GC1
J236	Sorghum bicolor SC 155	PI 534155	Ethiopia	Breeding material	Moderate glume coverage-3	4.6	4.4	3.9	21.3	GC1
J237	P029	PI 533821	Tanzania	Breeding material	Low glume coverage-2	3.9	4.7	3.9	20.7	gc1-d
J238	P291	PI 656052	United States, Nebraska	Breeding material	Low glume coverage-2	4.5	4.1	3.8	22.4	GC1
J239	SC326-6	PI 656069	-	-	Very high glume coverage-5	-	-	-	-	-
J240	SAP-404	PI 533799	-	Breeding material	Very high glume coverage-5	4.3	4.3	3.9	30.5	GC1
J241	Feterita Gondal	PI 533755	-	Breeding material	Moderate glume coverage-3	4.5	3.9	3.9	27.2	GC1
J242	-	PI 533746	-	Breeding material	Very low glume coverage-1	4.4	3	2.8	14.4	GC1
J243	-	PI 533772	-	Breeding material	Moderate glume coverage-3	4.9	4.1	3.7	27.1	GC1
J244	-	PI 533809	India	Breeding material	Very high glume coverage-5	4.7	3.7	3.5	20.1	GC1
J245	-	PI 533835	-	Breeding material	-	4.8	3.8	3.6	28.9	GC1
J246	-	PI 533853	India	Breeding material	Very high glume coverage-5	4.5	3.6	3.2	19.9	GC1
J247	-	PI 533903	Ethiopia	Breeding material	Very low glume coverage-1	4.5	3.6	3	16.6	GC1
J248	-	PI 533904	Ethiopia	Breeding material	Moderate glume coverage-3	4.2	3	2.6	10.7	GC1
J249	-	PI 533908	Ethiopia	Breeding material	Very high glume coverage-5	4.3	3.6	3	15.6	GC1
J250	BIG WHITE HULL	PI 511824	Chi-	Cultivar	-	4.4	3.4	3	16.4	GC1
J251	C048	PI 536008	Cameroon	Wild sorghum	High glume coverage-4	4.9	2.7	2.1	7.4	GC1
J252	STRAIGHTNECK-1	PI 641842	-	-	Very low glume coverage-1	3.8	3.8	3.1	18.1	gc1-a
J253	SILVER TOP-1	PI 641844	-	-	Very high glume coverage-5	-	-	-	-	GC1
J254	109 TONJI	PI 669287	Sudan	-	Low glume coverage-2	4.5	3.8	3.5	23.9	gc1-a
J255	NSL4346	PI 674656	United States, Texas	-	Very high glume coverage-5	-	-	-	-	GC1
J256	-	PI 533920	Ethiopia	Breeding material	Very high glume coverage-5	3.8	3.7	3.4	22.1	GC1
J257	-	PI 533922	Ethiopia	Breeding material	Moderate glume coverage-3	4.8	4.3	3.7	16.8	GC1
J258	-	PI 533925	Ethiopia	Breeding material	Very high glume coverage-5	4.9	3.6	3.3	16.1	GC1
J259	-	PI 533929	Peru	Breeding material	Very low glume coverage-1	3.8	3.4	3.2	13.9	gc1-a
J260	-	PI 533958	Unknown	Breeding material	Very high glume coverage-5	4.8	3.8	3.1	18	GC1
J261	-	PI 533966	Uganda	Breeding material	Low glume coverage-2	3.7	4.5	3.9	24.4	gc1-a
J262	-	PI 533999	Ethiopia	Breeding material	-	4.5	3.8	2.9	16.9	GC1
J263	-	PI 534026	India	Breeding material	High glume coverage-4	4.3	3.8	3.6	20.9	GC1
J264	-	PI 534052	Uganda	Breeding material	Very high glume coverage-5	3.9	4.3	3.5	20.9	gc1-a
J265	-	PI 534055	Niger	Breeding material	Moderate glume coverage-3	5.1	4.1	3.8	25.3	GC1
J266	-	PI 534056	Nigeria	Breeding material	Low glume coverage-2	4	3.9	3.4	20.6	gc1-a
J267	-	PI 534057	Nigeria	Breeding material	Very high glume coverage-5	4.3	4.4	3.6	26.8	GC1
J268	-	PI 534058	Nigeria	Breeding material	Very high glume coverage-5	4.7	5	3.7	28.3	-
J269	-	PI 534059	Nigeria	Breeding material	High glume coverage-4	4.8	4.9	4.2	35.4	-
J270	-	PI 534060	Nigeria	Breeding material	Low glume coverage-2	3.7	4.6	4.6	38.6	gc1-d
J271	-	PI 534066	Nigeria	Breeding material	Low glume coverage-2	4.1	3.8	3.2	21.3	gc1-d
J272	-	PI 534067	Nigeria	Breeding material	Very high glume coverage-5	3.9	5	4.4	38.6	GC1
J273	-	PI 534074	Nigeria	Breeding material	Low glume coverage-2	3.8	5	4.5	42.2	gc1-c
J274	-	PI 534120	Ethiopia	Breeding material	Very high glume coverage-5	4.5	3.8	3.1	16.2	GC1
J275	-	PI 534122	Ethiopia	Breeding material	Very low glume coverage-1	4.4	3.5	3	15.8	GC1
J276	-	PI 534125	Ethiopia	Breeding material	Very high glume coverage-5	4.7	4.2	3.4	20.6	GC1
J277	-	PI 534126	Ethiopia	Breeding material	Moderate glume coverage-3	4.3	3.2	2.6	11.4	GC1
J278	-	PI 534131	Ethiopia	Breeding material	Low glume coverage-2	4.2	4.2	3.1	17.8	GC1
J279	-	PI 534134	Ethiopia	Breeding material	Very high glume coverage-5	4.5	3.7	3.5	19.4	GC1
J280	-	PI 534136	Ethiopia	Breeding material	Moderate glume coverage-3	4.6	4	3.5	22.1	GC1
J281	-	PI 534147	Ethiopia	Breeding material	Moderate glume coverage-3	4.3	4.6	4	31.3	GC1
J282	-	PI 534149	Ethiopia	Breeding material	Very high glume coverage-5	4.4	3.7	3.4	16.5	GC1
J283	-	PI 534150	Ethiopia	Breeding material	High glume coverage-4	4.9	3.7	3.2	16.4	GC1
J284	-	PI 534151	Ethiopia	Breeding material	High glume coverage-4	4.7	4.1	3.7	23.8	GC1
J285	-	PI 534152	Ethiopia	Breeding material	Very high glume coverage-5	4.3	4	3.8	23.3	GC1
J286	-	PI 534159	Ethiopia	Breeding material	Moderate glume coverage-3	3.6	3.8	3.4	21.5	GC1
J287	-	PI 576337	Uganda	Breeding material	Moderate glume coverage-3	4.5	3.6	2.6	15.9	GC1
J288	-	PI 576357	Nigeria	Breeding material	Very high glume coverage-5	-	-	-	-	-
J289	-	PI 576379	Ethiopia	Breeding material	Very high glume coverage-5	3.3	3	3	14.3	GC1
J290	-	PI 576398	Ethiopia	Breeding material	-	-	-	-	-	-
J291	-	PI 576427	Ethiopia	Breeding material	Very high glume coverage-5	4.9	4	3.5	22	GC1
J292	-	PI 576429	Sudan	Breeding material	Low glume coverage-2	4.5	4.3	3.5	23.9	GC1
J293	-	PI 576431	Ethiopia	Breeding material	Moderate glume coverage-3	4.6	4.5	3.9	28.2	GC1
J294	-	PI 595711	United States, Texas	Breeding material	Moderate glume coverage-3	3.2	4.2	3.6	29.7	GC1
J295	-	PI 595717	United States, Texas	Breeding material	Very low glume coverage-1	4.9	4	3.5	28.1	gc1-a
J296	-	PI 595728	United States, Texas	Breeding material	Very high glume coverage-5	4.7	4.4	3.5	25	GC1
J297	-	PI 595729	United States, Texas	Breeding material	Very low glume coverage-1	5.5	3.9	3.4	22.1	gc1-a
J298	-	PI 595730	United States, Texas	Breeding material	Moderate glume coverage-3	3.9	4.1	3.7	24.2	gc1-a
J299	-	PI 595742	United States, Texas	Breeding material	Very high glume coverage-5	4.8	3.8	3.3	20.2	GC1
J300	-	PI 505722	Zambia	Landrace	Moderate glume coverage-3	4.4	4.7	4.7	39.3	GC1
J301	-	PI 506069	Togo	Landrace	Low glume coverage-2	4.5	4.9	4.5	36	GC1
J302	-	PI 508366	Mali	Cultivated material	Very high glume coverage-5	4.5	5.4	4.8	42.4	GC1
J303	Sorghum bicolor Macia	PI 565121	Zimbabwe	Cultivar	-	-	-	-	-	-
J304	Sorghum bicolor SC 1103	PI 576434	Nigeria	Breeding material	Very low glume coverage-1	4.3	4.3	3.9	29.3	gc1-a
J305	-	PI 656057	United States, India-	Cultivar	Very high glume coverage-5	4.3	4.3	4.2	36.6	GC1
J306	Standard Yellow Milo	PI 24960	United States, Texas	-	High glume coverage-4	-	-	-	-	GC1
J307	Dwarf Yellow Milo	PI 24969	Chi-	-	Moderate glume coverage-3	-	-	-	-	GC1
J308	NR 481	PI 513850	Niger	Cultivated material	Very high glume coverage-5	4.4	4.6	4.1	35.8	GC1
J309	Della	PI 566819	-	Cultivar	Very high glume coverage-5	4.7	3.9	3	18.5	GC1
J310	Double Dwarf Yellow Milo	PI 651094	United States, California	-	Moderate glume coverage-3	-	-	-	-	GC1
J311	Sorghum bicolor AGIRA	PI 217855	Sudan	-	Low glume coverage-2	4	4.3	4	28.2	gc1-b
J312	Hegari	PI 22326	Sudan	-	High glume coverage-4	-	-	-	-	GC1
J313	Sorghum bicolor ITALIAN	PI 295123	Australia	-	Moderate glume coverage-3	-	-	-	-	GC1
J314	SK-5912	PI 300654	Nigeria	-	Moderate glume coverage-3	3.9	4.9	4.9	52	gc1-c
J315	Sorghum bicolor CRIOLLO CABEZA APRETADA	PI 536571	Honduras	Cultivar	High glume coverage-4	-	-	-	-	-
J316	Sorghum bicolor 15065	PI 562402	Saudi Arabia	Cultivated material	Moderate glume coverage-3	4.2	4.4	4.3	39.6	GC1
J317	Sorghum bicolor LR 399	PI 563614	Chi-, Liaoning Sheng	Breeding material	Low glume coverage-2	4.1	4.4	3.9	29.7	GC1
J318	Sorghum bicolor ZIRA-EL-SABI	PI 569885	Sudan	Cultivated material	Very low glume coverage-1	-	-	-	-	-
J319	Sorghum bicolor GULUM ABIAD	PI 571360	Sudan	-	-	-	-	-	-	-
J320	Sorghum bicolor SOR 1	PI 576028	Romania	Cultivated material	Very high glume coverage-5	4.8	4.2	2.9	20.1	GC1
J321	Sorghum bicolor B2AR3043	PI 576320	United States, Arkansas	Breeding material	High glume coverage-4	4.4	3.5	3	16.9	GC1
J322	Sorghum bicolor CAPRICORN	PI 586438	Hungary	Cultivated	-	-	-	-	-	-
J323	Sorghum bicolor B3Tx2817	PI 593910	United States, Texas	Breeding material	-	-	-	-	-	-
J324	Seguetana	PI 609318	Mali	-	Low glume coverage-2	-	-	-	-	GC1
J325	PI609567	PI 609567	Mali	Cultivated material	-	-	-	-	-	-
J326	Sorghum bicolor RCV	PI 656008	El Salvador	Cultivar	-	-	-	-	-	-
J327	Sorghum bicolor A-6129	PI 302221	Soviet Union, Former	-	Very low glume coverage-1	-	-	-	-	GC1
J328	S.bicolor (PI226096)	PI 226096	Kenya	-	High glume coverage-4	-	-	-	-	GC1
J329	S.bicolor subsp. drummondii (PI330272)	PI 330272	Ethiopia	-	Low glume coverage-2	-	-	-	-	GC1
J330	PI525695	PI 525695	Mali	Cultivated material	-	-	-	-	-	-
J331	IS8525	PI 563092	Ethiopia	Cultivar	-	-	-	-	-	-
J332	PI563516	PI 563516	Mali	-	High glume coverage-4	-	-	-	-	GC1
J333	IS9710	PI 571128	Sudan	-	Very high glume coverage-5	-	-	-	-	GC1
J334	PI585749	PI 585749	Mali	Cultivated material	Very low glume coverage-1	-	-	-	-	-
J335	PI586430	PI 586430	Sierra Leone	Cultivated	Very high glume coverage-5	4.9	3.8	2.1	7.2	GC1
J336	Malisor 84-7	PI 609336	Mali	-	Very high glume coverage-5	-	-	-	-	GC1
J337	-	PI 217684	Sudan	-	High glume coverage-4	-	-	-	-	GC1
J338	-	PI 248266	India	-	Moderate glume coverage-3	-	-	-	-	GC1
J339	-	PI 276782	Ethiopia	-	Low glume coverage-2	-	-	-	-	GC1
J340	-	PI 533773	-	Breeding material	Moderate glume coverage-3	4.6	4.4	3.6	22.7	GC1
J341	-	PI 533786	-	Breeding material	Moderate glume coverage-3	4.4	3.7	3.1	22.7	GC1
J342	-	PI 533795	-	Breeding material	-	-	-	-	-	-
J343	-	PI 533797	-	Breeding material	High glume coverage-4	4.9	3.3	3	11.4	GC1
J344	-	PI 533801	-	Breeding material	High glume coverage-4	4.6	3.7	3.1	13.3	GC1
W001	WHITE MAMMOTH	Grif14964	-	Sweet sorghum	Moderate glume coverage-3	4.2	4.7	4.1	28.8	-
W002	Inyangentombi	PI144134	South Africa, KwaZulu-Natal	Sweet sorghum	Very high glume coverage-5	-	-	-	-	-
W003	ISIDOMBA	PI145619	South Africa	Sweet sorghum	Low glume coverage-2	-	-	-	-	-
W004	MABEYANA	PI145625	South Africa	Sweet sorghum	High glume coverage-4	4.7	5.1	4.6	35.3	-
W005	Manyoble	PI145626	South Africa	Sweet sorghum	Very high glume coverage-5	5.6	4.2	4.1	19.8	-
W006	T/7	PI145631	Uganda	Sweet sorghum	Very low glume coverage-1	4.5	5	4.6	16.4	-
W007	TEGEVINI	PI145632	South Africa	Sweet sorghum	Very high glume coverage-5	4.5	4.8	4.2	17.5	-
W008	Tugela Ferry	PI145633	South Africa	Sweet sorghum	Moderate glume coverage-3	-	-	-	-	-
W009	JONES	PI146885	Zaire	Sweet sorghum	High glume coverage-4	5.1	4.3	5.8	30.7	-
W010	SUGAR DRIP	PI146890	Zaire	Sweet sorghum	Very high glume coverage-5	5.4	4.3	4.6	33.4	-
W011	B. 35	PI147224	India	Sweet sorghum	High glume coverage-4	4.7	5	4.5	33.2	-
W012	IS 2462	PI149830	Somalia	Sweet sorghum	High glume coverage-4	-	-	-	-	-
W013	AKLAMOI	PI152589	Sudan	Sweet sorghum	Low glume coverage-2	-	-	-	-	-
W014	Cham	PI152613	Sudan	Sweet sorghum	Very low glume coverage-1	3.4	4.4	3.8	23.3	-
W015	Kafir Slongi	PI152694	Sudan, Kordofan	Sweet sorghum	Low glume coverage-2	4.6	4.2	4.9	34.7	-
W016	Lambas	PI152710	Sudan, Kordofan	Sweet sorghum	Low glume coverage-2	4	4.9	3.6	24.1	-
W017	MALWAL AWEIL	PI152725	Sudan	Sweet sorghum	Moderate glume coverage-3	4.9	5.1	4.8	28	-
W018	MERISSA (BARI)	PI152733	Sudan	Sweet sorghum	Low glume coverage-2	3.9	4.5	3.6	22.3	-
W019	MONSHAL	PI152736	Kenya	Sweet sorghum	Moderate glume coverage-3	-	-	-	-	-
W020	NYITHIN	PI152750	Sudan	Sweet sorghum	Low glume coverage-2	3.1	4.4	3.5	16.5	-
W021	NYTWAL	PI152751	Sudan	Sweet sorghum	Low glume coverage-2	-	-	-	-	-
W022	RAHMETALLA GALLABAT	PI152771	Sudan	Sweet sorghum	Low glume coverage-2	-	-	-	-	-
W023	WAD FUR WHITE	PI152816	Sudan	Sweet sorghum	Very low glume coverage-1	-	-	-	-	-
W024	U.T. 23	PI152828	Zaire	Sweet sorghum	High glume coverage-4	4.2	3.7	3.7	14.6	-
W025	MERASI	PI152860	Sudan	Sweet sorghum	Low glume coverage-2	6	5	4.5	31.9	-
W026	MANAWAN	PI152959	Sudan	Sweet sorghum	High glume coverage-4	4	5.7	4.2	18.1	-
W027	MALNAL	PI152961	Sudan	Sweet sorghum	Low glume coverage-2	4.2	5.5	2.9	27	-
W028	Ayuak	PI152966	Sudan	Sweet sorghum	Very high glume coverage-5	5.7	4.8	4.3	23.3	-
W029	WERAKAN	PI152967	Sudan	Sweet sorghum	Very low glume coverage-1	-	-	-	-	-
W030	AWANLEK	PI152971	Sudan	Sweet sorghum	Low glume coverage-2	4.5	5	4.4	32.3	-
W031	Serere	PI154750	Uganda	Sweet sorghum	-	-	-	-	-	-
W032	GRASSL	PI154844	Uganda	Sweet sorghum	Very low glume coverage-1	-	-	-	-	-
W033	KABIRI	PI154846	Uganda	Sweet sorghum	Low glume coverage-2	4	4.8	3.7	28.3	-
W034	L31 Emiroit	PI154944	Uganda	Sweet sorghum	Low glume coverage-2	-	-	-	-	-
W035	S. A. 1	PI154987	Swaziland	Sweet sorghum	Very low glume coverage-1	3.5	4.7	4.3	27.1	-
W036	S. A. 2	PI154988	Swaziland	Sweet sorghum	Moderate glume coverage-3	-	-	-	-	-
W037	Namuse	PI155760	Malawi	Sweet sorghum	Very high glume coverage-5	4.7	4.1	4	17.9	-
W038	Dobbs	PI156463	Tanzania	Sweet sorghum	Very low glume coverage-1	4.7	4.6	5	26.8	-
W039	Nyagwang No. 56	PI157035	Kenya	Sweet sorghum	High glume coverage-4	4.6	4.8	4.4	22.2	-
W040	Feterita Abu Derega	PI157804	Sudan	Sweet sorghum	High glume coverage-4	-	-	-	-	-
W041	IS 81	PI167093	Egypt	Sweet sorghum	Moderate glume coverage-3	4.2	4	4.6	20.8	-
W042	MN 2826	PI170787	Turkey	Sweet sorghum	Very high glume coverage-5	-	-	-	-	-
W043	RED AMBER	PI17548	Australia, New South Wales	Sweet sorghum	Very high glume coverage-5	5.1	4.7	3.5	25.3	-
W044	IS 12833	PI175919	Turkey	Sweet sorghum	Very high glume coverage-5	4.9	5.1	4.9	30.2	-
W045	Juar	PI180348	India	Sweet sorghum	Very high glume coverage-5	-	-	-	-	-
W046	HONEY SORGHUM	PI181080	India	Sweet sorghum	-	-	-	-	-	-
W047	KAMANDRI	PI181083	India	Sweet sorghum	Very high glume coverage-5	4.5	3.8	3.7	18.8	-
W048	IS 12893	PI181899	Syria	Sweet sorghum	Very high glume coverage-5	-	-	-	-	-
W049	KAOLIANG	PI195754	China	Sweet sorghum	Moderate glume coverage-3	5	4.7	4	33.6	-
W050	IS 2131	PI196049	Ethiopia	Sweet sorghum	Low glume coverage-2	-	-	-	-	-
W051	MN 3080	PI196583	Taiwan	Sweet sorghum	-	-	-	-	-	-
W052	MN 3083	PI196586	India	Sweet sorghum	Very high glume coverage-5	5.3	4.9	3.4	25	-
W053	MN 3095	PI196598	Taiwan	Sweet sorghum	Moderate glume coverage-3	4.4	4.8	4.2	26.1	-
W054	SUCRE DROME	PI197542	Algeria	Sweet sorghum	Very high glume coverage-5	4.7	3.8	3.6	13.8	-
W055	COLLIER	PI19770	South Africa, KwaZulu-Natal	Sweet sorghum	-	-	-	-	-	-
W056	NAGAD EL MUR	PI217691	Sudan	Sweet sorghum	Very low glume coverage-1	3.9	4.4	4.7	25.1	-
W057	MA GA ABIAD	PI217694	Sudan	Sweet sorghum	-	-	-	-	-	-
W058	Lwalli White	PI217837	Sudan	Sweet sorghum	Low glume coverage-2	4.1	5.2	4.3	26.7	-
W059	IS 2352	PI218112	Pakistan	Sweet sorghum	High glume coverage-4	4.1	3.5	3.8	10.2	-
W060	9E	PI221608	Ghana	Sweet sorghum	Moderate glume coverage-3	4.2	4.3	4.1	21.9	-
W061	IS 2416	PI229847	South Africa, Transvaal	Sweet sorghum	Low glume coverage-2	4.3	4.6	4.8	27.3	-
W062	BIRDPROOF	PI239439	South Africa, Transvaal	Sweet sorghum	Low glume coverage-2	-	-	-	-	-
W063	BREEDING LINE 54.K.94	PI239441	South Africa, Transvaal	Sweet sorghum	Low glume coverage-2	3.6	4.6	4.1	25.5	-
W064	CHINESE AMBER	PI248298	India	Sweet sorghum	-	-	-	-	-	-
W065	NILUEA	PI248308	India	Sweet sorghum	Moderate glume coverage-3	4.4	4.7	3.6	18	-
W066	IS 1141	PI248337	India, Andhra Pradesh	Sweet sorghum	High glume coverage-4	4.3	4.3	4.5	37.3	-
W067	MN 4125	PI250583	Egypt	Sweet sorghum	High glume coverage-4	-	-	-	-	-
W068	MN 4135	PI251672	Former Serbia and Montenegro	Sweet sorghum	Low glume coverage-2	-	-	-	-	-
W069	IS 13150	PI253986	Syria	Sweet sorghum	Very high glume coverage-5	-	-	-	-	-
W070	CAXA	PI255239	Mexico, Sonora	Sweet sorghum	Very high glume coverage-5	-	-	-	-	-
W071	MN 4466	PI255744	Turkey	Sweet sorghum	Low glume coverage-2	-	-	-	-	-
W072	NO. 5 GAMBELA	PI257599	Ethiopia	Sweet sorghum	Low glume coverage-2	-	-	-	-	-
W073	NO. 6 GAMBELA	PI257600	Ethiopia	Sweet sorghum	Very low glume coverage-1	-	-	-	-	-
W074	IS 2681	PI267367	India	Sweet sorghum	Very high glume coverage-5	-	-	-	-	-
W075	IS 2683	PI267369	India	Sweet sorghum	Low glume coverage-2	-	-	-	-	-
W076	Mugbash 56/56	PI267459	India	Sweet sorghum	Low glume coverage-2	4.1	4.3	5.1	31.8	-
W077	IS 2820	PI267478	India	Sweet sorghum	High glume coverage-4	4.5	4.7	4.1	28.9	-
W078	Hoakdoom 19/59	PI267495	India	Sweet sorghum	Moderate glume coverage-3	4.9	4.9	4.7	28.3	-
W079	Jerima	PI273465	Nigeria	Sweet sorghum	Low glume coverage-2	-	-	-	-	-
W080	MN 4566	PI273955	Ethiopia	Sweet sorghum	Moderate glume coverage-3	4.2	3.9	4.1	16	-
W081	IS 12635	PI276799	Ethiopia	Sweet sorghum	Moderate glume coverage-3	4.4	4.5	4.3	22	-
W082	IS 12661	PI276837	Ethiopia	Sweet sorghum	Low glume coverage-2	4.7	5.2	4.1	33.4	-
W083	IS 12663	PI276839	Ethiopia, Harer	Sweet sorghum	Low glume coverage-2	4.3	4.4	4.3	15.3	-
W084	IS 1105	PI291213	Jamaica	Sweet sorghum	High glume coverage-4	5.3	5.1	3.9	23.9	-
W085	Ujjain-6	PI291243	Jamaica	Sweet sorghum	High glume coverage-4	-	-	-	-	-
W086	Nerum Boer	PI303658	Sudan, Southern	Sweet sorghum	High glume coverage-4	4.1	4.2	4.5	18.7	-
W087	IS 11549	PI329814	Ethiopia	Sweet sorghum	High glume coverage-4	4.9	4.7	4.6	25.4	-
W088	IS 11814	PI330094	Ethiopia	Sweet sorghum	Moderate glume coverage-3	-	-	-	-	-
W089	IS 11930	PI330212	Ethiopia	Sweet sorghum	Moderate glume coverage-3	3.2	3.6	3.9	9.6	-
W090	IS 12153	PI330869	Ethiopia	Sweet sorghum	Low glume coverage-2	3.3	4.3	3.2	11.6	-
W091	IS 12156	PI330872	Ethiopia	Sweet sorghum	Low glume coverage-2	3.9	4.5	3.9	21.1	-
W092	Bedhlana	PI482768	Zimbabwe	Sweet sorghum	Very high glume coverage-5	-	-	-	-	-
W093	Umkumbe	PI482769	Zimbabwe	Sweet sorghum	High glume coverage-4	4.5	4.5	3.8	22	-
W094	SMITH	PI511355	United States, Texas	Sweet sorghum	Low glume coverage-2	4.1	4.8	4.1	27.8	-
W095	IS 12724	PI52606	South Africa, Limpopo	Sweet sorghum	High glume coverage-4	5.1	4.8	5.5	29.8	-
W096	AMM 721	PI526905	Zimbabwe	Sweet sorghum	Low glume coverage-2	-	-	-	-	-
W097	AMM 1051	PI527045	Zimbabwe	Sweet sorghum	Low glume coverage-2	-	-	-	-	-
W098	N98	PI535783	United States, Nebraska	Sweet sorghum	Moderate glume coverage-3	4.5	4.8	4.8	24.2	-
W099	N99	PI535784	United States, Nebraska	Sweet sorghum	Very high glume coverage-5	4.9	3.6	4.6	17.9	-
W100	N100	PI535785	United States, Nebraska	Sweet sorghum	Moderate glume coverage-3	4.2	4.3	4	26.5	-
W101	N108	PI535793	United States, Nebraska	Sweet sorghum	-	-	-	-	-	-
W102	N109	PI535794	United States, Nebraska	Sweet sorghum	High glume coverage-4	4.2	4.7	4.1	23	-
W103	N110	PI535795	United States, Nebraska	Sweet sorghum	Moderate glume coverage-3	4.8	4.5	4.3	25	-
W104	N111	PI535796	United States, Nebraska	Sweet sorghum	High glume coverage-4	4.3	4.9	5	32.9	-
W105	TELLA JONNA	PI562839	India, Andhra Pradesh	Sweet sorghum	Low glume coverage-2	4.2	4.7	4.2	26.2	-
W106	Malle	PI563028	Nigeria	Sweet sorghum	Very high glume coverage-5	5.2	4.2	4.2	21.3	-
W107	IS 8270	PI563065	Tanzania	Sweet sorghum	Low glume coverage-2	-	-	-	-	-
W108	RIO	PI563295	United States, Maryland	Sweet sorghum	Low glume coverage-2	4.6	5.4	4.4	29	-
W109	DELLA	PI566819	United States, Virginia	Sweet sorghum	Moderate glume coverage-3	-	-	-	-	-
W110	ZERA-ZERA	PI569903	Sudan	Sweet sorghum	Low glume coverage-2	-	-	-	-	-
W111	Lwel Fadiang 2	PI570721	Sudan	Sweet sorghum	Low glume coverage-2	3.5	4.4	4.5	24.4	-
W112	Huria White	PI570728	Sudan, Kordofan	Sweet sorghum	Moderate glume coverage-3	3.6	3.8	3.7	16	-
W113	Sinidyil	PI570731	Sudan, Eastern	Sweet sorghum	Moderate glume coverage-3	4.5	4.6	4.3	23.1	-
W114	NAGAD WHITE	PI570752	Sudan	Sweet sorghum	Low glume coverage-2	4.2	4.7	4.5	28.4	-
W115	Barking	PI570764	Sudan, Darfur	Sweet sorghum	Low glume coverage-2	4.5	4.2	3.4	20.1	-
W116	Fanda	PI570802	Sudan	Sweet sorghum	Moderate glume coverage-3	4.5	4.6	5.1	26.5	-
W117	Hamaisi	PI570858	Sudan, Kordofan	Sweet sorghum	Very high glume coverage-5	4.3	3.9	4	14.2	-
W118	Bargawi	PI570950	Sudan, Kordofan	Sweet sorghum	-	-	-	-	-	-
W119	Wad Bashir I	PI570952	Sudan	Sweet sorghum	Low glume coverage-2	4.1	4.6	4.5	30.1	-
W120	Nyithin	PI570994	Sudan, Kordofan	Sweet sorghum	-	-	-	-	-	-
W121	Debekri	PI571004	Sudan, Kordofan	Sweet sorghum	Very high glume coverage-5	4.1	4.5	5.8	15.5	-
W122	ICSV 745	PI576130	India, Andhra Pradesh	Sweet sorghum	Low glume coverage-2	4.8	4.8	5.5	19	-
W123	MUREMBA	PI576321	United States, Arkansas	Sweet sorghum	Low glume coverage-2	4.4	4.2	4.3	24.5	-
W124	TOP 76-6	PI583832	United States, Georgia	Sweet sorghum	Low glume coverage-2	4.3	4.8	4.7	31.6	-
W125	SUGAR DRIP	PI586435	Hungary	Sweet sorghum	Moderate glume coverage-3	-	-	-	-	-
W126	IS 27818	PI586443	Hungary	Sweet sorghum	Low glume coverage-2	4.7	4.1	4.1	24.7	-
W127	KANSAS COLLIER	PI586540	Australia	Sweet sorghum	Moderate glume coverage-3	4.9	5	4.7	32.6	-
W128	DAWANTOU	PI586552	China	Sweet sorghum	-	-	-	-	-	-
W129	Sweet sorghum	PI591038	Nigeria	Sweet sorghum	Very high glume coverage-5	5.4	5	2.8	15.5	-
W130	IS 22677	PI608864	Mali	Sweet sorghum	Very high glume coverage-5	-	-	-	-	-
W131	ATLAS	PI641807	-	Sweet sorghum	Moderate glume coverage-3	-	-	-	-	-
W132	COLMAN	PI641809	-	Sweet sorghum	Very high glume coverage-5	-	-	-	-	-
W133	EARLY FOLGER	PI641815	-	Sweet sorghum	Very high glume coverage-5	5.1	4	4.9	23.4	-
W134	EARLY SUMAC	PI641817	-	Sweet sorghum	Moderate glume coverage-3	4.4	4.5	4.5	25.5	-
W135	HONEY DRIP	PI641821	-	Sweet sorghum	Moderate glume coverage-3	4.4	4.3	4.4	24.8	-
W136	KANSAS ORANGE	PI641824	-	Sweet sorghum	High glume coverage-4	4.9	4.6	4.3	26.7	-
W137	LEOTI	PI641825	-	Sweet sorghum	High glume coverage-4	5.8	4.9	4.7	29.7	-
W138	MCLEAN	PI641828	-	Sweet sorghum	Very high glume coverage-5	4.7	4.8	4	16.8	-
W139	MCLEAN	PI641829	-	Sweet sorghum	Very high glume coverage-5	-	-	-	-	-
W140	MINNESOTA AMBER	PI641830	-	Sweet sorghum	Very high glume coverage-5	4.6	4.1	3.7	23.3	-
W141	ORANGE	PI641832	-	Sweet sorghum	Very high glume coverage-5	4.7	4.3	4.2	25.4	-
W142	PLANTER	PI641834	-	Sweet sorghum	High glume coverage-4	4.3	4.9	5.5	33.9	-
W143	ROX ORANGE	PI641836	-	Sweet sorghum	Moderate glume coverage-3	4.1	4.4	4	24.4	-
W144	BLACK AMBER	PI641846	-	Sweet sorghum	Very high glume coverage-5	-	-	-	-	-
W145	MN 35	PI641851	-	Sweet sorghum	Low glume coverage-2	-	-	-	-	-
W146	SUMAC 108	PI641852	-	Sweet sorghum	Low glume coverage-2	4.1	4.8	4.5	27.7	-
W147	GEORGIA BLUE RIBBON	PI641863	-	Sweet sorghum	-	-	-	-	-	-
W148	ICEBERG	PI641865	-	Sweet sorghum	High glume coverage-4	4.7	4.5	4.1	23.8	-
W149	ICEBERG ORANGE	PI641866	-	Sweet sorghum	Very high glume coverage-5	4.1	4.2	4.4	25.5	-
W150	DAKOTA AMBER SORGO	PI641886	-	Sweet sorghum	Very high glume coverage-5	5.5	4.1	4.8	26.4	-
W151	FREMONT SORGO	PI641891	-	Sweet sorghum	High glume coverage-4	4.6	4.5	4.5	24.6	-
W152	SAPLING	PI641892	-	Sweet sorghum	Moderate glume coverage-3	4.3	4	4.3	16.3	-
W153	Red Losinga	PI641909	Sudan	Sweet sorghum	Low glume coverage-2	4.6	5.5	4.2	29.6	-
W154	Williams	PI641915	-	Sweet sorghum	Very high glume coverage-5	4.6	4.1	4.2	21.2	-
W155	Standard Early Hegari	PI642992	-	Sweet sorghum	Very low glume coverage-1	-	-	-	-	-
W156	Black Spanish	PI642998	-	Sweet sorghum	Very high glume coverage-5	6.1	4.5	3.5	20.7	-
W157	Red Top (Sumac)	PI643001	-	Sweet sorghum	Low glume coverage-2	3.6	4.1	3.3	14.5	-
W158	MN 2751	PI643008	-	Sweet sorghum	Moderate glume coverage-3	-	-	-	-	-
W159	MN 2761	PI643016	-	Sweet sorghum	Moderate glume coverage-3	4.8	4.5	4.7	26	-
W160	IS 2074	PI643722	India	Sweet sorghum	Moderate glume coverage-3	-	-	-	-	-
W161	IS 2723	PI647748	Uganda	Sweet sorghum	Moderate glume coverage-3	4.8	4.6	4.3	25.8	-
W162	MER. 60-2	PI651327	United States, Mississippi	Sweet sorghum	Very low glume coverage-1	4.7	4.8	5	28.3	-
W163	MER. 78-2	PI651430	United States, Mississippi	Sweet sorghum	Very low glume coverage-1	2.9	4.2	4.8	23.3	-
W164	MER. 82-23	PI651490	United States, Mississippi	Sweet sorghum	Moderate glume coverage-3	4.6	4.5	5.4	31.4	-
W165	BAILEY	PI651491	United States, Georgia	Sweet sorghum	Very low glume coverage-1	-	-	-	-	-
W166	COWLEY	PI651492	United States, Texas	Sweet sorghum	High glume coverage-4	-	-	-	-	-
W167	RAMADA	PI651493	United States, Mississippi	Sweet sorghum	Moderate glume coverage-3	4.4	4.5	5.5	36.9	-
W168	BRANDES	PI651494	United States, Mississippi	Sweet sorghum	Moderate glume coverage-3	-	-	-	-	-
W169	DALE	PI651495	United States, Mississippi	Sweet sorghum	Moderate glume coverage-3	-	-	-	-	-
W170	RIO	PI651496	-	Sweet sorghum	Moderate glume coverage-3	-	-	-	-	-
W171	Theis	PI651497	United States, Mississippi	Sweet sorghum	High glume coverage-4	4.7	4.3	4.3	22.5	-
W172	M 81E	PI653411	United States, Mississippi	Sweet sorghum	Low glume coverage-2	3.8	4.5	4.1	23.5	-
W173	WRAY	PI653616	United States, Mississippi	Sweet sorghum	Low glume coverage-2	4.2	5.2	4.9	36.9	-
W174	KELLER	PI653617	United States, Mississippi	Sweet sorghum	Very high glume coverage-5	4.8	4.3	4	21.4	-
W175	EXTRA EARLY SUMAC	PI654495	-	Sweet sorghum	High glume coverage-4	4.6	4.3	4.9	29.1	-
W176	CE260-12-1-1	PI656032	Senegal	Sweet sorghum	Very high glume coverage-5	5.5	4.2	4.1	18.9	-
W177	N'Tenimissa	PI656054	Mali	Sweet sorghum	Very high glume coverage-5	4.7	4.8	4.5	16.1	-
W178	IS 6733	PI660558	Burkina Faso	Sweet sorghum	Very high glume coverage-5	4.7	4.4	4.3	23.1	-
W179	NSL 51071	PI660567	-	Sweet sorghum	Very high glume coverage-5	4.7	4.2	4	22.5	-
W180	Pawaga Irungu	PI660568	Tanzania	Sweet sorghum	-	-	-	-	-	-
W181	Onji	PI660569	India	Sweet sorghum	Very high glume coverage-5	4.7	4.2	4.6	26.3	-
W182	IS 3648	PI660570	-	Sweet sorghum	High glume coverage-4	4.8	4.3	3.9	24.2	-
W183	Masaka lewemba	PI660572	Zambia	Sweet sorghum	Very low glume coverage-1	3.1	4.7	3.4	20.1	-
W184	Bulfontein white kafir corn	PI660573	South Africa	Sweet sorghum	High glume coverage-4	4.9	4.6	4.4	23.7	-
W185	IS 8003	PI660574	Japan	Sweet sorghum	High glume coverage-4	4.8	4.4	4.7	28.7	-
W186	IS 8165	PI660575	Uganda	Sweet sorghum	Low glume coverage-2	-	-	-	-	-
W187	IS 8166	PI660576	Uganda	Sweet sorghum	Very low glume coverage-1	2.9	4.9	4.9	38.7	-
W188	IS 8231	PI660578	Uganda	Sweet sorghum	Low glume coverage-2	3.1	4.6	4.8	30.9	-
W189	IS 8263	PI660583	Uganda	Sweet sorghum	Low glume coverage-2	3.6	4.9	4.6	29.8	-
W190	IS 8112	PI660586	Japan	Sweet sorghum	Very low glume coverage-1	3.5	4.2	4.8	21.2	-
W191	Mtama	PI660589	Kenya	Sweet sorghum	Very low glume coverage-1	3.7	4.2	3.3	17.2	-
W192	IS 2740	PI660591	Uganda	Sweet sorghum	Low glume coverage-2	-	-	-	-	-
W193	Butivori	PI660610	India	Sweet sorghum	Very high glume coverage-5	5.5	4.3	3.4	20.7	-
W194	IS 3340	PI660619	United States	Sweet sorghum(weedy)	Very high glume coverage-5	-	-	-	-	-
W195	NSL 102178	PI660621	-	Sweet sorghum	Very low glume coverage-1	3.7	4.5	4.7	27.9	-
W196	OR-1	PI660623	Puerto Rico	Sweet sorghum	Very high glume coverage-5	-	-	-	-	-
W197	NSL 360516	PI660624	Unknown	Sweet sorghum	Very high glume coverage-5	-	-	-	-	-
W198	SS120	PI660626	Somalia	Sweet sorghum	Low glume coverage-2	4.5	4.8	3.5	20.1	-
W199	SS58	PI660627	Somalia	Sweet sorghum	Low glume coverage-2	4.1	5	4.4	28	-
W200	IS 6164	PI660629	India	Sweet sorghum	High glume coverage-4	-	-	-	-	-
W201	IS 17216	PI660633	Nigeria	Sweet sorghum	Low glume coverage-2	3.7	4.8	3.9	23.2	-
W202	ET 35	PI660637	Ethiopia	Sweet sorghum	Low glume coverage-2	3.5	4.5	4.6	26.9	-
W203	IS 23607	PI660638	Ethiopia	Sweet sorghum	Very low glume coverage-1	-	-	-	-	-
W204	Perdue 967083	PI660639	Sudan	Sweet sorghum	Very low glume coverage-1	-	-	-	-	-
W205	82QCH 261	PI660642	Sudan	Sweet sorghum	Low glume coverage-2	4	4.5	3.9	18.3	-
W206	IS 8004	PI664953	Japan	Sweet sorghum	Moderate glume coverage-3	4.2	4.4	4.3	24	-
W207	Kempur Jola	PI664960	India, Karnataka	Sweet sorghum	Low glume coverage-2	3.9	5.2	5.5	29.1	-
W208	Dhandola	PI664961	India, Gujarat	Sweet sorghum	Moderate glume coverage-3	4.5	4.7	4.8	33.7	-
W209	IS 8160	PI665070	-	Sweet sorghum	High glume coverage-4	-	-	-	-	-
W210	IS 8088	PI665102	-	Sweet sorghum	Moderate glume coverage-3	-	-	-	-	-
W211	IS 5670	PI665136	-	Sweet sorghum	Moderate glume coverage-3	-	-	-	-	-
W212	IS 6456	PI665144	-	Sweet sorghum	Moderate glume coverage-3	-	-	-	-	-
W213	IS 2496	PI665157	Unknown	Sweet sorghum	Very low glume coverage-1	4	5.3	5.5	35.5	-
W214	IS 6330	PI665158	India, Haryana	Sweet sorghum	Moderate glume coverage-3	4.5	4.4	4.5	25.1	-
W215	IS 23601	PI665169	Ethiopia, Ilubabor	Sweet sorghum	Low glume coverage-2	4.1	4.7	4.4	25.3	-
W216	Feterita	PI665171	Mali	Sweet sorghum	Low glume coverage-2	4.3	4.5	4.2	24.7	-
W217	ELLIS	PI667647	United States	Sweet sorghum	Moderate glume coverage-3	4.2	4.6	4.9	28.1	-
W218	TRACY	PI669651	-	Sweet sorghum	Moderate glume coverage-3	-	-	-	-	-
W219	IS 12748	PI92270	China, Beijing	Sweet sorghum	High glume coverage-4	4.8	4.5	4.3	22.6	-
"-": data not collected. "- number": different levels of glume coverage.
