# Supplementary material for: Natural variation in Glume Coverage 1 causes naked grains in sorghum
Source: Nat Commun. 2022 Feb 25;13:1068. doi: 10.1038/s41467-022-28680-3 (PMC8881591; doi:10.1038/s41467-022-28680-3)
Supplement: Supplementary file 5 — Supplementary Data 2 [file 41467_2022_28680_MOESM5_ESM.xlsx]

## Sheet: Sheet1
Supplementary Data 2: The SNPs (P-value < 10-6) associated with glume coverage in the SAP population.
Trait	Marker	Locus	Chromosome	Pos. (v1.0)	P value
GC	S1_55591410	GC1	1	55591410	1.15e-08
GC	S1_55591448	GC1	1	55591448	1.34e-07
GC	S1_54227755	GC1	1	54227755	3.06e-07
GC	S1_55544761	GC1	1	55544761	5.17e-07
GC	S1_55883119	GC1	1	55883119	6.23e-07
GC	S1_48629546	GC1	1	48629546	6.66e-07
GC	S1_51616437	GC1	1	51616437	9.16e-07
GC	S1_55784121	GC1	1	55784121	9.65e-07
GC	S2_49672025	-	2	49672025	9.12e-09
GC	S2_49671994	-	2	49671994	1.69e-08
GC	S2_50035391	-	2	50035391	1.95e-08
GC	S2_49674750	-	2	49674750	2.18e-08
GC	S2_50223108	-	2	50223108	2.38e-07
GC	S2_50071253	-	2	50071253	2.95e-07
GC	S2_43822784	-	2	43822784	5.54e-07
GC	S2_50028254	-	2	50028254	4.42e-07
GC	S2_59174878	-	2	59174878	4.72e-07
GC	S2_50209576	-	2	50209576	5.49e-07
GC	S2_50134663	-	2	50134663	7.12e-07
GC	S3_14156554	-	3	14156554	5.52e-07
GC	S3_14186258	-	3	14156572	9.12e-07
GC: Glume coverage.
P-values were determined by F-test.
