# Supplementary material for: Natural variation in Glume Coverage 1 causes naked grains in sorghum
Source: Nat Commun. 2022 Feb 25;13:1068. doi: 10.1038/s41467-022-28680-3 (PMC8881591; doi:10.1038/s41467-022-28680-3)
Supplement: Supplementary file 6 — Supplementary Data 3 [file 41467_2022_28680_MOESM6_ESM.xlsx]

## Sheet: Sheet1
Supplementary Data 3: Information of genetic variations across 58 Kb GC1 region in the 57 sorghum inbred lines.
					BTx623	SL81	W090	SN010	P112	P145	P059	CH023	P335	Hiro1	M-81E	P029	P105	P004	P003	KALLER	P007	P016	P022	P035	P045	P063	P098	P113	P115	P118	P123	P125	P131	P137	P171	P184	P203	P210	P218	P219	P232	P246	P259	P261	P262	P265	P266	P271	P277
Chr.	Position	Varition type	Annotation	Related gene	High glume coverage-3	All enveloped-5	Low glume coverage-1	Very high glume coverage-4	Very high glume coverage-4	All enveloped-5	Very high glume coverage-4	All enveloped-5	All enveloped-5	All enveloped-5	Very low glume coverage-0	Very low glume coverage-0	Very low glume coverage-0	Low glume coverage-1	Very low glume coverage-0	Very high glume coverage-4	Very low glume coverage-0	High glume coverage-3	Low glume coverage-1	All enveloped-5	Moderate glume coverage-2	Moderate glume coverage-2	All enveloped-5	Very low glume coverage-0	High glume coverage-3	Moderate glume coverage-2	High glume coverage-3	Moderate glume coverage-2	Very low glume coverage-0	Low glume coverage-1	Moderate glume coverage-2	Very low glume coverage-0	Moderate glume coverage-2	Moderate glume coverage-2	High glume coverage-3	High glume coverage-3	Very high glume coverage-4	Moderate glume coverage-2	Moderate glume coverage-2	High glume coverage-3	High glume coverage-3	Moderate glume coverage-2	Low glume coverage-1	High glume coverage-3	High glume coverage-3
Chr01	62887564	Indel	upstream	Sobic.001G341550.v3.1	-	-	-	A	A	A	-	-	A	-	-	-	-	-	-	-	-	-	-	A	A	-	A	A	A	-	A	-	-	-	-	-	A	A	-	A	-	-	A	-	-	A	-	A	-
Chr01	62887576	SNP	upstream	Sobic.001G341550.v3.1	G	A	G	A	A	G	G	G	A	G	G	G	G	G	G	G	G	G	G	G	A	G	G	A	A	G	A	G	G	G	G	G	A	A	G	A	G	G	A	G	G	A	G	A	G
Chr01	62887592	SNP	upstream	Sobic.001G341550.v3.1	T	C	T	C	C	T	T	T	C	T	T	T	T	T	T	T	T	C	T	C	T	T	C	T	T	T	T	T	T	T	T	T	T	C	T	C	C	T	C	T	T	C	T	T	T
Chr01	62887597	SNP	upstream	Sobic.001G341550.v3.1	T	C	T	C	C	T	T	T	C	T	T	T	T	T	T	T	T	T	T	T	C	T	T	C	C	T	C	T	T	T	T	T	C	C	T	C	T	T	C	T	T	C	T	C	T
Chr01	62887670	Indel	upstream	Sobic.001G341550.v3.1	A	A	-	-	-	-	A	A	-	A	A	A	A	A	A	A	A	A	-	A	A	A	A	A	A	A	A	-	-	-	-	-	A	A	-	A	A	A	A	A	A	A	-	A	-
Chr01	62887712	SNP	upstream	Sobic.001G341550.v3.1	T	T	T	G	G	T	T	T	G	T	T	T	T	T	T	T	T	G	T	G	TG	T	G	T	TG	T	TG	T	T	T	T	T	TG	T	T	T	T	T	T	T	T	T	T	TG	T
Chr01	62887725	SNP	upstream	Sobic.001G341550.v3.1	G	A	A	A	A	G	G	G	A	G	G	G	G	G	G	G	G	A	A	A	A	G	A	G	A	A	A	A	A	A	A	A	A	G	A	G	A	A	G	G	G	G	A	A	A
Chr01	62887884	SNP	upstream	Sobic.001G341550.v3.1	A	C	C	A	A	C	C	C	A	C	C	C	C	C	C	C	C	A	C	A	C	A	A	A	C	C	C	C	C	C	C	C	C	C	C	A	A	C	C	A	A	C	C	C	C
Chr01	62887950	Indel	upstream	Sobic.001G341550.v3.1	CGA	CGA	-	CGA	CGA	CGA	CGA	CGA	CGA	CGA	-	-	-	-	-	CGA	-	CGA	-	CGA	CGA	CGA	CGA	CGA	CGA	-	CGA	-	-	-	-	-	CGA	CGA	-	CGA	CGA	-	CGA	CGA	CGA	CGA	-	CGA	-
Chr01	62888382	SNP	upstream	Sobic.001G341550.v3.1	G	G	G	G	G	A	G	G	G	G	A	A	A	A	A	G	G	G	G	G	G	G	G	G	G	G	G	A	G	G	G	G	G	G	G	G	G	G	G	G	G	G	G	G	G
Chr01	62888424	SNP	upstream	Sobic.001G341550.v3.1	A	A	A	T	T	A	A	A	T	A	A	A	A	A	A	A	A	A	A	A	A	A	A	A	A	A	A	A	A	A	A	A	A	A	A	A	A	A	A	A	A	A	A	A	A
Chr01	62888499	SNP	upstream	Sobic.001G341550.v3.1	T	C	C	T	T	C	C	C	T	C	C	C	C	C	C	C	C	T	C	T	C	T	T	C	C	C	C	C	C	C	C	C	C	C	C	C	T	C	C	T	T	C	C	C	C
Chr01	62888532	SNP	exonic	Sobic.001G341550.v3.1	T	G	G	T	T	G	G	T	T	G	G	G	G	G	G	G	G	T	G	T	G	T	T	G	G	G	G	G	G	G	G	G	G	G	G	G	T	G	G	T	T	G	G	G	G
Chr01	62888563	SNP	exonic	Sobic.001G341550.v3.1	T	G	G	T	T	G	T	T	T	T	G	G	G	G	G	T	G	T	G	T	T	T	T	T	T	G	T	G	G	G	G	G	T	T	G	T	T	G	T	T	T	T	G	T	G
Chr01	62888613	SNP	intronic	Sobic.001G341550.v3.1	T	T	C	T	T	T	T	T	T	T	C	C	C	C	C	T	C	T	C	T	T	T	T	T	T	C	T	C	C	C	C	C	T	T	C	T	T	C	T	T	T	T	C	T	C
Chr01	62888682	Indel	exonic	Sobic.001G341550.v3.1	TG	TG	TG	TG	TG	TG	-	-	TG	-	-	-	-	-	-	G	-	TG	-	TG	-	TG	TG	-	-	-	-	-	-	-	-	-	-	-	-	-	TG	-	-	TG	TG	-	-	-	-
Chr01	62888689	SNP	exonic	Sobic.001G341550.v3.1	G	A	A	G	G	A	A	A	G	A	A	A	A	A	A	A	A	G	A	C	A	G	C	A	A	A	A	A	A	A	A	A	A	A	A	A	G	A	A	G	G	A	A	A	A
Chr01	62888777	SNP	exonic	Sobic.001G341550.v3.1	A	G	G	A	A	G	A	A	A	A	G	G	G	G	G	A	G	A	G	A	A	A	A	A	A	G	A	G	G	G	G	G	A	A	G	A	A	G	A	A	A	A	G	A	G
Chr01	62888853	SNP	downstream	Sobic.001G341550.v3.1	C	T	T	C	C	T	C	C	C	C	T	T	T	T	T	C	T	C	T	C	C	C	C	C	C	T	C	T	T	T	T	T	C	C	T	C	C	T	C	C	C	C	T	C	T
Chr01	62888908	Indel	downstream	Sobic.001G341550.v3.1	TGCAT	TGCAT	TGCAT	TGCAT	TGCAT	TGCAT	TGCAT	TGCAT	TGCAT	TGCAT	-	-	-	-	-	TGCAT	-	TGCAT	-	TGCAT	TGCAT	TGCAT	TGCAT	TGCAT	TGCAT	-	TGCAT	-	-	-	-	-	TGCAT	TGCAT	-	TGCAT	TGCAT	-	TGCAT	TGCAT	TGCAT	TGCAT	-	TGCAT	-
Chr01	62889113	SNP	downstream	Sobic.001G341550.v3.1	C	G	G	C	C	G	G	G	C	G	G	G	G	G	G	G	G	C	G	C	G	C	C	G	G	G	G	G	G	G	G	G	G	G	G	G	C	G	G	C	C	G	G	G	G
Chr01	62889133	Indel	downstream	Sobic.001G341550.v3.1	AT	AT	AT	AT	AT	AT	-	AT	AT	AT	-	-	-	-	-	G	-	AT	-	AT	-	AT	AT	-	-	-	-	-	-	-	-	-	-	-	-	-	AT	-	AT	AT	AT	-	-	-	-
Chr01	62889174	SNP	downstream	Sobic.001G341550.v3.1	G	A	A	G	G	A	G	A	G	G	A	A	G	A	A	G	A	G	A	G	G	G	G	G	G	A	G	A	A	A	A	A	G	G	A	G	G	A	G	G	G	G	A	G	A
Chr01	62889199	SNP	downstream	Sobic.001G341550.v3.1	A	C	C	A	A	C	C	C	A	C	C	C	A	C	C	C	C	A	C	A	C	A	A	C	C	C	C	C	C	C	C	C	C	C	C	C	A	C	C	A	A	C	C	C	C
Chr01	62889230	SNP	downstream	Sobic.001G341550.v3.1	T	C	C	T	T	C	T	C	T	C	C	C	C	C	C	T	C	T	C	T	T	T	T	T	T	C	T	C	C	C	C	C	T	T	C	T	T	C	T	T	T	T	C	T	C
Chr01	62889238	SNP	downstream	Sobic.001G341550.v3.1	G	G	A	G	G	G	G	G	G	G	A	A	A	A	A	G	A	G	A	G	G	G	G	G	G	A	G	A	A	A	A	A	G	G	A	G	G	G	G	G	G	G	A	G	A
Chr01	62889794	Indel	downstream	Sobic.001G341550.v3.1	-	-	-	-	A	A	A	A	A	A	A	A	A	A	A	A	A	-	A	A	A	-	A	A	A	A	A	A	A	A	A	A	A	A	A	A	A	A	A	-	-	A	A	A	A
Chr01	62889908	SNP	intergenic	Sobic.001G341550.v3.1(dist=1059),Sobic.001G341600.v3.1(dist=9100)	G	C	C	G	C	C	C	C	C	C	C	C	C	C	C	G	C	G	C	C	G	G	C	G	G	C	G	C	C	C	C	C	G	C	C	C	G	C	C	G	G	C	C	G	C
Chr01	62889934	SNP	intergenic	Sobic.001G341550.v3.1(dist=1085),Sobic.001G341600.v3.1(dist=9074)	A	G	G	A	G	G	G	G	G	G	G	G	G	G	G	G	G	A	G	G	G	A	G	G	G	G	G	G	G	G	G	G	G	G	G	G	A	G	G	A	A	G	G	G	G
Chr01	62889971	SNP	intergenic	Sobic.001G341550.v3.1(dist=1122),Sobic.001G341600.v3.1(dist=9037)	G	A	A	G	A	A	A	G	A	G	A	A	A	A	A	A	A	G	A	A	A	G	A	A	A	A	A	A	A	A	A	A	A	A	A	A	G	A	A	G	G	A	A	A	A
Chr01	62889986	Indel	inter-enic	Sobic.001-341550.v3.1(dist=1137),Sobic.001-341600.v3.1(dist=9022)	A	A	A	A	-	-	A	A	A	A	-	-	A	A	A	-	-	A	-	-	-	A	-	-	-	-	-	-	-	-	-	-	-	-	-	-	A	-	-	A	A	-	-	-	-
Chr01	62890207	SNP	intergenic	Sobic.001G341550.v3.1(dist=1358),Sobic.001G341600.v3.1(dist=8801)	A	G	G	G	G	G	G	G	G	G	A	G	G	G	G	A	G	A	G	G	G	A	G	A	A	G	A	G	G	G	G	G	A	G	G	G	A	G	G	A	A	G	G	A	G
Chr01	62890409	SNP	intergenic	Sobic.001G341550.v3.1(dist=1560),Sobic.001G341600.v3.1(dist=8599)	A	C	C	C	C	C	A	A	C	C	A	C	C	C	C	A	C	A	C	C	A	A	C	A	A	C	A	A	C	C	C	C	A	A	C	A	A	C	C	A	A	C	C	A	C
Chr01	62890416	SNP	intergenic	Sobic.001G341550.v3.1(dist=1567),Sobic.001G341600.v3.1(dist=8592)	T	C	C	C	C	T	T	T	C	C	T	C	C	T	C	T	C	T	C	C	T	T	C	T	T	C	T	T	C	C	C	C	T	T	C	T	T	C	C	T	T	C	C	T	C
Chr01	62891483	Indel	intergenic	Sobic.001G341550.v3.1(dist=2634),Sobic.001G341600.v3.1(dist=7522)	ATAT	ATAT	ATAT	ATAT	ATAT	ATAT	ATAT	ATAT	ATAT	ATAT	ATAT	ATAT	ATAT	ATAT	ATAT	ATAT	ATAT	ATAT	ATAT	ATAT	ATAT	ATAT	ATAT	ATAT	ATAT	ATAT	ATAT	ATAT	ATAT	ATAT	ATAT	ATAT	ATAT	ATAT	ATAT	ATAT	ATAT	ATAT	ATAT	ATAT	ATAT	ATAT	ATAT	ATAT	ATAT
Chr01	62891534	Indel	intergenic	Sobic.001G341550.v3.1(dist=2685),Sobic.001G341600.v3.1(dist=7474)	-	-	-	-	-	-	GC	GC	-	-	GC	GC	GC	GC	GC	-	GC	-	GC	GC	GC	-	GC	-	-	GC	-	GC	GC	GC	GC	GC	-	GC	GC	-	-	GC	GC	-	-	GC	GC	-	GC
Chr01	62891582	SNP	intergenic	Sobic.001G341550.v3.1(dist=2733),Sobic.001G341600.v3.1(dist=7426)	T	T	C	T	T	C	T	T	T	T	C	C	C	C	C	T	C	T	T	C	C	T	T	T	T	T	T	T	T	C	T	T	T	T	C	T	T	T	C	T	T	T	T	T	T
Chr01	62891783	Indel	intergenic	Sobic.001G341550.v3.1(dist=2934),Sobic.001G341600.v3.1(dist=7225)	-	-	-	-	-	-	-	-	-	-	G	-	-	G	-	-	-	-	-	-	-	-	-	-	-	-	-	-	-	-	-	-	-	-	-	-	-	-	TA	-	-	-	-	-	-
Chr01	62891820	SNP	intergenic	Sobic.001G341550.v3.1(dist=2971),Sobic.001G341600.v3.1(dist=7188)	G	G	G	G	G	A	G	G	G	G	A	G	G	G	G	G	G	G	G	G	G	G	G	G	G	G	G	G	G	G	G	G	G	G	G	G	G	G	G	G	G	G	G	G	G
Chr01	62891839	SNP	intergenic	Sobic.001G341550.v3.1(dist=2990),Sobic.001G341600.v3.1(dist=7169)	A	A	A	A	A	G	A	A	A	A	G	A	A	A	A	A	A	A	A	A	A	A	A	A	A	A	A	A	A	A	A	A	A	A	A	A	A	A	A	A	A	A	A	A	A
Chr01	62891897	SNP	intergenic	Sobic.001G341550.v3.1(dist=3048),Sobic.001G341600.v3.1(dist=7111)	C	C	C	C	C	C	C	C	C	C	T	T	C	C	C	C	C	C	C	C	C	C	C	C	C	C	C	C	C	C	C	C	C	C	C	C	C	C	C	C	C	C	C	C	C
Chr01	62891911	SNP	intergenic	Sobic.001G341550.v3.1(dist=3062),Sobic.001G341600.v3.1(dist=7097)	G	G	G	G	G	G	G	G	G	G	A	A	G	G	G	G	G	G	G	G	G	G	G	G	G	G	G	G	G	G	G	G	G	G	G	G	G	G	G	G	G	G	G	G	G
Chr01	62892038	SNP	intergenic	Sobic.001G341550.v3.1(dist=3189),Sobic.001G341600.v3.1(dist=6970)	A	A	A	A	A	A	T	A	A	A	T	A	A	A	A	A	A	A	A	A	A	T	A	A	A	A	A	A	A	A	A	A	A	A	A	A	A	A	A	A	A	A	A	A	A
Chr01	62892061	SNP	intergenic	Sobic.001G341550.v3.1(dist=3212),Sobic.001G341600.v3.1(dist=6947)	G	G	G	G	G	G	A	G	A	G	A	G	G	G	G	G	G	G	G	G	G	A	G	G	G	G	G	G	G	G	G	G	G	G	G	G	G	G	G	G	G	G	G	G	G
Chr01	62892081	Indel	intergenic	Sobic.001G341550.v3.1(dist=3232),Sobic.001G341600.v3.1(dist=6927)	C	C	C	C	C	C	C	C	C	C	-	C	C	-	C	C	C	-	C	-	C	-	C	C	C	C	C	C	C	C	C	-	C	C	-	C	C	C	-	C	C	-	C	C	C
Chr01	62892136	SNP	intergenic	Sobic.001G341550.v3.1(dist=3287),Sobic.001G341600.v3.1(dist=6872)	C	C	C	C	C	C	C	C	T	C	T	C	C	C	C	C	C	C	C	C	C	C	C	C	C	C	C	C	C	C	C	C	C	C	C	C	C	C	C	C	C	C	C	C	C
Chr01	62892150	SNP	intergenic	Sobic.001G341550.v3.1(dist=3301),Sobic.001G341600.v3.1(dist=6858)	G	G	G	G	G	G	G	G	G	G	A	G	G	G	G	G	G	G	G	G	G	G	G	G	G	G	G	G	G	G	G	G	G	G	G	A	G	G	G	G	G	G	G	G	G
Chr01	62892370	SNP	intergenic	Sobic.001G341550.v3.1(dist=3521),Sobic.001G341600.v3.1(dist=6638)	A	A	A	A	A	A	A	A	A	G	G	G	A	A	G	A	A	A	A	A	A	A	A	A	A	A	A	A	A	A	A	A	A	A	A	A	A	A	A	A	A	A	A	A	A
Chr01	62892390	SNP	intergenic	Sobic.001G341550.v3.1(dist=3541),Sobic.001G341600.v3.1(dist=6618)	G	G	G	G	C	C	G	G	C	C	C	C	G	G	C	G	G	G	G	G	G	G	G	G	G	G	G	G	G	G	G	G	G	G	G	G	G	G	G	G	G	G	G	G	G
Chr01	62892417	SNP	intergenic	Sobic.001G341550.v3.1(dist=3568),Sobic.001G341600.v3.1(dist=6591)	T	T	T	T	C	C	C	T	C	C	C	C	C	T	C	T	T	T	T	T	T	T	T	T	T	T	T	T	T	T	T	T	T	T	T	T	T	T	T	T	T	T	T	T	T
Chr01	62892520	Indel	intergenic	Sobic.001G341550.v3.1(dist=3671),Sobic.001G341600.v3.1(dist=6485)	CACA	CACA	CACA	CACA	-	-	-	-	-	-	-	-	-	-	-	CACA	-	CACA	-	-	-	CACA	-	CACA	CACA	-	CACA	-	-	-	-	-	CACA	-	-	-	CACA	-	-	CACA	CACA	-	-	CACA	-
Chr01	62892548	SNP	intergenic	Sobic.001G341550.v3.1(dist=3699),Sobic.001G341600.v3.1(dist=6460)	A	C	C	A	C	C	C	C	C	C	C	C	C	C	C	A	C	A	C	C	A	A	C	A	A	C	A	C	C	C	C	C	A	C	C	C	A	C	C	A	A	C	C	A	C
Chr01	62893013	SNP	intergenic	Sobic.001G341550.v3.1(dist=4164),Sobic.001G341600.v3.1(dist=5995)	A	G	G	G	G	G	G	G	G	G	A	A	A	A	A	A	G	A	G	G	G	A	G	A	A	G	A	G	G	G	G	G	A	G	G	G	A	G	G	A	A	G	G	A	G
Chr01	62893025	Indel	intergenic	Sobic.001G341550.v3.1(dist=4176),Sobic.001G341600.v3.1(dist=5983)	-	-	-	G	G	G	G	G	G	G	-	-	-	-	-	-	G	-	G	G	-	-	G	-	-	G	-	G	G	G	G	G	-	G	G	G	-	G	G	-	-	G	G	-	G
Chr01	62893240	SNP	intergenic	Sobic.001G341550.v3.1(dist=4391),Sobic.001G341600.v3.1(dist=5768)	T	G	G	T	G	T	T	T	G	T	G	G	G	G	G	G	G	G	G	G	G	T	G	G	G	G	G	G	G	G	G	G	G	G	G	G	G	G	G	T	T	G	G	G	G
Chr01	62893673	Indel	intergenic	Sobic.001G341550.v3.1(dist=4824),Sobic.001G341600.v3.1(dist=5332)	AGCT	AGCT	AGCT	AGCT	AGCT	AGCT	-	-	AGCT	-	-	-	-	-	-	AGCT	-	AGCT	-	-	AGCT	AGCT	-	AGCT	AGCT	-	AGCT	AGCT	-	-	-	-	AGCT	AGCT	-	-	AGCT	-	-	AGCT	AGCT	-	-	AGCT	-
Chr01	62893772	SNP	intergenic	Sobic.001G341550.v3.1(dist=4923),Sobic.001G341600.v3.1(dist=5236)	C	A	A	C	A	A	A	A	C	A	A	A	A	A	A	C	A	C	A	A	A	C	A	C	C	A	C	A	C	A	A	A	C	C	A	A	C	A	A	C	C	A	A	C	A
Chr01	62893773	SNP	intergenic	Sobic.001G341550.v3.1(dist=4924),Sobic.001G341600.v3.1(dist=5235)	C	G	G	C	G	G	G	G	C	G	G	G	G	G	G	C	G	C	G	G	G	C	G	C	C	G	C	G	C	G	G	G	C	C	G	G	C	G	G	C	C	G	G	C	G
Chr01	62893774	SNP	intergenic	Sobic.001G341550.v3.1(dist=4925),Sobic.001G341600.v3.1(dist=5234)	G	T	T	G	T	T	T	T	G	T	T	T	T	T	T	G	T	G	T	T	T	G	T	G	G	T	G	T	G	T	T	T	G	G	T	T	G	T	T	G	G	T	T	G	T
Chr01	62893822	Indel	intergenic	Sobic.001G341550.v3.1(dist=4973),Sobic.001G341600.v3.1(dist=5186)	-	-	-	-	AGCGGTGGCCGGCCGGCC	AGCGGTGGCCGGCCGGCC	AGCGGTGGCCGGCCGGCC	AGCGGTGGCCGGCCGGCC	AGCGGTGGCCGGCCGGCC	AGCGGTGGCCGGCCGGCC	AGCGGTGGCCGGCCGGCC	AGCGGTGGCCGGCCGGCC	AGCGGTGGCCGGCCGGCC	AGCGGTGGCCGGCCGGCC	AGCGGTGGCCGGCCGGCC	-	AGCGGTGGCCGGCCGGCC	-	AGCGGTGGCCGGCCGGCC	AGCGGTGGCCGGCCGGCC	-	-	AGCGGTGGCCGGCCGGCC	-	-	AGCGGTGGCCGGCCGGCC	-	AGCGGTGGCCGGCCGGCC	AGCGGTGGCCGGCCGGCC	AGCGGTGGCCGGCCGGCC	AGCGGTGGCCGGCCGGCC	AGCGGTGGCCGGCCGGCC	-	-	AGCGGTGGCCGGCCGGCC	AGCGGTGGCCGGCCGGCC	-	AGCGGTGGCCGGCCGGCC	AGCGGTGGCCGGCCGGCC	-	-	AGCGGTGGCCGGCCGGCC	AGCGGTGGCCGGCCGGCC	-	AGCGGTGGCCGGCCGGCC
Chr01	62893880	SNP	intergenic	Sobic.001G341550.v3.1(dist=5031),Sobic.001G341600.v3.1(dist=5128)	C	T	C	T	T	C	C	T	T	T	C	C	C	C	C	T	C	T	C	C	T	C	C	T	T	C	T	C	C	C	C	C	T	C	C	C	C	C	T	C	C	C	C	T	C
Chr01	62893969	Indel	intergenic	Sobic.001G341550.v3.1(dist=5120),Sobic.001G341600.v3.1(dist=5037)	TAT	-	TAT	-	-	-	TAT	-	-	-	TAT	TAT	TAT	TAT	TAT	TAT	TAT	-	TAT	TAT	TAT	TAT	TAT	TAT	TAT	TAT	TAT	TAT	TAT	TAT	TAT	TAT	TAT	TAT	TAT	TAT	TAT	TAT	-	TAT	TAT	TAT	TAT	TAT	TAT
Chr01	62894047	Indel	intergenic	Sobic.001G341550.v3.1(dist=5198),Sobic.001G341600.v3.1(dist=4961)	-	A	-	A	A	A	-	A	A	A	-	-	-	-	-	-	-	-	-	-	-	-	-	-	-	-	-	-	-	-	-	-	-	-	-	-	-	-	A	-	-	-	-	-	-
Chr01	62894179	SNP	intergenic	Sobic.001G341550.v3.1(dist=5330),Sobic.001G341600.v3.1(dist=4829)	T	T	T	C	C	T	T	T	C	T	T	T	T	T	T	T	T	T	T	T	T	T	T	T	T	T	T	T	T	T	T	T	T	T	T	T	T	T	T	T	T	T	T	T	T
Chr01	62894559	SNP	intergenic	Sobic.001G341550.v3.1(dist=5710),Sobic.001G341600.v3.1(dist=4449)	C	C	T	C	C	C	C	C	C	C	T	C	T	T	T	C	T	C	T	C	C	C	C	C	C	T	C	T	T	T	T	T	C	C	T	C	C	T	C	C	C	C	T	C	T
Chr01	62894875	SNP	intergenic	Sobic.001G341550.v3.1(dist=6026),Sobic.001G341600.v3.1(dist=4133)	C	C	C	A	A	C	C	C	A	C	C	C	C	C	C	C	C	C	C	C	C	C	C	C	C	C	C	C	C	C	C	C	C	C	C	C	C	C	C	C	C	C	C	C	C
Chr01	62895166	SNP	intergenic	Sobic.001G341550.v3.1(dist=6317),Sobic.001G341600.v3.1(dist=3842)	T	T	T	A	A	T	T	T	A	T	T	T	T	T	T	T	T	T	T	T	T	T	T	T	T	T	T	T	T	T	T	T	T	T	T	T	T	T	T	T	T	T	T	T	T
Chr01	62895602	SNP	intergenic	Sobic.001G341550.v3.1(dist=6753),Sobic.001G341600.v3.1(dist=3406)	C	C	T	C	C	C	C	C	C	C	T	C	T	T	T	C	T	C	T	C	C	C	C	C	C	T	C	T	T	T	T	T	C	C	T	C	C	T	C	C	C	C	T	C	T
Chr01	62896457	SNP	intergenic	Sobic.001G341550.v3.1(dist=7608),Sobic.001G341600.v3.1(dist=2551)	G	A	A	G	A	A	A	A	A	A	A	A	A	A	A	G	A	A	A	A	G	G	A	G	G	A	G	A	A	A	A	A	G	A	A	A	G	A	A	G	G	A	A	G	A
Chr01	62897032	SNP	intergenic	Sobic.001G341550.v3.1(dist=8183),Sobic.001G341600.v3.1(dist=1976)	G	A	A	G	A	A	A	A	A	A	A	A	A	A	A	G	A	A	A	A	A	G	A	G	G	A	G	A	A	A	A	A	G	A	A	A	G	A	A	G	G	A	A	G	A
Chr01	62897067	Indel	intergenic	Sobic.001G341550.v3.1(dist=8218),Sobic.001G341600.v3.1(dist=1941)	-	-	A	-	-	-	-	-	-	-	A	-	A	A	A	-	A	-	A	-	-	-	-	-	-	A	-	A	A	A	A	A	-	-	A	-	-	A	-	-	-	-	A	-	A
Chr01	62897106	SNP	intergenic	Sobic.001G341550.v3.1(dist=8257),Sobic.001G341600.v3.1(dist=1902)	A	A	G	A	A	A	A	A	A	A	G	A	G	G	G	A	G	A	G	A	A	A	A	A	A	G	A	G	G	G	G	G	A	A	G	A	A	A	A	A	A	A	G	A	G
Chr01	62897149	SNP	intergenic	Sobic.001G341550.v3.1(dist=8300),Sobic.001G341600.v3.1(dist=1859)	T	T	G	T	T	T	T	T	T	T	G	T	G	G	G	T	G	T	G	T	T	T	T	T	T	G	T	G	G	G	G	G	T	T	G	T	T	T	T	T	T	T	G	T	G
Chr01	62897442	SNP	intergenic	Sobic.001G341550.v3.1(dist=8593),Sobic.001G341600.v3.1(dist=1566)	C	C	A	C	C	A	C	C	C	C	A	C	A	A	A	C	A	C	A	A	C	C	A	C	C	A	C	A	A	A	A	A	C	C	A	C	C	A	C	C	C	C	A	C	A
Chr01	62897503	Indel	intergenic	Sobic.001G341550.v3.1(dist=8654),Sobic.001G341600.v3.1(dist=1505)	-	-	-	-	-	-	A	-	-	-	A	-	A	A	A	-	A	-	A	A	A	-	A	-	-	A	-	A	A	A	A	A	-	A	A	A	-	A	-	-	-	A	A	-	A
Chr01	62898111	SNP	upstream	Sobic.001G341600.v3.1	T	T	T	A	A	T	T	T	A	T	T	T	T	T	T	T	T	T	T	T	T	T	T	T	T	T	T	T	T	T	T	T	T	T	T	T	T	T	T	T	T	T	T	T	T
Chr01	62898120	SNP	upstream	Sobic.001G341600.v3.1	A	A	A	G	G	A	A	A	G	A	A	A	A	A	A	A	A	A	A	A	A	A	A	A	A	A	A	A	A	A	A	A	A	A	A	A	A	A	A	A	A	A	A	A	A
Chr01	62898388	SNP	upstream	Sobic.001G341600.v3.1	A	A	T	A	A	A	A	A	A	A	T	A	T	T	T	A	T	A	T	A	A	A	A	A	A	T	A	T	T	T	T	T	A	A	T	A	A	A	A	A	A	A	T	A	T
Chr01	62898666	Indel	upstream	Sobic.001G341600.v3.1	A	A	A	A	-	-	-	A	-	-	-	-	-	-	A	-	-	-	A	-	-	A	-	-	-	-	-	-	A	A	-	-	-	-	-	-	-	-	-	A	A	-	-	-	-
Chr01	62899209	Indel	exonic	Sobic.001G341600.v3.1	ACGACG	ACGACG	ACGACG	-	ACGACG	ACGACG	ACGACG	ACGACG	ACGACG	ACGACG	ACGACG	ACGACG	ACGACG	ACGACG	ACGACG	ACGACG	ACGACG	ACGACG	ACGACG	ACGACG	ACGACG	ACGACG	ACGACG	ACGACG	ACGACG	ACGACG	ACGACG	ACGACG	ACGACG	ACGACG	ACGACG	ACGACG	ACGACG	ACGACG	ACGACG	ACGACG	ACGACG	ACGACG	ACGACG	ACGACG	ACGACG	ACGACG	ACGACG	ACGACG	ACGACG
Chr01	62899646	Indel	intronic	Sobic.001G341600.v3.1	-	-	-	-	-	-	-	-	-	-	TT	TT	TT	TT	TT	-	TT	TT	TT	TT	-	-	TT	-	-	TT	-	TT	TT	TT	TT	TT	-	-	TT	-	-	TT	-	-	-	-	TT	-	TT
Chr01	62899654	SNP	intronic	Sobic.001G341600.v3.1	A	G	G	A	A	G	A	A	A	A	G	G	G	G	G	A	G	G	G	G	A	A	G	A	A	G	A	G	G	G	G	G	A	A	G	A	A	G	A	A	A	A	G	A	G
Chr01	62899663	SNP	intronic	Sobic.001G341600.v3.1	C	T	T	C	C	T	C	C	C	C	T	T	T	T	T	C	T	T	T	T	C	C	T	C	C	T	C	T	T	T	T	T	C	C	T	C	C	T	C	C	C	C	T	C	T
Chr01	62900096	SNP	intronic	Sobic.001G341600.v3.1	A	G	G	A	G	G	A	A	A	A	G	G	G	G	G	A	G	G	G	G	A	A	G	A	A	G	A	G	G	G	G	G	A	A	G	A	A	G	A	A	A	A	G	A	G
Chr01	62900124	SNP	intronic	Sobic.001G341600.v3.1	A	A	G	A	A	A	A	A	A	A	G	A	G	G	G	A	G	A	G	G	A	A	G	A	A	G	A	G	G	G	G	G	A	A	G	A	A	A	A	A	A	A	G	A	G
Chr01	62900204	Indel	intronic	Sobic.001G341600.v3.1	-	-	T	-	-	-	-	-	-	-	T	-	T	T	T	-	T	-	T	T	-	-	T	-	-	T	-	T	T	T	T	T	-	-	T	-	-	-	-	-	-	-	T	-	T
Chr01	62900241	SNP	intronic	Sobic.001G341600.v3.1	T	C	T	T	C	C	T	T	T	T	C	C	C	C	C	T	C	C	C	C	T	T	C	T	T	T	T	C	C	T	C	C	T	T	C	T	T	C	T	T	T	T	C	T	C
Chr01	62900260	SNP	intronic	Sobic.001G341600.v3.1	G	G	A	G	A	G	G	G	G	G	A	G	A	A	A	G	A	G	A	A	G	G	A	G	G	G	G	A	A	A	A	A	G	G	A	G	G	G	G	G	G	G	A	G	A
Chr01	62900285	Indel	intronic	Sobic.001G341600.v3.1	GGGTGCATCT	GGGTGCATCT	-	GGGTGCATCT	GGGTGCATCT	GGGTGCATCT	GGGTGCATCT	GGGTGCATCT	GGGTGCATCT	GGGTGCATCT	-	GGGTGCATCT	-	-	-	GGGTGCATCT	-	GGGTGCATCT	-	-	GGGTGCATCT	GGGTGCATCT	-	GGGTGCATCT	GGGTGCATCT	-	GGGTGCATCT	-	-	-	-	-	GGGTGCATCT	GGGTGCATCT	-	GGGTGCATCT	GGGTGCATCT	GGGTGCATCT	GGGTGCATCT	GGGTGCATCT	GGGTGCATCT	GGGTGCATCT	-	GGGTGCATCT	-
Chr01	62900460	SNP	intronic	Sobic.001G341600.v3.1	G	G	A	G	G	G	G	G	G	G	A	G	A	A	A	G	A	G	A	A	G	G	A	G	G	A	G	A	A	A	A	A	G	G	A	G	G	G	G	G	G	G	A	G	A
Chr01	62900854	Indel	intronic	Sobic.001G341600.v3.1	-	-	T	-	-	-	-	-	-	-	T	-	T	T	T	-	T	-	T	T	-	-	T	-	-	T	-	T	T	T	T	T	-	-	T	-	-	-	-	-	-	-	T	-	T
Chr01	62900886	SNP	intronic	Sobic.001G341600.v3.1	A	A	G	A	A	G	A	A	A	A	G	A	G	G	G	A	G	A	G	G	A	A	G	A	A	G	A	G	G	G	G	G	A	A	G	A	A	A	A	A	A	A	G	A	G
Chr01	62900921	SNP	intronic	Sobic.001G341600.v3.1	G	G	A	G	G	A	G	G	G	G	A	G	A	A	A	G	A	G	A	A	G	G	A	G	G	A	G	A	A	A	A	A	G	G	A	G	G	G	G	G	G	G	A	G	A
Chr01	62900999	Indel	in-ronic	Sobic.001G341600.v3.1	CG	CG	CG	CG	CG	CG	CG	CG	CG	CG	-	CG	-	-	-	CG	-	CG	-	-	CG	CG	-	CG	CG	-	CG	-	-	-	-	-	CG	CG	-	CG	CG	CG	CG	CG	CG	CG	-	CG	-
Chr01	62901063	SNP	intronic	Sobic.001G341600.v3.1	A	T	T	A	A	T	A	A	A	A	T	A	T	T	T	A	T	A	T	T	A	A	T	A	A	T	A	T	T	T	T	T	A	A	T	A	A	T	A	A	A	A	T	A	T
Chr01	62901075	Indel	in-ronic	Sobic.001G341600.v3.1	AA	AA	AA	AA	AA	AA	AA	AA	AA	AA	-	AA	-	-	-	AA	-	AA	-	-	AA	AA	-	AA	AA	-	AA	-	-	-	-	-	AA	AA	-	AA	AA	AA	AA	AA	AA	AA	-	AA	-
Chr01	62901082	SNP	intronic	Sobic.001G341600.v3.1	T	T	A	T	T	T	T	T	T	T	A	T	A	A	A	T	A	T	A	A	T	T	A	T	T	A	T	A	A	A	A	A	T	T	A	T	T	T	T	T	T	T	A	T	A
Chr01	62901394	Indel	intronic	Sobic.001G341600.v3.1	CTATGTTA	CTATGTTA	CTATGTTA	CTATGTTA	CTATGTTA	CTATGTTA	CTATGTTA	CTATGTTA	CTATGTTA	CTATGTTA	-	CTATGTTA	-	-	-	CTATGTTA	-	CTATGTTA	-	-	CTATGTTA	CTATGTTA	-	CTATGTTA	CTATGTTA	-	CTATGTTA	-	-	-	-	-	CTATGTTA	CTATGTTA	-	CTATGTTA	CTATGTTA	CTATGTTA	CTATGTTA	CTATGTTA	CTATGTTA	CTATGTTA	-	CTATGTTA	-
Chr01	62901503	SNP	intronic	Sobic.001G341600.v3.1	A	C	C	A	A	C	A	A	A	A	C	A	C	C	C	A	C	A	C	C	A	A	C	A	A	C	A	C	C	C	C	C	A	A	C	A	A	A	A	A	A	A	C	A	C
Chr01	62901515	SNP	intronic	Sobic.001G341600.v3.1	A	T	T	A	A	T	A	A	A	A	T	A	T	T	T	A	T	A	T	T	A	A	T	A	A	T	A	T	T	T	T	T	A	A	T	A	A	A	A	A	A	A	T	A	T
Chr01	62901522	SNP	intronic	Sobic.001G341600.v3.1	T	A	A	T	T	A	T	T	T	T	A	T	A	A	A	T	A	T	A	A	T	T	A	T	T	A	T	A	A	A	A	A	T	T	A	T	T	T	T	T	T	T	A	T	A
Chr01	62901737	Indel	intronic	Sobic.001G341600.v3.1	AT	AT	-	AT	AT	AT	AT	AT	AT	AT	-	AT	-	-	-	AT	-	AT	-	-	AT	AT	-	AT	AT	-	AT	-	-	-	-	-	AT	AT	-	AT	AT	-	AT	AT	AT	AT	-	AT	-
Chr01	62901820	SNP	exonic	Sobic.001G341600.v3.1	C	G	G	C	C	G	C	C	C	C	G	C	G	G	G	C	G	C	G	G	C	C	G	C	C	G	C	G	G	G	G	G	C	C	G	C	C	C	C	C	C	C	G	C	G
Chr01	62901833	SNP	exonic	Sobic.001G341600.v3.1	A	G	G	A	A	G	A	A	A	A	G	A	G	G	G	A	G	A	G	G	A	A	G	A	A	G	A	G	G	G	G	G	A	A	G	A	A	A	A	A	A	A	G	A	G
Chr01	62901914	Indel	intronic	Sobic.001G341600.v3.1	T	-	T	-	T	T	T	-	-	-	T	-	T	T	T	-	T	-	T	T	-	T	T	-	-	T	-	T	T	T	T	T	-	-	T	T	-	-	T	T	T	T	T	-	T
Chr01	62902127	SNP	intronic	Sobic.001G341600.v3.1	C	C	T	C	C	C	C	C	C	C	T	C	T	C	T	C	T	C	T	T	C	C	T	C	C	T	C	T	T	T	T	T	C	C	T	C	C	C	C	C	C	C	T	C	T
Chr01	62902132	SNP	intronic	Sobic.001G341600.v3.1	C	T	T	C	C	T	C	C	C	C	T	C	T	C	T	C	T	C	T	T	C	C	T	C	C	T	C	T	T	T	T	T	C	C	T	C	C	C	C	C	C	C	T	C	T
Chr01	62902147	SNP	intronic	Sobic.001G341600.v3.1	A	T	T	A	T	T	T	T	A	T	T	A	T	T	T	T	T	A	T	T	T	A	T	T	T	T	T	T	T	T	T	T	T	T	T	T	A	A	A	A	A	T	T	T	T
Chr01	62902162	SNP	intronic	Sobic.001G341600.v3.1	C	G	G	C	C	G	C	C	C	C	G	C	G	G	G	C	G	C	G	G	C	C	G	C	C	G	C	G	G	G	G	G	C	C	G	C	C	C	C	C	C	C	G	C	G
Chr01	62902188	Indel	intronic	Sobic.001G341600.v3.1	CGTACT	CGTACT	CGTACT	CGTACT	CGTACT	CGTACT	CGTACT	CGTACT	CGTACT	CGTACT	-	CGTACT	-	-	-	CGTACT	-	CGTACT	-	-	CGTACT	CGTACT	-	CGTACT	CGTACT	-	CGTACT	-	-	-	-	-	CGTACT	CGTACT	-	CGTACT	CGTACT	CGTACT	CGTACT	CGTACT	CGTACT	CGTACT	-	CGTACT	-
Chr01	62902260	Indel	intronic	Sobic.001G341600.v3.1	-	-	GGC	-	-	-	-	-	-	-	GGC	-	GGC	-	-	-	GGC	-	GGC	GGC	-	-	GGC	-	-	GGC	-	GGC	GGC	GGC	GGC	GGC	-	-	GGC	-	-	-	-	-	-	-	GGC	-	GGC
Chr01	62902281	SNP	intronic	Sobic.001G341600.v3.1	C	T	T	C	C	T	C	C	C	C	T	C	T	T	T	C	T	C	T	T	C	C	T	C	C	T	C	T	T	T	T	T	C	C	T	C	C	C	C	C	C	C	T	C	T
Chr01	62902285	SNP	intronic	Sobic.001G341600.v3.1	A	G	G	A	A	G	A	A	A	A	G	A	G	G	G	A	G	A	G	G	A	A	G	A	A	G	A	G	G	G	G	G	A	A	G	A	A	A	A	A	A	A	G	A	G
Chr01	62902396	Indel	intronic	Sobic.001G341600.v3.1	-	-	-	-	-	-	-	-	-	-	AA	-	AA	AA	AA	-	AA	-	AA	AA	-	-	AA	-	-	AA	-	AA	AA	AA	AA	AA	-	-	AA	-	-	-	-	-	-	-	AA	-	AA
Chr01	62902558	Indel	intronic	Sobic.001G341600.v3.1	TTT	TTT	TTT	TTT	TTT	TTT	TTT	TTT	TTT	TTT	-	TTT	-	-	-	TTT	-	TTT	-	-	TTT	TTT	-	TTT	TTT	-	TTT	-	-	-	-	-	TTT	TTT	-	TTT	TTT	-	-	TTT	-	TTT	-	TTT	-
Chr01	62902593	SNP	intronic	Sobic.001G341600.v3.1	C	A	A	C	A	A	A	A	A	A	A	A	C	A	A	A	A	A	A	A	A	C	A	A	A	A	A	A	A	A	A	A	A	A	A	A	A	A	A	C	C	A	C	A	C
Chr01	62902627	SNP	intronic	Sobic.001G341600.v3.1	A	A	A	A	A	A	A	A	A	A	G	A	A	G	A	A	A	A	G	G	A	A	G	A	A	G	A	A	A	G	G	A	A	A	A	A	A	A	A	A	A	A	A	A	A
Chr01	62903728	SNP	exonic	Sobic.001G341600.v3.1	A	A	A	A	A	G	A	A	A	A	G	A	G	A	G	A	A	A	A	G	A	A	G	A	A	A	A	A	G	A	G	G	A	A	G	A	A	A	A	A	A	A	G	A	G
Chr01	62903980	SNP	exonic	Sobic.001G341600.v3.1	C	G	G	C	G	G	G	G	C	G	G	G	G	G	G	G	C	G	C	C	G	C	G	C	C	C	G	C	C	C	G	G	G	C	G	C	G	G	C	C	C	G	G	G	C
Chr01	62904052	SNP	exonic	Sobic.001G341600.v3.1	C	T	T	C	C	C	C	C	C	C	T	C	T	T	T	C	C	C	C	C	C	C	T	C	C	C	C	T	C	C	T	T	C	C	T	C	C	C	C	C	C	C	T	C	T
Chr01	62904061	SNP	exonic	Sobic.001G341600.v3.1	A	G	G	A	A	A	A	A	A	A	G	A	G	G	G	A	A	A	A	A	A	A	G	A	A	A	A	G	A	A	G	G	A	A	G	A	A	A	A	A	A	A	G	A	G
Chr01	62904064	SNP	exonic	Sobic.001G341600.v3.1	G	C	C	G	G	G	G	G	G	G	C	G	C	C	C	G	G	G	G	G	G	G	C	G	G	G	G	C	G	G	C	C	G	G	C	G	G	G	G	G	G	G	C	G	C
Chr01	62904195	Indel	exonic	Sobic.001G341600.v3.1	GCG	GCG	GCG	GCG	GCG	GCG	GCG	GCG	GCG	GCG	-	GCG	-	-	-	GCG	GCG	GCG	GCG	GCG	GCG	GCG	-	GCG	GCG	GCG	GCG	-	GCG	GCG	-	-	GCG	GCG	-	GCG	GCG	GCG	GCG	GCG	GCG	GCG	-	GCG	-
Chr01	62904250	Indel	exonic	Sobic.001G341600.v3.1	-	-	-	-	-	-	-	-	-	-	GCGGCGGCGGCG	-	GCGGCGGCGGCG	GCGGCGGCGGCG	GCGGCGGCGGCG	-	-	-	-	-	-	-	GCGGCGGCGGCG	-	-	-	-	-	-	-	GCGGCGGCGGCG	GCGGCGGCGGCG	-	-	GCGGCGGCGGCG	-	-	-	-	-	-	-	GCGGCGGCGGCG	-	GCGGCGGCGGCG
Chr01	62904340	SNP	exonic	Sobic.001G341600.v3.1	C	T	T	C	C	T	C	C	C	C	T	C	T	T	T	C	C	C	T	T	C	C	T	C	C	T	C	T	T	C	T	T	C	C	T	C	C	C	C	C	C	C	T	C	T
Chr01	62904439	Indel	downstream	Sobic.001G341600.v3.1	-	-	TTT	-	-	-	-	-	-	-	TTT	-	TTT	TTT	TTT	-	-	-	-	CTT	-	-	CT	-	-	-	-	TTT	TTT	-	CTT	TTT	-	-	TTT	-	-	-	-	-	-	-	TTT	-	TTT
Chr01	62904456	SNP	downstream	Sobic.001G341600.v3.1	G	C	C	G	G	G	G	G	G	G	C	G	C	G	G	G	G	G	G	C	G	G	C	G	G	G	G	C	C	G	C	C	G	G	C	G	G	G	G	G	G	G	C	G	C
Chr01	62904488	SNP	downstream	Sobic.001G341600.v3.1	G	T	T	G	G	T	G	G	G	G	T	G	T	T	T	G	T	G	G	T	G	G	T	G	G	G	G	T	T	G	T	T	G	G	T	G	G	G	G	G	G	G	T	G	T
Chr01	62905555	Indel	intergenic	Sobic.001G341600.v3.1(dist=1191),Sobic.001G341700.v3.1(dist=6110)	-	-	-	-	-	-	-	-	-	-	CT	-	CT	CT	CT	-	CT	-	CT	CT	-	-	CT	-	-	CT	-	CT	CT	CT	CT	CT	-	-	CT	-	-	-	-	-	-	-	CT	-	CT
Chr01	62905597	SNP	intergenic	Sobic.001G341600.v3.1(dist=1233),Sobic.001G341700.v3.1(dist=6068)	T	T	C	T	T	C	T	T	T	T	C	T	C	C	C	T	C	T	C	C	T	T	C	T	T	C	T	C	C	C	C	C	T	T	C	T	T	T	T	T	T	T	C	T	C
Chr01	62906358	SNP	intergenic	Sobic.001G341600.v3.1(dist=1994),Sobic.001G341700.v3.1(dist=5307)	A	G	G	A	A	G	A	A	A	A	G	A	G	A	G	A	A	A	G	G	A	A	G	A	A	G	A	G	G	A	G	G	A	A	G	A	A	A	A	A	A	A	G	A	G
Chr01	62906445	SNP	intergenic	Sobic.001G341600.v3.1(dist=2081),Sobic.001G341700.v3.1(dist=5220)	A	T	T	A	A	T	T	T	T	T	T	A	T	T	T	A	T	A	T	T	T	A	T	A	A	T	A	T	T	T	T	T	A	A	T	A	A	T	T	A	A	T	T	A	T
Chr01	62906497	Indel	intergenic	Sobic.001G341600.v3.1(dist=2133),Sobic.001G341700.v3.1(dist=5163)	AGGCAC	AGGCAC	-	AGGCAC	AGGCAC	AGGCAC	AGGCAC	AGGCAC	AGGCAC	AGGCAC	-	AGGCAC	-	-	-	AGGCAC	AGGCAC	AGGCAC	-	-	AGGCAC	AGGCAC	-	AGGCAC	AGGCAC	-	AGGCAC	AGGCAC	-	-	-	-	AGGCAC	AGGCAC	-	AGGCAC	AGGCAC	AGGCAC	AGGCAC	AGGCAC	AGGCAC	AGGCAC	-	AGGCAC	AGGCAC
Chr01	62906556	SNP	intergenic	Sobic.001G341600.v3.1(dist=2192),Sobic.001G341700.v3.1(dist=5109)	G	T	T	G	G	T	G	G	G	G	T	G	T	T	T	G	T	G	T	T	G	G	T	G	G	T	G	T	T	T	T	T	G	G	T	G	G	G	G	G	G	G	T	G	T
Chr01	62906564	SNP	intergenic	Sobic.001G341600.v3.1(dist=2200),Sobic.001G341700.v3.1(dist=5101)	G	G	A	G	G	G	G	G	G	G	A	G	A	A	G	G	A	G	A	A	G	G	A	G	G	A	G	A	A	A	A	A	G	G	A	G	G	G	G	G	G	G	A	G	A
Chr01	62906569	SNP	intergenic	Sobic.001G341600.v3.1(dist=2205),Sobic.001G341700.v3.1(dist=5096)	C	T	T	C	C	T	C	C	C	C	T	C	C	T	T	C	T	C	T	T	C	C	T	C	C	T	C	T	T	T	T	T	C	C	T	C	C	C	C	C	C	C	T	C	T
Chr01	62906630	SNP	intergenic	Sobic.001G341600.v3.1(dist=2266),Sobic.001G341700.v3.1(dist=5035)	A	T	T	A	A	T	A	A	A	A	T	A	T	T	T	A	T	A	T	T	A	A	T	A	A	T	A	T	T	T	T	T	A	A	T	A	A	A	A	A	A	A	T	A	T
Chr01	62906668	SNP	intergenic	Sobic.001G341600.v3.1(dist=2304),Sobic.001G341700.v3.1(dist=4997)	A	G	G	A	A	G	A	A	A	A	G	A	G	A	G	A	G	A	G	G	A	A	G	A	A	A	A	G	G	G	G	G	A	A	G	A	A	A	A	A	A	A	G	A	G
Chr01	62906684	SNP	intergenic	Sobic.001G341600.v3.1(dist=2320),Sobic.001G341700.v3.1(dist=4981)	C	G	G	C	C	G	C	C	C	C	G	C	G	G	G	C	G	C	G	G	C	C	G	C	C	G	C	G	G	G	G	G	C	C	G	C	C	C	C	C	C	C	G	C	G
Chr01	62906731	SNP	intergenic	Sobic.001G341600.v3.1(dist=2367),Sobic.001G341700.v3.1(dist=4934)	A	G	G	A	A	G	A	A	A	A	G	A	G	G	G	A	G	A	G	G	A	A	G	A	A	G	A	G	G	G	G	G	A	A	G	A	A	A	A	A	A	A	G	A	G
Chr01	62906795	SNP	intergenic	Sobic.001G341600.v3.1(dist=2431),Sobic.001G341700.v3.1(dist=4870)	A	G	G	A	A	G	G	A	G	A	G	A	G	G	G	A	G	A	G	G	A	A	G	A	A	G	A	G	G	G	G	G	A	A	G	G	A	A	A	A	A	G	G	A	G
Chr01	62906928	SNP	intergenic	Sobic.001G341600.v3.1(dist=2564),Sobic.001G341700.v3.1(dist=4737)	C	C	T	C	C	T	C	C	C	C	T	C	T	T	C	C	T	C	C	T	C	C	T	C	C	T	C	T	T	T	T	T	C	C	T	C	C	C	C	C	C	C	T	C	T
Chr01	62907025	Indel	intergenic	Sobic.001G341600.v3.1(dist=2661),Sobic.001G341700.v3.1(dist=4640)	-	-	-	-	A	A	A	A	A	A	A	A	A	A	A	-	A	A	A	A	A	-	A	A	-	A	A	A	A	A	A	A	A	A	A	A	A	A	A	-	-	A	A	A	A
Chr01	62907260	SNP	intergenic	Sobic.001G341600.v3.1(dist=2896),Sobic.001G341700.v3.1(dist=4405)	C	C	T	C	C	T	C	C	C	C	T	C	T	T	T	C	T	C	T	T	C	C	T	C	C	T	C	T	T	T	T	T	C	C	T	C	C	C	C	C	C	C	T	C	T
Chr01	62907294	Indel	intergenic	Sobic.001G341600.v3.1(dist=2930),Sobic.001G341700.v3.1(dist=4362)	TATATATATA	TATATATATA	TATATATATA	TATATATATA	TATATATATA	TATATATATA	TATATATATA	TATATATATA	TATATATATA	TATATATATA	-	TATATATATA	-	-	-	TATATATATA	-	-	-	-	TATATATATA	TATATATATA	-	TATATATATA	TATATATATA	-	TATATATATA	-	-	-	-	-	-	TATATATATA	-	TATATATATA	-	TATATATATA	TATATATATA	TATATATATA	TATATATATA	TATATATATA	-	TATATATATA	-
Chr01	62907348	Indel	intergenic	Sobic.001G341600.v3.1(dist=2984),Sobic.001G341700.v3.1(dist=4317)	T	T	T	T	T	T	-	T	-	T	-	T	-	-	-	T	-	T	-	-	-	T	-	T	T	-	T	-	-	-	-	-	T	T	-	-	T	T	T	T	T	-	-	T	-
Chr01	62907448	SNP	intergenic	Sobic.001G341600.v3.1(dist=3084),Sobic.001G341700.v3.1(dist=4217)	A	G	G	A	A	G	A	A	A	A	G	A	G	G	G	A	G	A	G	G	A	A	G	A	A	G	A	G	G	G	G	G	A	A	G	A	A	A	A	A	A	A	G	A	G
Chr01	62907565	SNP	intergenic	Sobic.001G341600.v3.1(dist=3201),Sobic.001G341700.v3.1(dist=4100)	T	A	A	T	T	A	A	A	A	A	A	T	A	A	A	T	A	T	A	A	T	T	A	T	T	A	T	A	A	A	A	A	T	T	A	A	T	T	T	T	T	A	A	T	A
Chr01	62907678	Indel	intergenic	Sobic.001G341600.v3.1(dist=3314),Sobic.001G341700.v3.1(dist=3986)	AT	AT	AT	AT	AT	AT	AT	AT	AT	AT	-	AT	-	-	-	AT	AT	AT	-	-	AT	AT	-	AT	AT	-	AT	-	-	-	-	-	AT	AT	-	AT	AT	AT	AT	AT	AT	AT	-	AT	-
Chr01	62907702	SNP	intergenic	Sobic.001G341600.v3.1(dist=3338),Sobic.001G341700.v3.1(dist=3963)	C	C	T	C	C	C	C	C	C	C	T	C	T	T	T	C	C	C	T	C	C	C	C	C	C	T	C	T	T	T	T	T	C	C	T	C	C	C	C	C	C	C	T	C	T
Chr01	62907715	SNP	intergenic	Sobic.001G341600.v3.1(dist=3351),Sobic.001G341700.v3.1(dist=3950)	A	G	G	A	A	G	A	A	A	A	G	A	G	G	G	A	A	A	G	G	A	A	G	A	A	G	A	G	G	G	G	G	A	A	G	A	A	A	A	A	A	A	G	A	G
Chr01	62907917	SNP	intergenic	Sobic.001G341600.v3.1(dist=3553),Sobic.001G341700.v3.1(dist=3748)	C	A	A	C	C	A	C	C	C	C	A	C	A	A	C	C	A	C	A	A	C	C	A	C	C	A	C	A	A	A	A	A	C	C	A	C	C	C	C	C	C	C	A	C	A
Chr01	62907946	Indel	intergenic	Sobic.001G341600.v3.1(dist=3582),Sobic.001G341700.v3.1(dist=3717)	TTA	TTA	TTA	TTA	TTA	TTA	TTA	TTA	TTA	TTA	-	TTA	-	-	TTA	TTA	-	TTA	-	-	TTA	TTA	-	TTA	TTA	-	TTA	-	-	-	-	-	TTA	TTA	-	TTA	TTA	TTA	TTA	TTA	TTA	TTA	-	TTA	-
Chr01	62907969	SNP	intergenic	Sobic.001G341600.v3.1(dist=3605),Sobic.001G341700.v3.1(dist=3696)	C	T	T	C	C	T	T	C	T	C	T	C	T	T	T	C	T	C	T	T	T	C	T	C	C	T	C	T	T	T	T	T	C	C	T	T	C	T	C	C	C	T	T	C	T
Chr01	62908025	Indel	intergenic	Sobic.001G341600.v3.1(dist=3661),Sobic.001G341700.v3.1(dist=3637)	CGCG	CGCG	CGCG	CGCG	CGCG	CGCG	CGCG	CGCG	CGCG	CGCG	-	CGCG	-	-	-	CGCG	-	CGCG	-	-	CGCG	CGCG	-	CGCG	CGCG	-	CGCG	-	-	-	-	-	CGCG	CGCG	-	CGCG	CGCG	CGCG	CGCG	CGCG	CGCG	CGCG	-	CGCG	-
Chr01	62908112	SNP	intergenic	Sobic.001G341600.v3.1(dist=3748),Sobic.001G341700.v3.1(dist=3553)	T	C	C	T	T	C	T	T	T	T	C	T	C	C	C	T	C	T	C	C	T	T	C	T	T	C	T	C	C	C	C	C	T	T	C	T	T	T	T	T	T	T	C	T	C
Chr01	62908483	Indel	intergenic	Sobic.001G341600.v3.1(dist=4119),Sobic.001G341700.v3.1(dist=3182)	-	-	-	ATTAGATTTGT	-	-	ATTAGATTTGT	-	ATTAGATTTGT	-	-	-	-	-	-	-	ATTAGATTTGT	-	ATTAGATTTGT	ATTAGATTTGT	-	-	-	-	-	ATTAGATTTGT	-	ATTAGATTTGT	-	ATTAGATTTGT	-	-	-	-	-	-	-	-	-	-	-	-	-	-	ATTAGATTTGT
Chr01	62908522	SNP	intergenic	Sobic.001G341600.v3.1(dist=4158),Sobic.001G341700.v3.1(dist=3143)	T	C	T	C	T	T	C	C	C	C	T	C	T	T	T	C	T	C	T	T	C	T	T	C	C	T	C	T	T	T	T	T	C	C	T	C	C	C	C	T	T	C	T	C	T
Chr01	62908553	SNP	intergenic	Sobic.001G341600.v3.1(dist=4189),Sobic.001G341700.v3.1(dist=3112)	G	G	G	T	G	G	G	G	G	G	G	G	G	G	G	T	G	G	G	G	T	G	G	T	T	G	T	G	G	G	G	G	G	T	G	G	G	G	G	G	G	G	G	T	G
Chr01	62908913	SNP	intergenic	Sobic.001G341600.v3.1(dist=4549),Sobic.001G341700.v3.1(dist=2752)	T	G	G	T	T	T	T	T	T	T	G	T	T	T	T	T	G	T	G	G	T	T	G	T	T	G	T	G	G	G	G	G	T	T	G	T	T	T	T	T	T	T	G	T	T
Chr01	62908917	SNP	intergenic	Sobic.001G341600.v3.1(dist=4553),Sobic.001G341700.v3.1(dist=2748)	C	G	G	C	C	C	C	C	C	C	G	C	C	C	C	C	G	C	G	G	C	C	G	C	C	G	C	G	G	G	G	G	C	C	G	C	C	C	C	C	C	C	G	C	C
Chr01	62909018	Indel	intergenic	Sobic.001G341600.v3.1(dist=4654),Sobic.001G341700.v3.1(dist=2647)	C	C	C	-	C	C	C	-	C	-	C	C	C	C	C	C	C	C	C	C	C	C	C	C	C	C	C	C	C	C	C	C	C	C	C	C	C	C	C	C	C	C	C	C	C
Chr01	62909097	SNP	intergenic	Sobic.001G341600.v3.1(dist=4733),Sobic.001G341700.v3.1(dist=2568)	G	G	G	A	G	G	A	G	A	G	G	G	G	G	G	G	G	G	G	G	G	G	G	G	G	G	G	G	G	G	G	G	G	G	G	A	G	A	A	G	G	A	G	G	G
Chr01	62909128	Indel	intergenic	Sobic.001G341600.v3.1(dist=4764),Sobic.001G341700.v3.1(dist=2537)	-	-	-	A	-	-	A	A	A	A	-	-	-	-	-	-	-	-	-	-	-	-	-	-	-	-	-	-	-	-	-	-	-	-	-	-	-	-	-	-	-	-	-	-	-
Chr01	62909216	Indel	intergenic	Sobic.001G341600.v3.1(dist=4852),Sobic.001G341700.v3.1(dist=2449)	T	T	T	-	T	T	-	T	-	T	T	T	T	T	T	T	T	T	T	T	T	T	T	T	T	T	T	T	T	T	T	T	T	T	T	T	T	T	T	T	T	T	T	T	T
Chr01	62909284	SNP	intergenic	Sobic.001G341600.v3.1(dist=4920),Sobic.001G341700.v3.1(dist=2381)	C	A	C	A	C	C	A	A	A	A	C	C	C	C	C	A	A	C	C	C	A	C	C	A	A	A	A	A	C	A	A	C	C	C	C	A	C	A	A	C	C	A	C	A	C
Chr01	62909291	SNP	intergenic	Sobic.001G341600.v3.1(dist=4927),Sobic.001G341700.v3.1(dist=2374)	C	C	C	T	C	C	T	C	T	C	C	C	C	C	C	T	T	C	C	C	T	C	C	T	T	T	T	T	C	T	T	C	C	C	C	T	C	T	T	C	C	T	C	T	T
Chr01	62909415	Indel	intergenic	Sobic.001G341600.v3.1(dist=5051),Sobic.001G341700.v3.1(dist=2250)	-	-	-	T	-	-	-	-	-	-	-	-	-	-	-	-	-	-	-	-	-	-	-	-	-	-	-	-	-	-	-	-	-	-	-	-	-	-	-	-	-	-	-	-	-
Chr01	62909596	SNP	intergenic	Sobic.001G341600.v3.1(dist=5232),Sobic.001G341700.v3.1(dist=2069)	C	C	C	T	C	C	C	C	C	C	C	C	C	C	C	C	C	C	C	C	C	C	C	C	C	C	C	C	C	C	C	C	C	C	C	C	C	C	T	C	C	C	C	C	C
Chr01	62910045	Indel	intergenic	Sobic.001G341600.v3.1(dist=5681),Sobic.001G341700.v3.1(dist=1620)	-	-	TTAA	-	-	-	-	-	-	-	TTAA	-	TTAA	TTAA	-	-	TTAA	-	TTAA	TTAA	-	-	TTAA	-	-	TTAA	-	TTAA	TTAA	TTAA	TTAA	TTAA	-	-	TTAA	-	-	-	-	-	-	-	TTAA	-	TTAA
Chr01	62910058	SNP	intergenic	Sobic.001G341600.v3.1(dist=5694),Sobic.001G341700.v3.1(dist=1607)	C	G	G	C	C	G	C	C	C	C	G	C	G	G	C	C	G	C	G	G	C	C	G	C	C	G	C	G	G	G	G	G	C	C	G	C	C	C	C	C	C	C	G	C	G
Chr01	62910066	SNP	intergenic	Sobic.001G341600.v3.1(dist=5702),Sobic.001G341700.v3.1(dist=1599)	A	A	C	A	A	C	A	A	A	A	C	A	C	C	A	A	C	A	C	C	A	A	C	A	A	C	A	C	C	C	C	C	A	A	C	A	A	A	A	A	A	A	C	A	C
Chr01	62910294	SNP	intergenic	Sobic.001G341600.v3.1(dist=5930),Sobic.001G341700.v3.1(dist=1371)	A	G	G	A	A	A	A	A	A	A	G	A	A	G	A	A	G	A	G	G	A	A	G	A	A	G	A	G	G	G	G	G	A	A	G	A	A	A	A	A	A	A	G	A	G
Chr01	62910324	SNP	intergenic	Sobic.001G341600.v3.1(dist=5960),Sobic.001G341700.v3.1(dist=1341)	C	G	G	C	C	C	C	C	C	C	G	C	C	C	C	C	G	C	G	G	C	C	G	C	C	G	C	G	G	G	G	G	C	C	G	C	C	C	C	C	C	C	G	C	G
Chr01	62910330	SNP	intergenic	Sobic.001G341600.v3.1(dist=5966),Sobic.001G341700.v3.1(dist=1335)	A	G	G	A	A	A	A	A	A	A	G	A	A	A	A	A	G	A	G	G	A	A	G	A	A	G	A	G	G	G	G	G	A	A	G	A	A	A	A	A	A	A	G	A	G
Chr01	62910347	SNP	intergenic	Sobic.001G341600.v3.1(dist=5983),Sobic.001G341700.v3.1(dist=1318)	G	C	C	G	G	C	G	G	G	G	C	G	G	C	C	G	C	G	C	C	G	G	C	G	G	C	G	C	C	C	C	C	G	G	C	G	G	G	G	G	G	G	C	G	C
Chr01	62910364	Indel	intergenic	Sobic.001G341600.v3.1(dist=6000),Sobic.001G341700.v3.1(dist=1299)	ATT	ATT	ATT	ATT	ATT	ATT	ATT	ATT	ATT	ATT	-	ATT	-	-	-	ATT	-	ATT	-	-	ATT	ATT	-	ATT	ATT	-	ATT	-	-	-	-	-	ATT	ATT	-	ATT	ATT	ATT	ATT	ATT	ATT	ATT	-	ATT	-
Chr01	62910424	SNP	intergenic	Sobic.001G341600.v3.1(dist=6060),Sobic.001G341700.v3.1(dist=1241)	T	A	A	T	T	A	T	T	T	T	A	T	A	A	A	T	A	T	A	A	T	T	A	T	T	A	T	A	A	A	A	A	T	T	A	T	T	T	T	T	T	T	A	T	A
Chr01	62910425	SNP	intergenic	Sobic.001G341600.v3.1(dist=6061),Sobic.001G341700.v3.1(dist=1240)	C	A	A	C	C	A	C	C	C	C	A	C	A	A	A	C	A	C	A	A	C	C	A	C	C	A	C	A	A	A	A	A	C	C	A	C	C	C	C	C	C	C	A	C	A
Chr01	62910496	SNP	intergenic	Sobic.001G341600.v3.1(dist=6132),Sobic.001G341700.v3.1(dist=1169)	A	T	T	T	T	A	T	A	T	A	A	A	T	A	A	T	T	T	T	T	T	A	T	T	T	T	T	T	T	T	T	T	T	T	T	T	T	T	T	A	A	T	T	T	T
Chr01	62910544	Indel	intergenic	Sobic.001G341600.v3.1(dist=6180),Sobic.001G341700.v3.1(dist=1121)	A	A	-	-	A	A	A	A	A	A	A	A	A	A	A	A	-	A	-	A	A	A	A	A	A	-	A	-	-	-	-	-	A	A	-	A	A	A	A	A	A	A	-	A	-
Chr01	62910558	SNP	intergenic	Sobic.001G341600.v3.1(dist=6194),Sobic.001G341700.v3.1(dist=1107)	T	C	C	T	T	C	T	T	T	T	C	T	C	C	C	T	C	T	C	T	T	T	T	T	T	C	T	C	C	C	C	C	T	T	C	T	T	T	T	T	T	T	C	T	C
Chr01	62910578	SNP	intergenic	Sobic.001G341600.v3.1(dist=6214),Sobic.001G341700.v3.1(dist=1087)	A	T	T	A	A	T	A	A	A	A	T	A	T	T	T	A	T	A	T	T	A	A	T	A	A	T	A	T	T	T	T	T	A	A	T	A	A	A	A	A	A	A	T	A	T
Chr01	62910582	SNP	intergenic	Sobic.001G341600.v3.1(dist=6218),Sobic.001G341700.v3.1(dist=1083)	A	G	G	A	A	G	A	A	A	A	G	A	G	G	G	A	G	A	G	G	A	A	G	A	A	G	A	G	G	G	G	G	A	A	G	A	A	A	A	A	A	A	G	A	G
Chr01	62910708	SNP	upstream	Sobic.001G341700.v3.1	C	C	G	C	C	C	C	C	C	C	G	C	G	G	G	C	G	C	G	G	C	C	G	C	C	G	C	G	G	G	G	G	C	C	G	C	C	C	C	C	C	C	G	C	G
Chr01	62910790	SNP	upstream	Sobic.001G341700.v3.1	A	G	G	A	A	G	A	A	A	A	G	A	A	G	G	A	G	A	G	A	A	A	A	A	A	G	A	G	A	G	G	G	A	A	G	A	A	A	A	A	A	A	G	A	G
Chr01	62910860	Indel	upstream	Sobic.001G341700.v3.1	GAGGAGGAGGAGGAG	GAGGAGGAGGAGGAG	GAGGAGGAGGAGGAG	-	GAGGAGGAGGAGGAG	GAGGAGGAGGAGGAG	GAGGAGGAGGAGGAG	-	GAGGAGGAGGAGGAG	GAGGAGGAGGAGGAG	GAGGAGGAGGAGGAG	GAGGAGGAGGAGGAG	GAGGAGGAGGAGGAG	GAGGAGGAGGAGGAG	GAGGAGGAGGAGGAG	GAGGAGGAGGAGGAG	GAGGAGGAGGAGGAG	GAGGAGGAGGAGGAG	GAGGAGGAGGAGGAG	GAGGAGGAGGAGGAG	GAGGAGGAGGAGGAG	GAGGAGGAGGAGGAG	GAGGAGGAGGAGGAG	GAGGAGGAGGAGGAG	GAGGAGGAGGAGGAG	GAGGAGGAGGAGGAG	GAGGAGGAGGAGGAG	GAGGAGGAGGAGGAG	GAGGAGGAGGAGGAG	GAGGAGGAGGAGGAG	GAGGAGGAGGAGGAG	GAGGAGGAGGAGGAG	GAGGAGGAGGAGGAG	GAGGAGGAGGAGGAG	GAGGAGGAGGAGGAG	GAGGAGGAGGAGGAG	GAGGAGGAGGAGGAG	GAGGAGGAGGAGGAG	GAGGAGGAGGAGGAG	GAGGAGGAGGAGGAG	GAGGAGGAGGAGGAG	GAGGAGGAGGAGGAG	GAGGAGGAGGAGGAG	GAGGAGGAGGAGGAG	GAGGAGGAGGAGGAG
Chr01	62910993	Indel	upstream	Sobic.001G341700.v3.1	-	-	-	-	-	-	-	-	-	-	GTC	-	GTC	GTC	GTC	-	-	-	-	-	-	-	-	-	-	-	-	-	-	-	-	-	-	-	-	-	-	-	-	-	-	-	-	-	-
Chr01	62911028	SNP	upstream	Sobic.001G341700.v3.1	C	G	G	C	C	G	C	C	C	C	G	C	G	G	G	C	G	C	G	C	C	C	G	C	C	G	C	G	G	G	G	G	C	C	G	C	C	C	C	C	C	C	G	C	G
Chr01	62911059	Indel	upstream	Sobic.001G341700.v3.1	-	-	-	-	-	-	-	-	-	-	AGCTACAGCTAGCAGCCAGCAGCA	-	AGCTACAGCTAGCAGCCAGCAGCA	AGCTACAGCTAGCAGCCAGCAGCA	AGCTACAGCTAGCAGCCAGCAGCA	-	CAGCTACAGCTAGCAGCCAGCA	-	AGCTACAGCTAGCAGCCAGCAGCA	-	-	-	AGCTACAGCTAGCAGCCAGCAGCA	-	-	AGCTACAGCTAGCAGCCAGCAGCA	-	AGCTACAGCTAGCAGCCAGCAGCA	-	AGCTACAGCTAGCAGCCAGCAGCA	AGCTACAGCTAGCAGCCAGCAGCA	AGCTACAGCTAGCAGCCAGCAGCA	-	-	AGCTACAGCTAGCAGCCAGCAGCA	-	-	-	-	-	-	-	AGCTACAGCTAGCAGCCAGCAGCA	-	-
Chr01	62911178	Indel	upstream	Sobic.001G341700.v3.1	GCACT	GCACT	-	-	-	-	-	GCACT	-	-	GCACT	-	GCACT	GCACT	GCACT	GCACT	-	GCACT	-	-	GCACT	GCACT	-	GCACT	GCACT	-	GCACT	-	-	-	-	-	GCACT	GCACT	-	GCACT	GCACT	GCACT	GCACT	GCACT	GCACT	GCACT	-	GCACT	-
Chr01	62911329	SNP	upstream	Sobic.001G341700.v3.1	C	T	T	C	C	T	C	C	C	C	T	C	T	T	T	C	T	C	T	T	C	C	T	C	C	T	C	T	T	T	T	T	C	C	T	C	C	C	C	C	C	C	T	C	T
Chr01	62911369	SNP	upstream	Sobic.001G341700.v3.1	A	C	C	A	A	C	A	A	A	A	C	A	C	C	C	A	C	A	C	C	A	A	C	A	A	C	A	C	C	C	C	C	A	A	C	A	A	A	A	A	A	A	C	A	C
Chr01	62911450	Indel	upstream	Sobic.001G341700.v3.1	CATGCA	CATGCA	-	CATGCA	CATGCA	CATGCA	CATGCA	CATGCA	CATGCA	CATGCA	-	CATGCA	-	-	-	CATGCA	-	CATGCA	-	-	CATGCA	CATGCA	-	CATGCA	CATGCA	-	CATGCA	-	-	-	-	-	CATGCA	CATGCA	-	CATGCA	CATGCA	CATGCA	CATGCA	CATGCA	CATGCA	CATGCA	-	CATGCA	-
Chr01	62911474	SNP	upstream	Sobic.001G341700.v3.1	A	A	G	A	A	A	A	A	A	A	G	A	G	G	G	A	G	A	G	G	A	A	G	A	A	G	A	A	G	G	G	G	A	A	G	A	A	A	A	A	A	A	G	A	G
Chr01	62911515	SNP	upstream	Sobic.001G341700.v3.1	A	G	A	G	G	A	G	G	G	G	A	G	A	A	A	G	A	G	A	A	G	A	A	G	G	A	G	A	A	A	A	A	G	A	A	G	G	G	G	A	A	G	A	G	A
Chr01	62911521	Indel	upstream	Sobic.001G341700.v3.1	-	-	-	-	-	-	-	-	-	-	CT	-	CT	CT	CT	-	CT	-	CT	CT	-	-	CT	-	-	CT	-	CT	CT	CT	CT	CT	-	-	CT	-	-	-	-	-	-	-	CT	-	CT
Chr01	62911530	SNP	upstream	Sobic.001G341700.v3.1	T	C	C	T	T	C	T	T	T	T	C	T	C	C	C	T	C	T	C	C	T	T	C	T	T	C	T	C	C	C	C	C	T	T	C	T	T	T	T	T	T	T	C	T	C
Chr01	62911664	SNP	upstream	Sobic.001G341700.v3.1	A	A	G	A	A	G	A	A	A	A	G	A	G	G	G	A	G	A	G	A	A	A	G	A	A	G	A	G	G	G	G	G	A	A	G	A	A	A	A	A	A	A	G	A	G
Chr01	62911764	SNP	exonic	Sobic.001G341700.v3.1	A	A	G	A	A	G	A	A	A	A	G	A	G	G	G	A	A	A	G	G	A	A	G	A	A	G	A	G	G	G	G	G	A	A	G	A	A	A	A	A	A	A	G	A	G
Chr01	62911816	Indel	intronic	Sobic.001G341700.v3.1	GCTAAG	GCTAAG	GCTAAG	GCTAAG	GCTAAG	GCTAAG	GCTAAG	GCTAAG	GCTAAG	GCTAAG	-	GCTAAG	GCTAAG	-	GCTAAG	GCTAAG	-	GCTAAG	-	-	GCTAAG	GCTAAG	-	GCTAAG	GCTAAG	-	GCTAAG	-	-	-	-	-	GCTAAG	GCTAAG	-	GCTAAG	GCTAAG	GCTAAG	GCTAAG	GCTAAG	GCTAAG	GCTAAG	-	GCTAAG	-
Chr01	62912067	Indel	intronic	Sobic.001G341700.v3.1	-	-	-	-	-	-	-	-	-	-	AAC	-	AAC	AAC	AAC	-	AAC	-	AAC	AAC	-	-	AAC	-	-	AAC	-	AAC	AAC	AAC	AAC	AAC	-	-	AAC	-	-	-	-	-	-	-	AAC	-	AAC
Chr01	62912359	Indel	intronic	Sobic.001G341700.v3.1	TT	TT	TT	-	TT	TT	TT	TT	TT	TT	TT	TT	TT	TT	TT	TT	TT	TT	TT	TT	TT	TT	TT	TT	TT	TT	TT	TT	TT	TT	TT	TT	TT	TT	TT	TT	TT	TT	TT	TT	TT	TT	TT	TT	TT
Chr01	62912662	Indel	intronic	Sobic.001G341700.v3.1	-	-	-	AA	-	-	-	-	-	-	-	-	-	-	-	-	-	-	-	-	-	-	-	-	-	-	-	-	-	-	-	-	-	-	-	-	-	-	-	-	-	-	-	-	-
Chr01	62912707	Indel	intronic	Sobic.001G341700.v3.1	T	T	-	-	-	-	T	T	T	-	T	-	T	T	T	T	-	T	-	T	T	T	-	T	T	-	T	-	-	-	-	-	T	T	-	T	T	T	T	T	T	T	-	T	-
Chr01	62912715	SNP	intronic	Sobic.001G341700.v3.1	T	T	T	G	T	T	T	T	T	T	T	T	T	T	T	T	T	T	T	T	T	T	T	T	T	T	T	T	T	T	T	T	T	T	T	T	T	T	T	T	T	T	T	T	T
Chr01	62912939	SNP	intronic	Sobic.001G341700.v3.1	C	T	T	C	T	T	T	C	T	T	T	T	T	T	T	T	T	T	T	T	T	C	T	T	T	T	T	T	T	T	T	T	T	T	T	T	T	T	T	C	C	T	T	T	T
Chr01	62913594	SNP	intronic	Sobic.001G341700.v3.1	T	T	T	C	T	T	C	T	T	T	T	C	T	T	T	T	T	C	T	T	C	T	T	C	C	T	C	T	T	T	T	T	C	C	T	C	C	T	C	T	T	C	T	C	T
Chr01	62913611	SNP	intronic	Sobic.001G341700.v3.1	A	A	A	G	A	A	G	A	A	A	A	G	A	A	A	A	A	G	A	A	G	A	A	G	G	A	G	A	A	A	A	A	G	G	A	G	G	A	G	A	A	G	A	G	A
Chr01	62913716	Indel	intronic	Sobic.001G341700.v3.1	-	-	-	A	-	-	-	-	-	-	-	-	-	-	-	-	-	-	-	-	-	-	-	-	-	-	-	-	-	-	-	-	-	-	-	-	-	-	-	-	-	-	-	-	-
Chr01	62913810	Indel	intronic	Sobic.001G341700.v3.1	AA	AA	AA	AA	-	-	AA	AA	AA	-	-	AA	-	-	-	AA	-	-	-	-	-	AA	-	-	-	-	-	AA	-	-	AA	-	-	-	-	-	-	-	-	AA	AA	-	-	-	-
Chr01	62913876	Indel	intronic	Sobic.001G341700.v3.1	T	T	T	-	T	T	T	T	T	T	T	T	T	T	T	T	T	T	T	T	T	T	T	T	T	T	T	T	T	T	T	T	T	T	T	T	T	T	T	T	T	T	T	T	T
Chr01	62913920	Indel	in-ronic	Sobic.001G341700.v3.1	GG	GG	GG	GG	GG	GG	GG	GG	GG	GG	-	GG	-	-	-	GG	-	GG	-	-	GG	GG	-	GG	GG	-	GG	-	-	-	-	-	GG	GG	-	GG	GG	GG	GG	GG	GG	GG	-	GG	-
Chr01	62913960	Indel	intronic	Sobic.001G341700.v3.1	-	-	-	-	-	-	-	-	-	-	GT	-	GT	GT	GT	-	GT	-	-	GT	-	-	GT	-	-	GT	-	GT	GT	GT	GT	GT	-	-	GT	-	-	-	-	-	-	-	GT	-	GT
Chr01	62914077	Indel	intronic	Sobic.001G341700.v3.1	-	-	-	-	-	-	-	-	-	-	ATAT	-	ATAT	ATAT	ATAT	-	ATAT	-	ATAT	ATAT	-	-	ATAT	-	-	ATAT	-	ATAT	ATAT	ATAT	ATAT	ATAT	-	-	ATAT	-	-	-	-	-	-	-	ATAT	-	ATAT
Chr01	62914101	SNP	intronic	Sobic.001G341700.v3.1	T	C	C	T	T	C	T	T	T	T	C	T	C	C	C	T	C	T	C	C	T	T	C	T	T	C	T	C	C	C	C	C	T	T	C	T	T	T	T	T	T	T	C	T	C
Chr01	62914200	SNP	intronic	Sobic.001G341700.v3.1	G	A	A	G	G	A	G	G	G	G	A	G	A	A	A	G	A	G	A	A	G	G	A	G	G	A	G	A	A	A	A	A	G	G	A	G	G	G	G	G	G	G	A	G	A
Chr01	62914266	Indel	intronic	Sobic.001G341700.v3.1	AAT	AAT	AAT	AAT	AAT	AAT	AAT	AAT	AAT	AAT	-	AAT	-	-	-	AAT	-	AAT	-	-	AAT	AAT	-	AAT	AAT	-	AAT	-	-	-	-	-	AAT	AAT	-	AAT	AAT	AAT	AAT	AAT	AAT	AAT	-	AAT	-
Chr01	62914347	Indel	intronic	Sobic.001G341700.v3.1	TCGGAATAGATACTGGATAACTATGGTTGGATAACTAGTTTTATAGGTTTCT	TCGGAATAGATACTGGATAACTATGGTTGGATAACTAGTTTTATAGGTTTCT	-	TCGGAATAGATACTGGATAACTATGGTTGGATAACTAGTTTTATAGGTTTCT	TCGGAATAGATACTGGATAACTATGGTTGGATAACTAGTTTTATAGGTTTCT	TCGGAATAGATACTGGATAACTATGGTTGGATAACTAGTTTTATAGGTTTCT	TCGGAATAGATACTGGATAACTATGGTTGGATAACTAGTTTTATAGGTTTCT	TCGGAATAGATACTGGATAACTATGGTTGGATAACTAGTTTTATAGGTTTCT	TCGGAATAGATACTGGATAACTATGGTTGGATAACTAGTTTTATAGGTTTCT	TCGGAATAGATACTGGATAACTATGGTTGGATAACTAGTTTTATAGGTTTCT	-	TCGGAATAGATACTGGATAACTATGGTTGGATAACTAGTTTTATAGGTTTCT	-	-	-	TCGGAATAGATACTGGATAACTATGGTTGGATAACTAGTTTTATAGGTTTCT	TCGGAATAGATACTGGATAACTATGGTTGGATAACTAGTTTTATAGGTTTCT	TCGGAATAGATACTGGATAACTATGGTTGGATAACTAGTTTTATAGGTTTCT	-	-	TCGGAATAGATACTGGATAACTATGGTTGGATAACTAGTTTTATAGGTTTCT	TCGGAATAGATACTGGATAACTATGGTTGGATAACTAGTTTTATAGGTTTCT	-	TCGGAATAGATACTGGATAACTATGGTTGGATAACTAGTTTTATAGGTTTCT	TCGGAATAGATACTGGATAACTATGGTTGGATAACTAGTTTTATAGGTTTCT	-	TCGGAATAGATACTGGATAACTATGGTTGGATAACTAGTTTTATAGGTTTCT	-	-	-	-	-	TCGGAATAGATACTGGATAACTATGGTTGGATAACTAGTTTTATAGGTTTCT	TCGGAATAGATACTGGATAACTATGGTTGGATAACTAGTTTTATAGGTTTCT	-	TCGGAATAGATACTGGATAACTATGGTTGGATAACTAGTTTTATAGGTTTCT	TCGGAATAGATACTGGATAACTATGGTTGGATAACTAGTTTTATAGGTTTCT	TCGGAATAGATACTGGATAACTATGGTTGGATAACTAGTTTTATAGGTTTCT	TCGGAATAGATACTGGATAACTATGGTTGGATAACTAGTTTTATAGGTTTCT	TCGGAATAGATACTGGATAACTATGGTTGGATAACTAGTTTTATAGGTTTCT	TCGGAATAGATACTGGATAACTATGGTTGGATAACTAGTTTTATAGGTTTCT	TCGGAATAGATACTGGATAACTATGGTTGGATAACTAGTTTTATAGGTTTCT	-	TCGGAATAGATACTGGATAACTATGGTTGGATAACTAGTTTTATAGGTTTCT	-
Chr01	62914627	SNP	intronic	Sobic.001G341700.v3.1	A	A	T	A	A	A	A	A	A	A	T	A	T	T	T	A	T	A	T	A	A	A	A	A	A	T	A	T	T	T	T	T	A	A	T	A	A	A	A	A	A	A	T	A	T
Chr01	62914763	Indel	intronic	Sobic.001G341700.v3.1	TA	TA	TA	TA	TA	TA	TA	TA	TA	TA	-	TA	-	-	-	TA	-	TA	-	-	TA	TA	-	TA	TA	-	TA	-	-	-	-	-	TA	TA	-	TA	TA	TA	TA	TA	TA	TA	-	TA	-
Chr01	62914807	SNP	intronic	Sobic.001G341700.v3.1	T	T	C	T	T	C	T	T	T	T	C	T	C	C	C	T	C	T	C	C	T	T	C	T	T	C	T	C	C	C	C	C	T	T	C	T	T	T	T	T	T	T	C	T	C
Chr01	62915018	SNP	intronic	Sobic.001G341700.v3.1	T	T	T	C	C	T	C	T	C	C	T	C	T	T	T	C	T	C	T	T	C	T	T	C	C	T	C	T	T	T	T	T	C	C	T	C	C	C	C	T	T	C	T	C	T
Chr01	62915202	SNP	intronic	Sobic.001G341700.v3.1	T	T	C	T	T	C	T	T	T	T	C	T	C	C	C	T	C	T	C	C	T	T	C	T	T	C	T	C	C	C	C	C	T	T	C	T	T	T	T	T	T	T	C	T	C
Chr01	62915527	SNP	intronic	Sobic.001G341700.v3.1	A	G	G	A	A	G	A	A	A	A	G	A	G	G	G	A	G	A	G	A	A	A	A	A	A	G	A	G	G	G	G	G	A	A	G	G	A	A	A	A	A	G	G	A	G
Chr01	62915552	SNP	intronic	Sobic.001G341700.v3.1	A	G	G	A	A	G	A	A	A	A	G	A	G	G	G	A	G	A	G	A	A	A	A	A	A	G	A	G	G	G	G	G	A	A	G	G	A	A	A	A	A	G	G	A	G
Chr01	62915589	SNP	intronic	Sobic.001G341700.v3.1	C	T	T	C	C	T	C	C	C	C	T	C	T	T	T	C	T	C	T	C	C	C	C	C	C	T	C	T	T	T	T	T	C	C	T	T	C	C	C	C	C	T	T	C	T
Chr01	62915608	SNP	intronic	Sobic.001G341700.v3.1	A	G	G	A	A	G	A	A	A	A	G	A	G	G	G	A	G	A	G	A	A	A	A	A	A	G	A	G	G	G	G	G	A	A	G	G	A	A	A	A	A	G	G	A	G
Chr01	62915666	Indel	intronic	Sobic.001G341700.v3.1	AGCT	AGCT	AGCT	AGCT	AGCT	AGCT	AGCT	AGCT	AGCT	AGCT	-	AGCT	-	-	-	AGCT	-	AGCT	-	AGCT	AGCT	AGCT	AGCT	AGCT	AGCT	-	AGCT	-	-	-	-	-	AGCT	AGCT	-	-	AGCT	AGCT	AGCT	AGCT	AGCT	-	-	AGCT	-
Chr01	62915720	Indel	intronic	Sobic.001G341700.v3.1	-	-	-	-	-	-	-	-	-	-	TGATGAATGAATGAAGATGAATGAATGAAGAA	-	TGATGAATGAATGAAGATGAATGAATGAAGAA	TGATGAATGAATGAAGATGAATGAATGAAGAA	TGATGAATGAATGAAGATGAATGAATGAAGAA	-	TGAATGAATGAA	-	TGAATGAATGAA	-	-	-	-	-	-	TGAATGAATGAA	-	TGAATGAATGAA	TGAATGAATGAA	TGAATGAATGAA	TGAATGAATGAA	TGAATGAATGAA	-	-	TGAATGAATGAA	TGAATGAATGAA	-	-	-	-	-	TGAATGAATGAA	TGAATGAATGAA	-	TGAATGAATGAA
Chr01	62915815	SNP	exonic	Sobic.001G341700.v3.1	A	A	G	A	A	A	A	A	A	A	G	A	G	G	G	A	A	A	G	A	A	A	A	A	A	A	A	G	G	G	G	G	A	A	G	A	A	A	A	A	A	G	G	A	G
Chr01	62915822	Indel	exonic	Sobic.001G341700.v3.1	-	-	GTGGC	-	-	-	-	-	-	-	GTGGC	-	GTGGC	GTGGC	GTGGC	-	GTGGC	-	GTGGC	-	-	-	-	-	-	-	-	GTGGC	GTGGC	GTGGC	GTGGC	GTGGC	-	-	GTGGC	-	-	-	-	-	-	GTGGC	GTGGC	-	GTGGC
Chr01	62915952	Indel	exonic	Sobic.001G341700.v3.1	CGGCTGCGG	CGGCTGCGG	-	CGGCTGCGG	CGGCTGCGG	CGGCTGCGG	CGGCTGCGG	CGGCTGCGG	CGGCTGCGG	CGGCTGCGG	-	CGGCTGCGG	-	-	-	CGGCTGCGG	-	CGGCTGCGG	CGGCTGCGG	CGGCTGCGG	CGGCTGCGG	CGGCTGCGG	CGGCTGCGG	CGGCTGCGG	CGGCTGCGG	CGGCTGCGG	CGGCTGCGG	-	-	CGGCTGCGG	-	CGGCTGCGG	CGGCTGCGG	CGGCTGCGG	-	CGGCTGCGG	CGGCTGCGG	CGGCTGCGG	CGGCTGCGG	CGGCTGCGG	CGGCTGCGG	-	-	CGGCTGCGG	-
Chr01	62916022	SNP	exonic	Sobic.001G341700.v3.1	T	T	G	T	T	T	T	T	T	T	G	T	G	G	G	T	T	T	T	T	T	T	T	T	T	T	T	G	G	T	G	G	T	T	G	T	T	T	T	T	T	G	G	T	G
Chr01	62916102	SNP	downstream	Sobic.001G341700.v3.1	T	C	C	T	T	C	T	T	T	T	C	T	C	C	C	T	C	T	C	T	T	T	T	T	T	C	T	C	C	C	C	C	T	T	C	C	T	T	T	T	T	C	C	T	C
Chr01	62916127	SNP	downstream	Sobic.001G341700.v3.1	G	A	A	G	G	A	G	G	G	G	A	G	A	A	A	G	A	G	A	G	G	G	G	G	G	A	G	A	A	A	A	A	G	G	A	A	G	G	G	G	G	A	A	G	A
Chr01	62916271	SNP	downstream	Sobic.001G341700.v3.1	T	A	A	T	T	A	T	T	T	T	A	T	A	A	T	T	A	T	A	T	T	T	T	T	T	A	T	A	A	A	A	A	T	T	A	A	T	T	T	T	T	A	A	T	A
Chr01	62916452	Indel	downstream	Sobic.001G341700.v3.1	AA	AA	AA	-	-	-	-	AA	-	-	AA	-	AA	AA	AA	AA	AA	AA	-	AA	AA	AA	AA	AA	AA	-	AA	AA	AA	AA	-	-	AA	AA	-	AA	AA	AA	AA	AA	AA	-	AA	AA	-
Chr01	62916656	SNP	downstream	Sobic.001G341700.v3.1	G	G	G	A	G	G	G	G	G	G	G	G	G	G	G	G	G	G	G	G	G	G	G	G	G	G	G	G	G	G	G	G	G	G	G	G	G	G	A	G	G	G	G	G	G
Chr01	62916714	SNP	downstream	Sobic.001G341700.v3.1	G	A	G	A	A	G	A	A	A	A	G	A	G	G	G	A	G	A	G	A	A	G	A	A	A	G	A	G	G	G	G	G	A	A	G	G	A	A	A	G	G	G	G	A	G
Chr01	62916722	SNP	downstream	Sobic.001G341700.v3.1	C	T	C	T	T	C	T	T	T	T	C	T	C	C	C	T	C	T	C	T	T	C	T	T	T	C	T	C	C	C	C	C	T	T	C	C	T	T	T	C	C	C	C	T	C
Chr01	62916739	SNP	downstream	Sobic.001G341700.v3.1	A	A	A	G	A	A	A	A	A	A	A	A	A	A	A	A	A	A	A	A	A	A	A	A	A	A	A	A	A	A	A	A	A	A	A	A	A	A	G	A	A	A	A	A	A
Chr01	62918789	SNP	intergenic	Sobic.001G341700.v3.1(dist=2708),Sobic.001G341800.v3.1(dist=4728)	C	C	C	T	C	C	C	C	C	C	C	C	C	C	C	C	C	C	C	C	C	C	C	C	C	C	C	C	C	C	C	C	C	C	C	C	C	C	T	C	C	C	C	C	C
Chr01	62918809	SNP	intergenic	Sobic.001G341700.v3.1(dist=2728),Sobic.001G341800.v3.1(dist=4708)	C	C	C	A	C	C	C	C	C	C	C	C	C	C	C	C	C	C	C	C	C	C	C	C	C	C	C	C	C	C	C	C	C	C	C	C	C	C	A	C	C	C	C	C	C
Chr01	62918847	Indel	intergenic	Sobic.001G341700.v3.1(dist=2766),Sobic.001G341800.v3.1(dist=4669)	CT	CT	-	-	-	-	-	CT	-	-	CT	CT	CT	CT	CT	CT	CT	CT	CT	CT	CT	CT	CT	CT	CT	-	CT	CT	CT	CT	-	-	CT	CT	-	CT	CT	CT	CT	CT	CT	-	-	CT	CT
Chr01	62919039	SNP	intergenic	Sobic.001G341700.v3.1(dist=2958),Sobic.001G341800.v3.1(dist=4478)	T	T	T	C	T	T	T	T	T	T	T	T	T	T	T	T	T	T	T	T	T	T	T	T	T	T	T	T	T	T	T	T	T	T	T	T	T	T	C	T	T	T	T	T	T
Chr01	62919288	SNP	intergenic	Sobic.001G341700.v3.1(dist=3207),Sobic.001G341800.v3.1(dist=4229)	G	G	G	A	G	G	G	G	G	G	G	G	G	G	G	G	G	G	G	G	G	G	G	G	G	G	G	G	G	G	G	G	G	G	G	G	G	G	A	G	G	G	G	G	G
Chr01	62919302	SNP	intergenic	Sobic.001G341700.v3.1(dist=3221),Sobic.001G341800.v3.1(dist=4215)	A	G	A	G	G	A	G	G	G	G	A	G	A	A	A	G	A	G	A	G	G	A	G	G	G	A	G	A	A	A	A	A	G	G	A	A	G	G	G	A	A	A	A	G	A
Chr01	62919344	SNP	intergenic	Sobic.001G341700.v3.1(dist=3263),Sobic.001G341800.v3.1(dist=4173)	A	G	A	G	A	A	G	G	A	G	A	A	A	A	A	G	A	G	A	G	G	A	G	G	G	A	G	A	A	A	A	A	G	G	A	A	G	G	G	A	A	A	A	G	A
Chr01	62919884	SNP	intergenic	Sobic.001G341700.v3.1(dist=3803),Sobic.001G341800.v3.1(dist=3633)	G	C	G	C	C	G	C	C	C	C	G	C	G	G	G	C	G	C	G	C	C	G	C	C	C	G	C	G	G	G	G	G	C	C	G	G	C	C	C	G	G	G	G	C	G
Chr01	62920003	SNP	intergenic	Sobic.001G341700.v3.1(dist=3922),Sobic.001G341800.v3.1(dist=3514)	G	A	G	A	G	G	G	A	G	G	G	G	G	G	G	G	G	G	G	A	G	G	A	G	G	G	G	G	G	G	G	G	G	G	G	G	G	G	A	G	G	G	G	G	G
Chr01	62920466	SNP	intergenic	Sobic.001G341700.v3.1(dist=4385),Sobic.001G341800.v3.1(dist=3051)	T	T	T	A	T	T	T	T	T	T	T	T	T	T	T	T	T	T	T	T	T	T	T	T	T	T	T	T	T	T	T	T	T	T	T	T	T	T	A	T	T	T	T	T	T
Chr01	62920488	SNP	intergenic	Sobic.001G341700.v3.1(dist=4407),Sobic.001G341800.v3.1(dist=3029)	C	C	C	T	C	C	C	C	C	C	C	C	C	C	C	C	C	C	C	C	C	C	C	C	C	C	C	C	C	C	C	C	C	C	C	C	C	C	T	C	C	C	C	C	C
Chr01	62920542	SNP	intergenic	Sobic.001G341700.v3.1(dist=4461),Sobic.001G341800.v3.1(dist=2975)	A	G	A	G	G	A	G	G	G	G	A	G	A	A	A	G	A	G	A	G	G	A	G	G	G	A	G	A	A	A	A	A	G	G	A	A	G	G	G	A	A	A	A	G	A
Chr01	62920988	Indel	intergenic	Sobic.001G341700.v3.1(dist=4907),Sobic.001G341800.v3.1(dist=2529)	-	AGGATAATAA	-	AGGATAATAA	AGGATAATAA	AGGATAATAA	AGGATAATAA	AGGATAATAA	AGGATAATAA	AGGATAATAA	-	AGGATAATAA	-	-	-	-	-	-	-	AGGATAATAA	-	-	AGGATAATAA	-	-	-	-	-	-	-	-	-	-	-	-	-	-	AGGATAATAA	AGGATAATAA	-	-	-	-	-	-
Chr01	62921143	SNP	intergenic	Sobic.001G341700.v3.1(dist=5062),Sobic.001G341800.v3.1(dist=2374)	A	C	A	C	A	A	A	C	C	A	A	A	A	A	A	A	A	A	A	A	A	A	A	A	A	A	A	A	A	A	A	A	A	A	A	A	A	A	C	A	A	A	A	A	A
Chr01	62921156	SNP	intergenic	Sobic.001G341700.v3.1(dist=5075),Sobic.001G341800.v3.1(dist=2361)	G	A	G	A	G	G	G	A	A	A	G	A	G	G	G	G	G	G	G	A	G	G	A	G	G	G	G	G	G	G	G	G	G	G	G	G	G	G	G	G	G	G	G	G	G
Chr01	62921234	SNP	intergenic	Sobic.001G341700.v3.1(dist=5153),Sobic.001G341800.v3.1(dist=2283)	A	T	A	T	T	A	A	T	T	T	A	T	A	A	A	A	A	A	A	T	A	A	T	A	A	A	A	A	A	A	A	A	A	A	A	A	A	A	T	A	A	A	A	A	A
Chr01	62921295	Indel	intergenic	Sobic.001G341700.v3.1(dist=5214),Sobic.001G341800.v3.1(dist=2222)	-	GT	-	GT	GT	GT	-	GT	GT	GT	-	-	-	-	-	-	-	-	-	-	-	-	-	-	-	-	-	-	-	-	-	-	-	-	-	-	-	-	GT	-	-	-	-	-	-
Chr01	62922178	SNP	intergenic	Sobic.001G341700.v3.1(dist=6097),Sobic.001G341800.v3.1(dist=1339)	G	C	G	C	C	G	C	C	C	C	G	C	G	G	G	C	G	C	G	C	C	G	C	C	C	G	C	G	G	G	G	G	C	G	G	G	C	C	C	G	G	G	G	C	G
Chr01	62923089	Indel	upstream	Sobic.001G341800.v3.1	A	A	A	-	A	A	A	A	-	A	A	A	A	A	A	A	A	-A	A	-	A	A	-	A	A	A	A	A	A	A	A	A	-	A	A	A	A	A	A	A	A	A	A	A	A
Chr01	62923330	SNP	upstream	Sobic.001G341800.v3.1	C	T	T	C	C	T	C	C	C	C	T	C	T	T	T	C	C	C	C	C	C	C	C	C	C	C	C	T	T	T	T	T	C	C	T	C	C	C	C	C	C	T	T	C	T
Chr01	62923345	SNP	upstream	Sobic.001G341800.v3.1	A	G	G	A	A	G	A	A	A	A	G	A	G	G	G	A	A	A	A	A	A	A	A	A	A	A	A	G	G	G	A	G	A	A	G	A	A	A	A	A	A	G	G	A	G
Chr01	62923467	SNP	upstream	Sobic.001G341800.v3.1	C	C	G	C	C	G	C	C	C	C	G	G	G	G	G	C	C	C	C	C	C	C	C	C	C	C	C	G	C	C	G	G	C	C	G	C	C	C	C	C	C	G	G	C	G
Chr01	62923493	Indel	upstream	Sobic.001G341800.v3.1	A	A	A	A	A	A	A	A	A	A	-	-	-	-	-	A	A	A	A	A	A	A	A	A	A	A	A	-	A	A	-	-	A	A	-	A	A	A	A	A	A	-	-	A	-
Chr01	62923616	SNP	exonic	Sobic.001G341800.v3.1	C	A	A	C	C	A	C	C	C	C	A	C	A	A	A	C	C	C	C	C	C	C	C	C	C	C	C	A	C	C	A	A	C	C	A	C	C	C	C	C	C	A	A	C	A
Chr01	62923648	SNP	exonic	Sobic.001G341800.v3.1	G	C	C	G	G	C	G	G	G	G	C	G	C	C	C	G	G	G	G	G	G	G	G	G	G	G	G	C	G	G	C	G	G	G	C	G	G	G	G	G	G	C	C	G	C
Chr01	62923804	SNP	exonic	Sobic.001G341800.v3.1	C	C	G	C	G	G	C	C	C	C	G	C	G	G	G	C	C	C	C	C	C	C	C	C	C	C	C	G	G	C	G	G	C	C	G	C	C	C	C	G	C	G	G	G	G
Chr01	62924324	SNP	intronic	Sobic.001G341800.v3.1	G	G	C	G	G	G	C	G	G	G	C	C	C	C	C	G	C	G	C	C	C	G	C	G	G	C	G	C	C	C	C	C	G	G	C	C	G	G	G	G	G	C	C	G	C
Chr01	62924370	SNP	intronic	Sobic.001G341800.v3.1	T	T	A	T	T	T	A	T	T	T	A	A	A	A	A	T	A	T	A	A	A	T	A	T	T	A	T	A	A	A	A	A	T	T	A	A	T	T	T	T	T	A	A	T	A
Chr01	62924618	SNP	intronic	Sobic.001G341800.v3.1	G	A	A	G	G	A	A	G	G	G	A	A	A	A	A	G	A	G	A	A	A	G	A	G	G	A	G	A	A	A	A	A	G	G	A	A	G	G	G	G	G	A	A	G	A
Chr01	62924841	Indel	intronic	Sobic.001G341800.v3.1	T	T	-	T	T	T	T	T	T	T	-	-	-	-	-	T	-	T	-	T	T	T	T	T	T	-	T	-	-	-	-	-	T	T	-	-	T	T	T	T	T	-	-	T	-
Chr01	62924897	SNP	intronic	Sobic.001G341800.v3.1	T	G	G	T	T	G	T	T	T	T	G	G	G	G	G	T	G	T	G	T	T	T	T	T	T	G	T	G	G	G	G	G	T	T	G	G	T	T	T	T	T	G	G	T	G
Chr01	62925026	SNP	exonic	Sobic.001G341800.v3.1	A	G	G	A	A	G	A	A	A	A	G	G	G	G	G	A	G	A	G	A	A	A	A	A	A	G	A	G	G	G	G	G	A	A	G	G	A	A	A	A	A	G	G	A	G
Chr01	62925155	SNP	intronic	Sobic.001G341800.v3.1	A	G	G	A	A	A	A	A	A	A	G	G	G	G	G	A	G	A	G	A	A	A	A	A	A	G	A	G	G	G	G	G	A	A	G	G	A	A	A	A	A	G	G	A	G
Chr01	62925156	SNP	intronic	Sobic.001G341800.v3.1	T	C	C	T	T	C	T	T	T	T	C	C	C	C	C	T	C	T	C	T	T	T	T	T	T	C	T	C	C	C	C	C	T	T	C	C	T	T	T	T	T	C	C	T	C
Chr01	62925217	SNP	exonic	Sobic.001G341800.v3.1	A	G	G	A	A	G	A	A	A	A	G	G	G	G	G	A	G	A	G	A	A	A	A	A	A	G	A	G	G	G	G	G	A	A	G	G	A	A	A	A	A	G	G	A	G
Chr01	62925655	SNP	intronic	Sobic.001G341800.v3.1	T	T	T	C	T	T	T	T	T	T	T	T	T	T	T	T	T	T	T	T	T	T	T	T	T	T	T	T	T	T	T	T	T	T	T	T	T	T	C	T	T	T	T	T	T
Chr01	62926468	SNP	exonic	Sobic.001G341800.v3.1	G	G	T	G	G	G	G	G	G	G	T	T	T	T	T	G	T	G	T	G	G	G	G	G	G	T	G	T	T	T	T	T	G	G	T	T	G	G	G	G	G	T	T	G	T
Chr01	62926562	Indel	intronic	Sobic.001G341800.v3.1	TTA	TTA	TTA	-	TTA	TTA	TTA	TTA	-	TTA	TTA	TTA	TTA	TTA	TTA	G	TTA	G	TTA	TTA	G	TTA	TTA	G	G	TTA	G	TTA	TTA	TTA	TTA	TTA	G	TTA	TTA	TTA	G	G	G	TTA	TTA	TTA	TTA	G	TTA
Chr01	62926865	SNP	intronic	Sobic.001G341800.v3.1	A	A	A	C	A	A	C	A	A	C	A	C	A	A	A	A	A	A	A	A	A	A	A	A	A	A	A	A	A	A	A	A	A	A	A	A	A	A	A	A	A	A	A	A	A
Chr01	62926943	Indel	intronic	Sobic.001G341800.v3.1	GGACGACCAGGG	GGACGACCAGGG	GGACGACCAGGG	-	GGACGACCAGGG	GGACGACCAGGG	GGACGACCAGGG	GGACGACCAGGG	GGACGACCAGGG	GGACGACCAGGG	GGACGACCAGGG	-	GGACGACCAGGG	GGACGACCAGGG	GGACGACCAGGG	GGACGACCAGGG	GGACGACCAGGG	GGACGACCAGGG	GGACGACCAGGG	GGACGACCAGGG	GGACGACCAGGG	GGACGACCAGGG	GGACGACCAGGG	GGACGACCAGGG	GGACGACCAGGG	GGACGACCAGGG	GGACGACCAGGG	GGACGACCAGGG	GGACGACCAGGG	GGACGACCAGGG	GGACGACCAGGG	GGACGACCAGGG	GGACGACCAGGG	GGACGACCAGGG	GGACGACCAGGG	GGACGACCAGGG	GGACGACCAGGG	GGACGACCAGGG	GGACGACCAGGG	GGACGACCAGGG	GGACGACCAGGG	GGACGACCAGGG	GGACGACCAGGG	GGACGACCAGGG	GGACGACCAGGG
Chr01	62927423	SNP	exonic	Sobic.001G341800.v3.1	T	T	A	T	T	T	T	T	T	T	A	T	A	A	A	T	A	T	A	T	T	T	T	T	T	A	T	A	A	A	A	A	T	T	A	A	T	T	T	T	T	A	A	T	A
Chr01	62927598	SNP	intronic	Sobic.001G341800.v3.1	G	G	C	G	G	G	G	G	G	G	C	C	C	C	C	G	C	G	C	G	G	G	G	G	G	C	G	C	C	C	C	C	G	G	C	C	G	G	G	G	G	C	C	G	C
Chr01	62927952	Indel	intronic	Sobic.001G341800.v3.1	-	-	-	-	-	-	-	-	-	-	ACC	ACC	ACC	ACC	ACC	-	ACC	-	ACC	-	-	-	-	-	-	ACC	-	ACC	ACC	ACC	ACC	ACC	-	-	ACC	ACC	-	-	-	-	-	ACC	ACC	-	ACC
Chr01	62928152	Indel	intronic	Sobic.001G341800.v3.1	G	G	-	G	G	G	G	G	G	G	-	-	-	-	-	G	-	G	-	G	G	G	G	G	G	-	G	-	-	-	-	-	G	G	-	-	G	G	G	G	G	-	-	G	-
Chr01	62928234	SNP	intronic	Sobic.001G341800.v3.1	C	C	C	T	T	C	C	C	T	C	C	C	C	C	C	T	C	T	C	C	T	C	C	T	T	C	T	C	C	C	C	C	T	C	C	C	T	T	T	C	C	C	C	T	C
Chr01	62928253	Indel	intronic	Sobic.001G341800.v3.1	-	-	-	-	TATGCAATATGCACTTA	TATGCAATATGCACTTA	-	-	TATGCAATATGCACTTA	-	TATGCAATATGCACTTA	TATGCAATATGCACTTA	TATGCAATATGCACTTA	TATGCAATATGCACTTA	TATGCAATATGCACTTA	TATGCAATATGCACTTA	TATGCAATATGCACTTA	TATGCAATATGCACTTA	TATGCAATATGCACTTA	-	TATGCAATATGCACTTA	-	-	TATGCAATATGCACTTA	TATGCAATATGCACTTA	TATGCAATATGCACTTA	TATGCAATATGCACTTA	TATGCAATATGCACTTA	TATGCAATATGCACTTA	TATGCAATATGCACTTA	TATGCAATATGCACTTA	TATGCAATATGCACTTA	TATGCAATATGCACTTA	-	TATGCAATATGCACTTA	TATGCAATATGCACTTA	TATGCAATATGCACTTA	TATGCAATATGCACTTA	TATGCAATATGCACTTA	-	-	TATGCAATATGCACTTA	TATGCAATATGCACTTA	TATGCAATATGCACTTA	TATGCAATATGCACTTA
Chr01	62928419	Indel	intronic	Sobic.001G341800.v3.1	GAG	GAG	-	GAG	GAG	GAG	GAG	GAG	GAG	GAG	-	-	-	-	-	GAG	-	GAG	-	GAG	GAG	GAG	GAG	GAG	GAG	-	GAG	-	-	-	-	-	GAG	GAG	-	-	GAG	GAG	GAG	GAG	GAG	-	-	GAG	-
Chr01	62928443	SNP	intronic	Sobic.001G341800.v3.1	A	A	G	A	A	A	A	A	A	A	G	G	G	G	G	A	G	A	G	A	A	A	A	A	A	G	A	G	G	G	G	G	A	A	G	G	A	A	A	A	A	G	G	A	G
Chr01	62928625	SNP	intronic	Sobic.001G341800.v3.1	A	A	G	A	A	A	A	A	A	A	G	G	G	G	G	A	G	A	G	A	A	A	A	A	A	G	A	G	G	G	G	G	A	A	G	G	A	A	A	A	A	G	G	A	G
Chr01	62928746	SNP	intronic	Sobic.001G341800.v3.1	C	C	T	C	C	C	C	C	C	C	T	T	T	T	T	C	T	C	T	C	C	C	C	C	C	T	C	T	T	T	T	T	C	C	T	T	C	C	C	C	C	T	T	C	T
Chr01	62928786	Indel	intronic	Sobic.001G341800.v3.1	-	-	ATCAAAAGTTAGGATTTG	-	-	-	-	-	-	-	ATCAAAAGTTAGGATTTG	ATCAAAAGTTAGGATTTG	ATCAAAAGTTAGGATTTG	ATCAAAAGTTAGGATTTG	ATCAAAAGTTAGGATTTG	-	ATCAAAAGTTAGGATTTG	-	ATCAAAAGTTAGGATTTG	-	-	-	-	-	-	ATCAAAAGTTAGGATTTG	-	ATCAAAAGTTAGGATTTG	ATCAAAAGTTAGGATTTG	ATCAAAAGTTAGGATTTG	ATCAAAAGTTAGGATTTG	ATCAAAAGTTAGGATTTG	-	-	ATCAAAAGTTAGGATTTG	ATCAAAAGTTAGGATTTG	-	-	-	-	-	ATCAAAAGTTAGGATTTG	ATCAAAAGTTAGGATTTG	-	ATCAAAAGTTAGGATTTG
Chr01	62928991	SNP	intronic	Sobic.001G341800.v3.1	A	A	T	A	A	A	A	A	A	A	T	T	T	T	T	A	T	A	T	A	A	A	A	A	A	T	A	T	T	T	T	T	A	A	T	T	A	A	A	A	A	T	T	A	T
Chr01	62929067	SNP	exonic	Sobic.001G341800.v3.1	G	G	A	G	G	G	G	G	G	G	A	A	A	A	A	G	A	G	A	G	G	G	G	G	G	A	G	A	A	A	A	A	G	G	A	A	G	G	G	G	G	A	A	G	A
Chr01	62929123	SNP	exonic	Sobic.001G341800.v3.1	G	C	C	G	G	C	G	G	G	G	C	C	C	C	C	G	C	G	C	G	G	G	G	G	G	C	G	C	C	C	C	C	G	G	C	C	G	G	G	G	G	C	C	G	C
Chr01	62929709	SNP	intronic	Sobic.001G341800.v3.1	T	T	T	C	C	T	T	T	C	T	T	T	T	T	T	C	T	C	T	T	C	T	T	C	C	T	C	T	T	T	T	T	C	T	T	T	C	C	C	T	T	T	T	C	T
Chr01	62929752	SNP	intronic	Sobic.001G341800.v3.1	G	G	G	A	A	G	G	G	A	G	G	G	G	G	G	A	G	A	G	G	A	G	G	A	A	G	A	G	G	G	G	G	A	G	G	G	A	A	A	G	G	G	G	A	G
Chr01	62929884	SNP	intronic	Sobic.001G341800.v3.1	T	C	C	T	T	C	T	T	T	T	C	C	C	C	C	T	C	T	C	T	T	T	T	T	T	C	T	C	C	C	C	C	T	T	C	C	T	T	T	T	T	C	C	T	C
Chr01	62931627	SNP	intronic	Sobic.001G341800.v3.1	G	G	G	A	A	G	G	G	A	G	G	G	G	G	G	A	G	A	G	G	A	G	G	A	A	G	A	G	G	G	G	G	A	G	G	G	A	A	A	G	G	G	G	A	G
Chr01	62931792	SNP	intronic	Sobic.001G341800.v3.1	T	T	C	T	T	T	T	T	T	T	C	C	C	C	C	T	C	T	C	T	T	T	T	T	T	C	T	C	C	C	C	C	T	T	C	C	T	T	T	T	T	C	C	T	C
Chr01	62932324	SNP	intronic	Sobic.001G341800.v3.1	T	T	T	G	T	T	T	T	T	T	T	T	T	T	T	T	T	T	T	T	T	T	T	T	T	T	T	T	T	T	T	T	T	T	T	T	T	T	G	T	T	T	T	T	T
Chr01	62932566	SNP	intronic	Sobic.001G341800.v3.1	T	G	G	T	G	G	T	G	G	G	G	G	G	G	G	G	G	G	G	T	G	T	T	G	G	G	G	G	G	G	G	G	G	T	G	G	G	G	G	T	T	G	G	G	G
Chr01	62932579	Indel	intronic	Sobic.001G341800.v3.1	-	-	-	-	T	T	-	T	T	T	T	T	T	T	T	T	T	T	T	-	-	-	-	T	T	T	T	T	T	T	T	T	T	-	T	T	T	T	T	-	-	T	T	T	T
Chr01	62932836	SNP	intronic	Sobic.001G341800.v3.1	A	G	G	A	A	G	A	A	A	A	G	G	G	G	G	A	G	A	G	A	A	A	A	A	A	G	A	G	G	G	G	G	A	A	G	G	A	A	A	A	A	G	G	A	G
Chr01	62932960	SNP	exonic	Sobic.001G341800.v3.1	A	G	G	A	A	G	A	A	A	A	G	G	G	G	G	A	G	A	G	A	A	A	A	A	A	G	A	G	G	G	G	G	A	A	G	G	A	A	A	A	A	G	G	A	G
Chr01	62933340	SNP	downstream	Sobic.001G341800.v3.1,Sobic.001G341900.v3.1	A	T	T	A	T	T	A	A	T	A	T	T	T	T	T	T	T	T	T	A	T	A	A	T	T	T	T	T	T	T	T	T	T	A	T	T	T	T	A	A	A	T	T	T	T
Chr01	62933619	SNP	exonic	Sobic.001G341900.v3.1	C	T	T	C	C	C	C	C	T	C	T	C	C	C	C	T	T	T	T	C	T	C	C	T	T	T	T	T	T	T	T	T	T	C	T	T	T	T	C	C	C	T	T	T	T
Chr01	62933672	SNP	exonic	Sobic.001G341900.v3.1	T	T	T	C	T	T	T	T	T	T	T	T	T	T	T	T	T	T	T	T	T	T	T	T	T	T	T	T	T	T	T	T	T	T	T	T	T	T	C	T	T	T	T	T	T
Chr01	62933740	SNP	exonic	Sobic.001G341900.v3.1	A	G	G	A	G	G	A	G	G	G	G	G	G	G	G	G	G	G	G	A	G	A	A	G	G	G	G	G	G	G	G	G	G	A	G	G	G	G	A	A	A	G	G	G	G
Chr01	62933776	SNP	exonic	Sobic.001G341900.v3.1	T	C	C	T	C	T	T	C	C	C	C	C	C	C	C	C	C	C	C	T	C	T	T	C	C	C	C	C	C	C	C	C	C	T	C	C	C	C	T	T	T	C	C	C	C
Chr01	62933958	SNP	exonic	Sobic.001G341900.v3.1	G	A	A	G	G	G	G	A	A	A	A	A	A	G	A	A	A	A	A	G	A	G	G	A	A	A	A	A	A	A	A	A	A	G	A	A	A	A	G	G	G	A	A	A	A
Chr01	62935423	SNP	intronic	Sobic.001G341900.v3.1	T	T	T	C	C	T	T	T	T	T	T	T	T	T	T	T	T	T	T	C	T	T	C	T	T	T	T	T	T	T	T	T	T	T	T	T	T	T	C	T	T	T	T	T	T
Chr01	62935521	SNP	intronic	Sobic.001G341900.v3.1	A	A	A	G	G	A	A	A	A	A	A	A	A	A	A	A	A	A	A	G	A	A	G	A	A	A	A	A	A	A	A	A	A	A	A	A	A	A	G	A	A	A	A	A	A
Chr01	62935522	SNP	intronic	Sobic.001G341900.v3.1	C	C	C	G	G	C	C	C	C	C	C	C	C	C	C	C	C	C	C	G	C	C	G	C	C	C	C	C	C	C	C	C	C	C	C	C	C	C	G	C	C	C	C	C	C
Chr01	62935625	SNP	intronic	Sobic.001G341900.v3.1	G	G	G	A	A	G	G	G	G	G	G	G	G	G	G	G	G	G	G	A	G	G	A	G	G	G	G	G	G	G	G	G	G	G	G	G	G	G	A	G	G	G	G	G	G
Chr01	62935779	Indel	intronic	Sobic.001G341900.v3.1	-	T	-	T	T	T	-	-	-	-	-	-	-	-	-	-	-	-	-	T	-	-	T	-	-	-	-	-	-	-	-	-	-	-	-	-	-	-	T	-	-	-	-	-	-
Chr01	62936358	SNP	upstream	Sobic.001G341900.v3.1	C	C	G	C	C	C	C	C	C	C	G	C	G	G	G	C	G	C	G	C	C	C	C	C	C	G	C	G	G	G	G	G	C	C	G	G	C	C	C	C	C	G	G	C	G
Chr01	62936421	SNP	upstream	Sobic.001G341900.v3.1	A	G	G	A	A	A	A	G	A	G	G	G	G	G	G	A	G	A	G	G	A	A	G	A	A	G	A	G	G	G	G	G	A	A	G	G	A	G	A	A	A	G	G	A	G
Chr01	62936483	SNP	upstream	Sobic.001G341900.v3.1	T	A	A	T	A	A	A	A	A	A	A	A	A	A	A	A	A	A	A	A	A	T	A	A	A	A	A	A	A	A	A	A	A	T	A	A	A	A	A	T	T	A	A	A	A
Chr01	62936626	SNP	upstream	Sobic.001G341900.v3.1	G	G	G	A	G	G	G	G	G	G	G	G	G	G	G	G	G	G	G	G	G	G	G	G	G	G	G	G	G	G	G	G	G	G	G	G	G	G	G	G	G	G	G	G	G
Chr01	62936650	SNP	upstream	Sobic.001G341900.v3.1	G	G	G	A	G	G	G	G	G	G	G	G	G	G	G	G	G	G	G	G	G	G	G	G	G	G	G	G	G	G	G	G	G	G	G	G	G	G	G	G	G	G	G	G	G
Chr01	62936767	SNP	upstream	Sobic.001G341900.v3.1	C	C	C	T	C	C	C	C	C	C	C	C	C	C	C	C	C	C	C	C	T	C	C	C	C	C	T	C	C	C	C	C	C	C	C	C	C	C	T	C	C	C	C	C	C
Chr01	62936934	SNP	upstream	Sobic.001G341900.v3.1	G	T	A	G	G	G	G	T	G	T	A	G	A	A	A	G	A	G	A	G	G	G	G	G	G	A	G	A	A	A	A	A	G	G	A	A	G	G	G	G	G	A	A	G	A
Chr01	62937364	SNP	intergenic	Sobic.001G341900.v3.1(dist=1274),Sobic.001G342000.v3.1(dist=9149)	A	T	T	T	A	A	A	A	T	A	A	A	A	A	A	T	T	T	T	T	T	A	T	T	T	T	T	T	T	T	T	T	T	A	T	T	T	A	A	A	A	T	T	T	T
Chr01	62937367	Indel	intergenic	Sobic.001G341900.v3.1(dist=1277),Sobic.001G342000.v3.1(dist=9146)	-	-	G	-	-	-	-	-	-	-	G	-	G	G	G	-	G	-	G	-	-	-	-	-	-	G	-	G	G	G	G	G	-	-	G	G	-	-	-	-	-	G	G	-	G
Chr01	62938011	SNP	intergenic	Sobic.001G341900.v3.1(dist=1921),Sobic.001G342000.v3.1(dist=8502)	C	C	G	C	C	C	C	C	C	C	G	C	G	G	G	C	G	C	G	C	C	C	C	C	C	G	C	G	G	G	G	G	C	C	G	G	C	C	C	C	C	G	G	C	G
Chr01	62938521	SNP	intergenic	Sobic.001G341900.v3.1(dist=2431),Sobic.001G342000.v3.1(dist=7992)	T	G	G	G	G	G	G	G	G	G	G	G	G	G	G	G	G	G	G	G	G	T	G	G	G	G	G	G	G	G	G	G	G	T	G	G	G	G	G	T	T	G	G	G	G
Chr01	62938584	Indel	intergenic	Sobic.001G341900.v3.1(dist=2494),Sobic.001G342000.v3.1(dist=7929)	-	-	-	GG	GG	GG	-	GGG	-	GG	G	-	G	G	G	-	G	-	G	-	-	-	-	-	-	G	-	G	G	G	G	G	-	-	G	G	-	-	GGGG	-	-	G	G	-	G
Chr01	62938655	SNP	intergenic	Sobic.001G341900.v3.1(dist=2565),Sobic.001G342000.v3.1(dist=7858)	T	T	T	T	T	T	T	T	T	T	A	T	A	A	T	T	T	T	T	T	T	T	T	T	T	T	T	T	T	T	T	T	T	T	T	T	T	T	T	T	T	T	T	T	T
Chr01	62938710	SNP	intergenic	Sobic.001G341900.v3.1(dist=2620),Sobic.001G342000.v3.1(dist=7803)	G	G	G	T	T	T	T	T	G	T	G	T	G	G	G	G	G	G	G	G	G	G	G	G	G	G	G	G	G	G	G	G	G	G	G	G	G	G	G	G	G	G	G	G	G
Chr01	62938759	SNP	intergenic	Sobic.001G341900.v3.1(dist=2669),Sobic.001G342000.v3.1(dist=7754)	C	C	C	C	C	C	C	C	C	C	T	C	C	T	C	C	C	C	C	C	C	C	C	C	C	C	C	C	C	C	C	C	C	C	C	C	C	C	C	C	C	C	C	C	C
Chr01	62938896	SNP	intergenic	Sobic.001G341900.v3.1(dist=2806),Sobic.001G342000.v3.1(dist=7617)	A	A	A	A	A	A	G	A	A	G	G	A	G	G	G	G	A	A	A	A	A	A	A	G	G	G	A	A	A	G	A	A	A	A	A	G	A	A	A	A	A	A	A	A	A
Chr01	62939258	SNP	intergenic	Sobic.001G341900.v3.1(dist=3168),Sobic.001G342000.v3.1(dist=7255)	C	C	T	C	C	C	C	C	C	C	T	C	T	T	T	C	C	C	C	C	C	C	C	C	C	C	C	T	C	C	C	T	C	C	C	C	C	C	C	C	C	C	C	C	C
Chr01	62939569	SNP	intergenic	Sobic.001G341900.v3.1(dist=3479),Sobic.001G342000.v3.1(dist=6944)	A	A	T	A	A	A	A	A	A	A	T	A	T	T	T	A	A	A	A	A	A	A	A	A	A	A	A	A	A	A	T	T	A	A	A	A	A	A	A	A	A	A	A	A	A
Chr01	62939640	SNP	intergenic	Sobic.001G341900.v3.1(dist=3550),Sobic.001G342000.v3.1(dist=6873)	A	A	A	A	A	A	A	A	A	A	G	A	A	A	A	A	A	A	A	A	A	A	A	A	A	A	A	A	A	A	A	A	A	A	A	A	A	A	A	A	A	A	A	A	A
Chr01	62939885	SNP	intergenic	Sobic.001G341900.v3.1(dist=3795),Sobic.001G342000.v3.1(dist=6628)	C	C	T	C	C	C	C	C	C	C	T	C	T	T	T	C	T	C	T	C	C	C	C	C	C	T	C	T	T	T	T	T	C	C	T	T	C	C	C	C	C	T	T	C	T
Chr01	62939902	SNP	intergenic	Sobic.001G341900.v3.1(dist=3812),Sobic.001G342000.v3.1(dist=6611)	C	C	C	T	C	C	C	C	C	C	C	C	C	C	C	C	C	C	C	C	C	C	C	C	C	C	C	C	C	C	C	C	C	C	C	C	C	C	T	C	C	C	C	C	C
Chr01	62940064	SNP	intergenic	Sobic.001G341900.v3.1(dist=3974),Sobic.001G342000.v3.1(dist=6449)	G	G	A	G	G	G	G	G	G	G	A	G	A	A	A	G	A	G	A	G	G	G	G	G	G	G	G	G	G	A	A	G	G	G	G	A	G	G	G	G	G	G	G	G	G
Chr01	62940084	SNP	intergenic	Sobic.001G341900.v3.1(dist=3994),Sobic.001G342000.v3.1(dist=6429)	C	C	T	C	C	C	C	C	C	C	T	C	T	T	T	C	T	C	T	C	C	C	C	C	C	C	C	C	C	T	T	C	C	C	C	C	C	C	C	C	C	C	C	C	C
Chr01	62940250	SNP	intergenic	Sobic.001G341900.v3.1(dist=4160),Sobic.001G342000.v3.1(dist=6263)	G	G	A	G	G	G	G	G	G	G	A	G	A	A	A	G	A	G	A	G	G	G	G	G	G	A	G	A	G	G	G	G	G	G	G	A	G	G	G	G	G	G	G	G	G
Chr01	62940457	SNP	intergenic	Sobic.001G341900.v3.1(dist=4367),Sobic.001G342000.v3.1(dist=6056)	C	C	C	T	C	C	C	C	C	C	C	C	C	C	C	C	C	C	C	C	C	C	C	C	C	C	C	C	C	C	C	C	C	C	C	C	C	C	T	C	C	C	C	C	C
Chr01	62940465	SNP	intergenic	Sobic.001G341900.v3.1(dist=4375),Sobic.001G342000.v3.1(dist=6048)	A	G	G	G	G	G	G	G	G	G	G	G	G	G	G	G	G	G	G	G	G	A	G	G	G	G	G	G	G	G	G	G	G	A	G	G	G	G	G	A	A	G	G	G	G
Chr01	62940549	SNP	intergenic	Sobic.001G341900.v3.1(dist=4459),Sobic.001G342000.v3.1(dist=5964)	G	G	A	G	G	G	G	G	G	G	A	G	A	A	A	G	A	G	A	G	G	G	G	G	G	A	G	A	A	A	A	A	G	G	A	A	G	G	G	G	G	A	A	G	A
Chr01	62940932	Indel	intergenic	Sobic.001G341900.v3.1(dist=4842),Sobic.001G342000.v3.1(dist=5581)	-	-	-	-	-	-	ACACACACACACACACACACACACCC	-	-	-	ACACACACACACACACACACACACAC	-	ACACACACACACACACACACACAC	ACACACACACACACACACACAC	-	-	-	-	-	ACACACACACACACACACACACAC	-	-	-	-	-	-	-	-	-	-	-	-	-	-	-	-	-	-	-	-	-	-	-	-	-
Chr01	62942566	SNP	intergenic	Sobic.001G341900.v3.1(dist=6476),Sobic.001G342000.v3.1(dist=3947)	A	C	A	C	C	C	C	C	C	C	A	C	A	A	A	C	A	C	A	C	C	A	C	C	C	C	C	A	A	A	A	A	C	A	A	C	C	C	C	A	A	C	A	C	A
Chr01	62942584	Indel	intergenic	Sobic.001G341900.v3.1(dist=6494),Sobic.001G342000.v3.1(dist=3894)	GTCATTACAAGAATCTTGGAGGATCAAAGCATCTCA	-	GTCATTACAAGAATCTTGGAGGATCAAAGCATCTCA	-	GTCATTACAAGAATCTTGGAGGATCAAAGCATCTCA	GTCATTACAAGAATCTTGGAGGATCAAAGCATCTCA	-	-	-	-	GTCATTACAAGAATCTTGGAGGATCAAAGCATCTCA	-	GTCATTACAAGAATCTTGGAGGATCAAAGCATCTCA	GTCATTACAAGAATCTTGGAGGATCAAAGCATCTCA	GTCATTACAAGAATCTTGGAGGATCAAAGCATCTCA	-	GTCATTACAAGAATCTTGGAGGATCAAAGCATCTCA	-	GTCATTACAAGAATCTTGGAGGATCAAAGCATCTCA	-	-	GTCATTACAAGAATCTTGGAGGATCAAAGCATCTCA	-	-	-	-	-	GTCATTACAAGAATCTTGGAGGATCAAAGCATCTCA	GTCATTACAAGAATCTTGGAGGATCAAAGCATCTCA	GTCATTACAAGAATCTTGGAGGATCAAAGCATCTCA	GTCATTACAAGAATCTTGGAGGATCAAAGCATCTCA	GTCATTACAAGAATCTTGGAGGATCAAAGCATCTCA	-	GTCATTACAAGAATCTTGGAGGATCAAAGCATCTCA	GTCATTACAAGAATCTTGGAGGATCAAAGCATCTCA	-	-	-	-	GTCATTACAAGAATCTTGGAGGATCAAAGCATCTCA	GTCATTACAAGAATCTTGGAGGATCAAAGCATCTCA	-	GTCATTACAAGAATCTTGGAGGATCAAAGCATCTCA	-	GTCATTACAAGAATCTTGGAGGATCAAAGCATCTCA
Chr01	62943063	SNP	intergenic	Sobic.001G341900.v3.1(dist=6973),Sobic.001G342000.v3.1(dist=3450)	A	A	G	A	A	A	A	A	A	A	G	A	G	G	G	A	G	A	G	A	A	A	A	A	A	A	A	G	G	G	G	G	A	A	G	A	A	A	A	A	A	G	G	A	G
Chr01	62943095	SNP	intergenic	Sobic.001G341900.v3.1(dist=7005),Sobic.001G342000.v3.1(dist=3418)	T	T	T	C	T	T	T	T	T	T	T	T	T	T	T	T	T	T	T	T	T	T	T	T	T	T	T	T	T	T	T	T	T	T	T	T	T	T	C	T	T	T	T	T	T
Chr01	62943336	Indel	intergenic	Sobic.001G341900.v3.1(dist=7246),Sobic.001G342000.v3.1(dist=3177)	A	A	A	A	A	A	A	A	A	A	-	-	-	-	-	A	-	A	-	A	A	A	A	A	A	A	A	-	-	-	-	-	A	A	-	A	A	-	A	A	A	-	-	A	-
Chr01	62943346	Indel	intergenic	Sobic.001G341900.v3.1(dist=7256),Sobic.001G342000.v3.1(dist=3167)	-	-	-	GATC	-	-	-	-	-	-	-	-	-	-	-	-	-	-	-	-	-	-	-	-	-	-	-	-	-	-	-	-	-	-	-	-	-	-	-	-	-	-	-	-	-
Chr01	62943589	SNP	intergenic	Sobic.001G341900.v3.1(dist=7499),Sobic.001G342000.v3.1(dist=2924)	G	G	A	G	G	G	G	G	G	G	A	G	A	A	A	G	A	G	A	G	G	G	G	G	G	G	G	A	A	A	A	A	G	G	A	G	G	G	G	G	G	A	A	G	A
Chr01	62943604	SNP	intergenic	Sobic.001G341900.v3.1(dist=7514),Sobic.001G342000.v3.1(dist=2909)	A	A	G	A	A	A	A	A	A	A	G	A	G	G	G	A	G	A	G	A	A	A	A	A	A	A	A	G	G	G	G	G	A	A	G	A	A	A	A	A	A	G	G	A	G
Chr01	62943629	SNP	intergenic	Sobic.001G341900.v3.1(dist=7539),Sobic.001G342000.v3.1(dist=2884)	A	A	T	A	A	A	A	A	A	A	T	A	T	T	T	A	T	A	T	A	A	A	A	A	A	A	A	T	T	T	T	T	A	A	T	A	A	A	A	A	A	T	T	A	T
Chr01	62943705	Indel	intergenic	Sobic.001G341900.v3.1(dist=7615),Sobic.001G342000.v3.1(dist=2808)	-	-	-	-	TTAGGGT	TTAGGGT	TTAGGGT	TTAGGGT	TTAGGGT	TTAGGGT	TTAGGGT	TTAGGGT	TTAGGGT	TTAGGGT	TTAGGGT	-	TTAGGGT	TTAGGGT	TTAGGGT	TTAGGGT	TTAGGGT	-	TTAGGGT	TTAGGGT	TTAGGGT	TTAGGGT	TTAGGGT	TTAGGGT	TTAGGGT	TTAGGGT	TTAGGGT	TTAGGGT	TTAGGGT	-	TTAGGGT	TTAGGGT	TTAGGGT	TTAGGGT	TTAGGGT	-	-	TTAGGGT	TTAGGGT	TTAGGGT	TTAGGGT
Chr01	62943827	SNP	intergenic	Sobic.001G341900.v3.1(dist=7737),Sobic.001G342000.v3.1(dist=2686)	A	A	T	A	A	A	A	A	A	A	T	A	T	T	T	A	T	A	T	A	A	A	A	A	A	A	A	T	T	T	T	T	A	A	T	A	A	A	A	A	A	T	T	A	T
Chr01	62944481	SNP	intergenic	Sobic.001G341900.v3.1(dist=8391),Sobic.001G342000.v3.1(dist=2032)	G	G	G	A	G	G	G	G	G	G	G	G	G	G	G	G	G	G	G	G	G	G	G	G	G	G	G	G	G	G	G	G	G	G	G	G	G	G	A	G	G	G	G	G	G
Chr01	62944523	Indel	intergenic	Sobic.001G341900.v3.1(dist=8433),Sobic.001G342000.v3.1(dist=1990)	A	A	-	A	A	A	A	A	-	A	-	A	-	-	-	-	-	-	-	A	-	A	A	-	-	-	-	-	-	-	-	A	-	A	-	A	-	A	A	A	A	-	-	-	-
Chr01	62945314	SNP	intergenic	Sobic.001G341900.v3.1(dist=9224),Sobic.001G342000.v3.1(dist=1199)	A	T	A	T	A	A	A	A	A	A	A	A	A	A	A	A	A	A	A	A	A	A	A	A	A	A	A	A	A	A	A	A	A	A	A	A	A	A	T	A	A	A	A	A	A
Chr01	62945318	Indel	intergenic	Sobic.001G341900.v3.1(dist=9228),Sobic.001G342000.v3.1(dist=1195)	T	T	-	T	T	T	T	T	T	T	-	T	-	-	-	T	-	T	-	T	T	T	T	T	T	T	T	-	-	-	-	-	T	T	-	T	T	T	T	T	T	-	-	T	-
[truncated: 12 more columns]
