# Supplementary material for: Natural variation in Glume Coverage 1 causes naked grains in sorghum
Source: Nat Commun. 2022 Feb 25;13:1068. doi: 10.1038/s41467-022-28680-3 (PMC8881591; doi:10.1038/s41467-022-28680-3)
Supplement: Supplementary file 7 — Supplementary Data 4 [file 41467_2022_28680_MOESM7_ESM.xlsx]

## Sheet: Sheet1
Supplementary Data 4: DEGs detected in different developing panicle stages.
YP (0-3 cm)				YP (3-10 cm)				Heading stage
DEGa	BaseMean	Log2FoldChange		DEGa	BaseMean	Log2FoldChange		DEGa	BaseMean	Log2FoldChange
Sobic.001G004600.v3.1	397.085	-2.68617		Sobic.001G004800.v3.1	176.891	-3.61616		Sobic.001G061400.v3.1	509.301	1.2329
Sobic.001G004800.v3.1	107.261	-1.10999		Sobic.001G012200.v3.1	1741.94	-1.41398		Sobic.001G074100.v3.1	1162.77	1.16099
Sobic.001G005200.v3.1	284.836	1.2023		Sobic.001G023300.v3.1	389.511	-2.30449		Sobic.001G080200.v3.1	77.6262	1.70022
Sobic.001G008000.v3.1	540.233	-1.49327		Sobic.001G023900.v3.1	1094.55	-1.97454		Sobic.001G081100.v3.1	368.404	1.43141
Sobic.001G009700.v3.1	1519.16	1.77846		Sobic.001G028800.v3.1	33.4567	-4.46635		Sobic.001G084100.v3.1	14967.3	1.66048
Sobic.001G010100.v3.1	74.9302	1.32489		Sobic.001G029300.v3.1	41.2163	2.77534		Sobic.001G099700.v3.1	23.4182	2.85937
Sobic.001G011400.v3.1	188.018	1.57389		Sobic.001G040200.v3.1	368.432	3.40161		Sobic.001G110300.v3.1	98.5257	1.71512
Sobic.001G011700.v3.1	754.041	1.14916		Sobic.001G042500.v3.1	320.536	-1.88118		Sobic.001G110950.v3.1	184.774	1.0086
Sobic.001G012400.v3.1	225.473	1.05995		Sobic.001G047900.v3.1	740.503	-1.29506		Sobic.001G129600.v3.1	217.198	2.63657
Sobic.001G013400.v3.1	1499.88	1.23023		Sobic.001G050300.v3.1	10.1575	7.03713		Sobic.001G133900.v3.1	4660.23	1.65674
Sobic.001G015700.v3.1	180.569	1.21371		Sobic.001G050900.v3.1	165.964	-3.73527		Sobic.001G134000.v3.1	145.267	1.07374
Sobic.001G016800.v3.1	286.401	1.16077		Sobic.001G051100.v3.1	89.8153	-2.83919		Sobic.001G134200.v3.1	1115.72	1.0358
Sobic.001G017900.v3.1	627.415	-1.03623		Sobic.001G052000.v3.1	202.374	1.89182		Sobic.001G142200.v3.1	1327.08	1.24346
Sobic.001G023300.v3.1	248.73	-1.39659		Sobic.001G053700.v3.1	298.694	2.24358		Sobic.001G145200.v3.1	441.894	1.35774
Sobic.001G025900.v3.1	482.985	1.14513		Sobic.001G064500.v3.1	6654.3	1.89342		Sobic.001G145700.v3.1	15.9	-3.24077
Sobic.001G026700.v3.1	78.571	1.47489		Sobic.001G065800.v3.1	40.3181	-2.94492		Sobic.001G147500.v3.1	112.901	-1.45181
Sobic.001G027300.v3.1	109.625	-1.21479		Sobic.001G066900.v3.1	19.001	5.46979		Sobic.001G147650.v3.1	756.801	1.7527
Sobic.001G028200.v3.1	233.576	-2.55259		Sobic.001G074400.v3.1	396.098	-3.14149		Sobic.001G148600.v3.1	58.0273	2.10749
Sobic.001G029300.v3.1	24.6441	1.90346		Sobic.001G079500.v3.1	56.9259	5.76621		Sobic.001G148700.v3.1	184.325	1.38675
Sobic.001G032900.v3.1	15.3883	-4.70595		Sobic.001G080100.v3.1	54.691	3.83077		Sobic.001G162800.v3.1	986.907	1.0719
Sobic.001G035500.v3.1	886.669	-1.07544		Sobic.001G081100.v3.1	733.252	-1.76287		Sobic.001G170700.v3.1	130.306	1.29408
Sobic.001G035800.v3.1	751.608	1.01025		Sobic.001G081800.v3.1	508.293	-2.7403		Sobic.001G180000.v3.1	2718.34	1.29324
Sobic.001G037400.v3.1	48.69	1.39575		Sobic.001G093500.v3.1	50.6542	2.89709		Sobic.001G183100.v3.1	39.9587	1.86768
Sobic.001G038450.v3.1	116.797	-1.61851		Sobic.001G101700.v3.1	3118.39	-1.05734		Sobic.001G188500.v3.1	66.2459	2.6356
Sobic.001G042400.v3.1	77.7317	-1.03365		Sobic.001G107400.v3.1	59.4685	2.37818		Sobic.001G197400.v3.1	1516.19	1.09221
Sobic.001G043601.v3.1	302.531	-1.12511		Sobic.001G111500.v3.1	8736.02	1.71419		Sobic.001G213300.v3.1	74.8829	1.62461
Sobic.001G045600.v3.1	48.2313	-2.92151		Sobic.001G119200.v3.1	905.409	-1.53835		Sobic.001G215000.v3.1	2665.89	1.03882
Sobic.001G046200.v3.1	1322.71	-1.48408		Sobic.001G120400.v3.1	226.185	-2.30618		Sobic.001G228100.v3.1	142.33	8.22318
Sobic.001G046800.v3.1	45.625	1.65238		Sobic.001G120900.v3.1	2116.54	-1.21007		Sobic.001G238600.v3.1	126.803	2.40589
Sobic.001G046900.v3.1	312.499	1.07434		Sobic.001G121700.v3.1	275.243	-1.56964		Sobic.001G240300.v3.1	80.8056	1.44164
Sobic.001G047900.v3.1	899.466	-1.29113		Sobic.001G125100.v3.1	29.6858	-3.37571		Sobic.001G247700.v3.1	698.19	1.04144
Sobic.001G048400.v3.1	45.0822	1.57955		Sobic.001G130400.v3.1	978.893	-1.5096		Sobic.001G265900.v3.1	21167.4	1.20996
Sobic.001G048900.v3.1	140.409	-4.06194		Sobic.001G132300.v3.1	40.5654	2.60955		Sobic.001G266100.v3.1	3181.62	3.47319
Sobic.001G052000.v3.1	90.7254	2.18184		Sobic.001G135600.v3.1	126.23	-2.53382		Sobic.001G266300.v3.1	230.111	6.9226
Sobic.001G053700.v3.1	241.865	1.03923		Sobic.001G137100.v3.1	770.963	2.0413		Sobic.001G266600.v3.1	1038.58	10.104
Sobic.001G055700.v3.1	19.8189	2.73616		Sobic.001G140400.v3.1	116.086	-2.26584		Sobic.001G266900.v3.1	853.05	4.07954
Sobic.001G057600.v3.1	28.8844	-1.96838		Sobic.001G141300.v3.1	44457.9	-2.10416		Sobic.001G270700.v3.1	149.338	-1.19089
Sobic.001G060100.v3.1	2481.58	-1.10653		Sobic.001G148700.v3.1	123.05	-1.99585		Sobic.001G275400.v3.1	28.9425	5.93963
Sobic.001G060401.v3.1	29.1125	-1.87544		Sobic.001G151000.v3.1	144.669	1.69694		Sobic.001G278000.v3.1	78.8367	3.74279
Sobic.001G060732.v3.1	57.7196	-1.36688		Sobic.001G162800.v3.1	1330.47	-1.64001		Sobic.001G282000.v3.1	227.979	1.68984
Sobic.001G061300.v3.1	109.181	1.40948		Sobic.001G170700.v3.1	212.874	-2.21468		Sobic.001G283400.v3.1	78.1494	2.01368
Sobic.001G062600.v3.1	98.2345	1.12962		Sobic.001G172800.v3.1	705.083	-1.51174		Sobic.001G301500.v3.1	1027.82	1.93496
Sobic.001G065800.v3.1	91.9666	-4.01051		Sobic.001G217000.v3.1	113.395	-3.01371		Sobic.001G301600.v3.1	159.261	2.01116
Sobic.001G068132.v3.1	248.64	-1.46064		Sobic.001G217700.v3.1	1407.95	1.60336		Sobic.001G306400.v3.1	621.944	-1.18323
Sobic.001G068901.v3.1	6559.23	1.20225		Sobic.001G221200.v3.1	302.099	-2.46192		Sobic.001G316100.v3.1	137.843	1.16145
Sobic.001G070500.v3.1	201.628	1.60992		Sobic.001G234300.v3.1	271.957	-1.61286		Sobic.001G320300.v3.1	36.1797	-5.06531
Sobic.001G074400.v3.1	440.054	-2.4281		Sobic.001G239300.v3.1	156.238	-2.02891		Sobic.001G321200.v3.1	256.181	1.25188
Sobic.001G078000.v3.1	33.2735	2.25923		Sobic.001G254800.v3.1	3768.56	-2.2066		Sobic.001G323701.v3.1	1092.56	-1.06293
Sobic.001G078300.v3.1	58.9484	-1.30628		Sobic.001G258801.v3.1	453.54	-1.42847		Sobic.001G324500.v3.1	32.6529	2.45778
Sobic.001G078600.v3.1	657.121	1.18606		Sobic.001G263500.v3.1	346.81	-2.15731		Sobic.001G328100.v3.1	377.642	2.49122
Sobic.001G081600.v3.1	229.25	-1.35278		Sobic.001G265900.v3.1	99.1534	8.88685		Sobic.001G334501.v3.1	99.95	3.71468
Sobic.001G081700.v3.1	1243.1	-1.17351		Sobic.001G266100.v3.1	28.1233	8.50646		Sobic.001G339600.v3.1	401.694	1.26551
Sobic.001G082000.v3.1	1050.62	1.0172		Sobic.001G266200.v3.1	180.737	5.15783		Sobic.001G340200.v3.1	526.07	1.11467
Sobic.001G082800.v3.1	253.601	1.05404		Sobic.001G277000.v3.1	74.3186	3.56089		Sobic.001G341700.v3.1	56.672	2.62188
Sobic.001G082900.v3.1	135.581	1.15234		Sobic.001G280200.v3.1	80.0965	4.36333		Sobic.001G344500.v3.1	73816.8	1.01399
Sobic.001G083200.v3.1	4633.3	-1.11039		Sobic.001G281300.v3.1	163.503	-1.91793		Sobic.001G344900.v3.1	229.048	-1.03854
Sobic.001G084300.v3.1	52.9748	-1.32891		Sobic.001G286400.v3.1	128.924	-3.54708		Sobic.001G346100.v3.1	7539.16	1.21149
Sobic.001G084400.v3.1	70.4134	-2.48159		Sobic.001G300500.v3.1	114.349	2.73289		Sobic.001G353100.v3.1	443.879	-2.70601
Sobic.001G085400.v3.1	10008.1	1.12718		Sobic.001G300800.v3.1	144.537	5.3072		Sobic.001G353501.v3.1	314.81	1.56034
Sobic.001G087700.v3.1	1107.97	1.0956		Sobic.001G308800.v3.1	165.909	-1.75033		Sobic.001G358900.v3.1	106.913	2.91036
Sobic.001G088400.v3.1	5124.62	1.13138		Sobic.001G313200.v3.1	1930.98	-2.18091		Sobic.001G360700.v3.1	157.75	1.34146
Sobic.001G089100.v3.1	6290.58	1.18756		Sobic.001G320000.v3.1	549.224	-3.53963		Sobic.001G362100.v3.1	146.58	1.32018
Sobic.001G090600.v3.1	917.62	-1.15714		Sobic.001G324800.v3.1	69.5014	-3.4585		Sobic.001G366000.v3.1	120.634	2.162
Sobic.001G092000.v3.1	94.7849	1.1673		Sobic.001G338600.v3.1	321.824	-2.30274		Sobic.001G376100.v3.1	117.881	10.3915
Sobic.001G092600.v3.1	21.4883	-2.4211		Sobic.001G341700.v3.1	260.477	2.74991		Sobic.001G376200.v3.1	69.3999	9.62865
Sobic.001G093200.v3.1	24.6725	-4.34936		Sobic.001G344500.v3.1	23790.6	1.30657		Sobic.001G376266.v3.1	23.4556	2.74475
Sobic.001G094300.v3.1	1736.1	1.3225		Sobic.001G353501.v3.1	384.16	-2.49173		Sobic.001G385500.v3.1	48.3865	1.93323
Sobic.001G095200.v3.1	168.777	-1.12193		Sobic.001G353600.v3.1	133.575	-1.707		Sobic.001G388000.v3.1	348.848	1.13019
Sobic.001G095800.v3.1	680.411	-1.03008		Sobic.001G362500.v3.1	107.278	-2.09807		Sobic.001G394100.v3.1	2639.91	2.0551
Sobic.001G097100.v3.1	1563.69	1.0977		Sobic.001G373200.v3.1	192.505	1.60621		Sobic.001G396900.v3.1	10.5144	6.90648
Sobic.001G098600.v3.1	39.2915	-1.74636		Sobic.001G385900.v3.1	8340.29	-2.03486		Sobic.001G400101.v3.1	212.645	1.90822
Sobic.001G102300.v3.1	21.1511	8.02794		Sobic.001G386000.v3.1	489.153	3.0525		Sobic.001G400400.v3.1	103.658	-1.27833
Sobic.001G104900.v3.1	55.8841	-1.97633		Sobic.001G392800.v3.1	2686.71	-1.64881		Sobic.001G401900.v3.1	154.32	1.22914
Sobic.001G107400.v3.1	38.8468	4.10615		Sobic.001G396300.v3.1	170.736	-2.60605		Sobic.001G401975.v3.1	14.13	4.79983
Sobic.001G108100.v3.1	1492.62	-1.15738		Sobic.001G397700.v3.1	698.742	-2.00185		Sobic.001G406901.v3.1	2793.96	2.25153
Sobic.001G112600.v3.1	11081.8	1.04885		Sobic.001G400300.v3.1	198.096	-3.08672		Sobic.001G409000.v3.1	71.1772	-1.93679
Sobic.001G116400.v3.1	83.2854	1.92111		Sobic.001G406800.v3.1	417.961	3.5718		Sobic.001G409400.v3.1	153.322	-1.2645
Sobic.001G119000.v3.1	65.3616	-1.34539		Sobic.001G409700.v3.1	711.78	-2.92694		Sobic.001G418100.v3.1	25900.8	1.03316
Sobic.001G119100.v3.1	47.6687	2.27369		Sobic.001G410900.v3.1	791.002	-1.68996		Sobic.001G425300.v3.1	287.695	1.93646
Sobic.001G119200.v3.1	1283.89	1.04792		Sobic.001G423100.v3.1	279.725	-1.73298		Sobic.001G428300.v3.1	219.058	-2.15767
Sobic.001G125100.v3.1	42.1064	-5.18421		Sobic.001G426400.v3.1	185.07	-4.19646		Sobic.001G432400.v3.1	19.8707	4.75979
Sobic.001G125300.v3.1	233.169	-1.80904		Sobic.001G432800.v3.1	900.051	-1.15328		Sobic.001G434300.v3.1	257.596	1.2427
Sobic.001G126800.v3.1	386.403	1.53396		Sobic.001G433900.v3.1	159.214	-1.9646		Sobic.001G441700.v3.1	849.489	1.45079
Sobic.001G129100.v3.1	849.864	-1.32067		Sobic.001G434000.v3.1	35.8368	-2.97152		Sobic.001G444500.v3.1	235.662	3.12725
Sobic.001G130301.v3.1	1210.38	1.155		Sobic.001G438400.v3.1	119.572	10.5944		Sobic.001G446000.v3.1	190.204	1.0502
Sobic.001G132600.v3.1	1702.83	1.68367		Sobic.001G438500.v3.1	146.074	6.26091		Sobic.001G446100.v3.1	143.335	3.18595
Sobic.001G132800.v3.1	9.19821	3.76207		Sobic.001G440600.v3.1	3938.4	1.33607		Sobic.001G447500.v3.1	631.485	1.99663
Sobic.001G134200.v3.1	1038.05	1.04322		Sobic.001G442200.v3.1	665.656	2.59271		Sobic.001G449200.v3.1	26.3562	-2.45024
Sobic.001G134500.v3.1	53.0483	2.25196		Sobic.001G442300.v3.1	152.886	-1.70042		Sobic.001G451800.v3.1	510.493	1.06865
Sobic.001G135600.v3.1	278.606	1.41945		Sobic.001G447500.v3.1	34.4547	3.8415		Sobic.001G453200.v3.1	491.721	1.53171
Sobic.001G138100.v3.1	47.2077	-1.62361		Sobic.001G448300.v3.1	17.7992	4.74692		Sobic.001G473100.v3.1	83.6214	1.33341
Sobic.001G140200.v3.1	26.4099	2.3641		Sobic.001G449600.v3.1	108.466	-4.30432		Sobic.001G473200.v3.1	178.47	1.23301
Sobic.001G141300.v3.1	76417.9	-1.74789		Sobic.001G451500.v3.1	152.454	1.52384		Sobic.001G484000.v3.1	66.9072	1.70325
Sobic.001G142000.v3.1	1542.87	1.57747		Sobic.001G454000.v3.1	970.99	-1.55841		Sobic.001G488400.v3.1	69.1338	1.59063
Sobic.001G142200.v3.1	1232.61	1.13304		Sobic.001G464800.v3.1	598.408	-2.26003		Sobic.001G492400.v3.1	1170.5	-1.05039
Sobic.001G145300.v3.1	134.134	1.4444		Sobic.001G467800.v3.1	451.961	-2.74675		Sobic.001G496700.v3.1	63.0211	1.68211
Sobic.001G146000.v3.1	31.0326	3.02541		Sobic.001G468400.v3.1	808.024	3.00502		Sobic.001G496800.v3.1	1440.19	1.05325
Sobic.001G148600.v3.1	52.7666	1.47757		Sobic.001G472000.v3.1	246.085	1.77202		Sobic.001G506100.v3.1	37.3274	2.60232
Sobic.001G149901.v3.1	496.301	1.08807		Sobic.001G472800.v3.1	6864.77	1.70228		Sobic.001G511800.v3.1	14.1721	-4.72531
Sobic.001G150200.v3.1	546.307	-1.01358		Sobic.001G475400.v3.1	99.0981	-2.22864		Sobic.001G520000.v3.1	164.322	-1.11344
Sobic.001G151700.v3.1	86.8035	1.04592		Sobic.001G475800.v3.1	1331.41	1.59391		Sobic.001G530300.v3.1	50.3016	-9.04028
Sobic.001G152901.v3.1	224.667	2.07437		Sobic.001G478100.v3.1	784.601	-2.23794		Sobic.001G533000.v3.1	158.467	1.92096
Sobic.001G154100.v3.1	49819	-1.17014		Sobic.001G478400.v3.1	292.301	-2.64364		Sobic.001G538000.v3.1	767.161	2.66035
Sobic.001G158000.v3.1	593.671	1.72539		Sobic.001G480400.v3.1	1499.87	-2.82851		Sobic.001G539600.v3.1	208.361	-1.14647
Sobic.001G160100.v3.1	86.6761	1.01043		Sobic.001G481100.v3.1	19.5811	4.19136		Sobic.001G539700.v3.1	218.932	-1.61357
Sobic.001G163666.v3.1	32.5918	-1.78482		Sobic.001G482700.v3.1	58.3138	2.55415		Sobic.001G539820.v3.1	214.942	-1.0654
Sobic.001G166401.v3.1	40.1601	3.78485		Sobic.001G488200.v3.1	598.338	1.52937		Sobic.001G539940.v3.1	61.8011	-2.55396
Sobic.001G170301.v3.1	229.017	-2.27044		Sobic.001G488400.v3.1	456.44	-1.2537		Sobic.001G540000.v3.1	191.322	-1.18183
Sobic.001G170700.v3.1	122.075	-1.02456		Sobic.001G489600.v3.1	640.313	-1.62227		Sobic.001G542100.v3.1	304.962	1.17008
Sobic.001G170900.v3.1	98.9963	1.69211		Sobic.001G489900.v3.1	201.455	1.88109		Sobic.002G001800.v3.1	273.231	1.03184
Sobic.001G171900.v3.1	45.8723	3.08269		Sobic.001G490000.v3.1	976.259	1.14902		Sobic.002G003200.v3.1	1756.71	2.12568
Sobic.001G175000.v3.1	4463.84	1.16378		Sobic.001G491400.v3.1	105.055	-1.86494		Sobic.002G005100.v3.1	74.2856	1.47545
Sobic.001G175700.v3.1	106.177	-1.22527		Sobic.001G491800.v3.1	64.2334	4.36761		Sobic.002G005300.v3.1	378.711	1.67335
Sobic.001G177000.v3.1	191.115	1.2234		Sobic.001G497100.v3.1	30.7469	-4.0619		Sobic.002G005400.v3.1	100.387	2.3427
Sobic.001G177200.v3.1	54.8265	1.53951		Sobic.001G501600.v3.1	163.462	-2.35713		Sobic.002G007400.v3.1	594.809	2.94117
Sobic.001G177900.v3.1	6194.13	1.19661		Sobic.001G504100.v3.1	1227.97	-1.70822		Sobic.002G023500.v3.1	376.251	-1.30903
Sobic.001G178400.v3.1	3862.02	1.10325		Sobic.001G505000.v3.1	2991.15	-1.14511		Sobic.002G025300.v3.1	144.94	2.43505
Sobic.001G179000.v3.1	13929.8	-1.25673		Sobic.001G513600.v3.1	2293.59	-1.70883		Sobic.002G026200.v3.1	117.35	1.36773
Sobic.001G181200.v3.1	353.149	-1.37942		Sobic.001G519700.v3.1	107.622	-5.50484		Sobic.002G029200.v3.1	27.9499	3.44451
Sobic.001G181400.v3.1	128.637	-1.29043		Sobic.001G523300.v3.1	226.645	-2.01517		Sobic.002G031000.v3.1	243.874	-1.1237
Sobic.001G181500.v3.1	2723.71	1.05884		Sobic.001G529400.v3.1	2190.92	-2.19074		Sobic.002G041100.v3.1	1977.57	1.28303
Sobic.001G181700.v3.1	547.382	-1.02131		Sobic.001G529700.v3.1	1171.86	-2.05171		Sobic.002G041200.v3.1	235.236	-1.1622
Sobic.001G182000.v3.1	67.1898	-1.32692		Sobic.001G533000.v3.1	111.183	-1.64089		Sobic.002G050900.v3.1	62.4776	2.42585
Sobic.001G184300.v3.1	403.668	-1.0457		Sobic.001G533500.v3.1	1249.32	-1.47249		Sobic.002G072700.v3.1	601.597	1.04881
Sobic.001G184900.v3.1	36.4722	3.59626		Sobic.001G533900.v3.1	91.1321	-3.73336		Sobic.002G081300.v3.1	74.718	2.18567
Sobic.001G184950.v3.1	13.5309	5.90531		Sobic.001G538866.v3.1	71.5617	3.436		Sobic.002G082800.v3.1	114.055	-1.16109
Sobic.001G185500.v3.1	312.2	3.18638		Sobic.001G541300.v3.1	47.01	-2.52505		Sobic.002G093400.v3.1	200.432	-1.0383
Sobic.001G186600.v3.1	4533.91	-1.02693		Sobic.001G542100.v3.1	244.589	-1.57328		Sobic.002G093500.v3.1	510.913	-1.24085
Sobic.001G187900.v3.1	1275.57	-1.58443		Sobic.002G007250.v3.1	31.3713	-5.73177		Sobic.002G093600.v3.1	58.4876	-3.32929
Sobic.001G191200.v3.1	613.258	-2.85563		Sobic.002G011000.v3.1	34.1839	3.98959		Sobic.002G101100.v3.1	35.6401	2.33432
Sobic.001G194600.v3.1	153.365	2.51318		Sobic.002G013300.v3.1	48.5059	-3.69418		Sobic.002G103800.v3.1	1212.32	-1.08817
Sobic.001G198000.v3.1	6.51668	6.32855		Sobic.002G013400.v3.1	54.5192	-4.0105		Sobic.002G109400.v3.1	33.8742	-3.03789
Sobic.001G198200.v3.1	1047.13	1.36197		Sobic.002G015700.v3.1	62.9434	-2.18809		Sobic.002G115700.v3.1	739.216	-5.85156
Sobic.001G199400.v3.1	313.438	2.80802		Sobic.002G016400.v3.1	573.76	-1.43608		Sobic.002G118101.v3.1	17.2621	4.06086
Sobic.001G199632.v3.1	11.9126	-6.8385		Sobic.002G025300.v3.1	1057.4	-1.53575		Sobic.002G119100.v3.1	281.194	2.01125
Sobic.001G201900.v3.1	202.72	1.29015		Sobic.002G026200.v3.1	366.881	-2.66681		Sobic.002G129500.v3.1	644.386	2.51464
Sobic.001G202400.v3.1	4477.48	-1.22975		Sobic.002G043400.v3.1	1444.46	2.06725		Sobic.002G129700.v3.1	1062.68	2.39572
Sobic.001G202700.v3.1	44.419	-1.62899		Sobic.002G046800.v3.1	622.48	1.32905		Sobic.002G154600.v3.1	572.461	1.72425
Sobic.001G205000.v3.1	2888.82	1.02643		Sobic.002G055900.v3.1	536.617	1.66843		Sobic.002G173800.v3.1	31.5369	2.07612
Sobic.001G206200.v3.1	697.943	1.82005		Sobic.002G072600.v3.1	478.038	-1.54363		Sobic.002G183800.v3.1	79.1881	2.64116
Sobic.001G208133.v3.1	30.0387	-1.87559		Sobic.002G081300.v3.1	77.0259	-2.3694		Sobic.002G193600.v3.1	30.6687	2.25844
Sobic.001G208200.v3.1	51.6502	-2.36021		Sobic.002G090200.v3.1	118.33	2.71281		Sobic.002G203100.v3.1	557.066	1.08346
Sobic.001G209800.v3.1	29.3152	-1.89294		Sobic.002G093700.v3.1	68.4852	5.01025		Sobic.002G210500.v3.1	86.1604	1.35241
Sobic.001G212100.v3.1	52.4507	-1.60167		Sobic.002G099866.v3.1	46.7633	-2.81756		Sobic.002G215600.v3.1	1270.61	1.4896
Sobic.001G214100.v3.1	106.452	-1.22599		Sobic.002G101100.v3.1	75.9679	8.49162		Sobic.002G216000.v3.1	142.412	1.38009
Sobic.001G217000.v3.1	98.6683	-1.14182		Sobic.002G115500.v3.1	918.138	-1.35122		Sobic.002G217300.v3.1	71.7285	-1.33994
Sobic.001G217700.v3.1	973.926	1.13795		Sobic.002G116000.v3.1	5775.22	2.04634		Sobic.002G217600.v3.1	654.354	1.48606
Sobic.001G218600.v3.1	124.481	1.96738		Sobic.002G134400.v3.1	172.278	1.58175		Sobic.002G229700.v3.1	832.415	1.49055
Sobic.001G221200.v3.1	330.59	1.96079		Sobic.002G138800.v3.1	414.842	-1.94401		Sobic.002G229800.v3.1	73.4968	1.3443
Sobic.001G224300.v3.1	40.4552	1.60992		Sobic.002G142132.v3.1	108.075	-3.51422		Sobic.002G233500.v3.1	351.702	2.42743
Sobic.001G227850.v3.1	95.5831	-1.84079		Sobic.002G174300.v3.1	63.3866	3.20654		Sobic.002G238300.v3.1	133.007	1.19145
Sobic.001G233200.v3.1	10.0173	6.95218		Sobic.002G189100.v3.1	71.0435	-2.00011		Sobic.002G246200.v3.1	163.235	1.22075
Sobic.001G233400.v3.1	171.852	1.92789		Sobic.002G194500.v3.1	656.065	-2.24821		Sobic.002G248300.v3.1	175.879	1.34134
Sobic.001G235100.v3.1	193.923	2.00843		Sobic.002G195900.v3.1	20.0432	3.67033		Sobic.002G249600.v3.1	87.8756	1.64313
Sobic.001G235200.v3.1	14.6338	3.25428		Sobic.002G201400.v3.1	623.988	-2.04788		Sobic.002G251200.v3.1	2745.2	-5.35734
Sobic.001G237300.v3.1	963.85	1.18106		Sobic.002G202500.v3.1	309.926	-2.35296		Sobic.002G256100.v3.1	239.674	1.55628
Sobic.001G239000.v3.1	93.5938	1.02904		Sobic.002G206700.v3.1	6128.57	1.85269		Sobic.002G261500.v3.1	394.787	6.36854
Sobic.001G239300.v3.1	170.305	-1.38381		Sobic.002G210100.v3.1	113.543	-1.89481		Sobic.002G266600.v3.1	182.591	-1.19951
Sobic.001G240300.v3.1	16.1061	3.48955		Sobic.002G215300.v3.1	56.3739	-3.38107		Sobic.002G270000.v3.1	1106.68	1.01547
Sobic.001G240400.v3.1	162.001	1.10433		Sobic.002G217100.v3.1	56.4942	3.65665		Sobic.002G270400.v3.1	133.731	3.90074
Sobic.001G242500.v3.1	107.973	-1.02421		Sobic.002G220500.v3.1	21.025	-5.1434		Sobic.002G277900.v3.1	457.635	1.15649
Sobic.001G244400.v3.1	18.6334	2.52498		Sobic.002G221700.v3.1	1485.85	1.24791		Sobic.002G278700.v3.1	2914.68	-1.71614
Sobic.001G247700.v3.1	1032.19	1.90272		Sobic.002G231600.v3.1	68.6574	1.91509		Sobic.002G282600.v3.1	314.374	-1.06725
Sobic.001G247800.v3.1	90.0453	-1.80042		Sobic.002G234200.v3.1	292.981	-3.63934		Sobic.002G282800.v3.1	28.6059	4.86442
Sobic.001G249200.v3.1	62.2838	1.46806		Sobic.002G244600.v3.1	92.3736	4.08602		Sobic.002G288300.v3.1	499.468	1.20474
Sobic.001G250000.v3.1	17.1559	-3.20126		Sobic.002G245800.v3.1	162.741	3.38118		Sobic.002G290600.v3.1	58.2037	-1.6975
Sobic.001G250200.v3.1	96.2236	2.23384		Sobic.002G246200.v3.1	162.059	-2.09519		Sobic.002G292500.v3.1	38.8961	3.06837
Sobic.001G250750.v3.1	93.8729	-1.32198		Sobic.002G247300.v3.1	83.3811	2.46407		Sobic.002G295600.v3.1	20.1566	3.74165
Sobic.001G251500.v3.1	65.7141	1.98685		Sobic.002G248100.v3.1	929.039	-1.35291		Sobic.002G298600.v3.1	72.0576	3.75594
Sobic.001G254800.v3.1	6010.56	-2.20775		Sobic.002G249000.v3.1	216.607	1.71819		Sobic.002G299200.v3.1	2548	-2.12459
Sobic.001G257200.v3.1	79.3776	-2.00716		Sobic.002G250100.v3.1	31.415	-3.65021		Sobic.002G302000.v3.1	423.833	2.16009
Sobic.001G257400.v3.1	156.641	-2.77847		Sobic.002G258000.v3.1	882.083	1.26751		Sobic.002G332300.v3.1	612.964	2.87297
Sobic.001G258801.v3.1	524.952	-1.87147		Sobic.002G263100.v3.1	189.229	-2.07807		Sobic.002G336000.v3.1	112.285	1.13607
Sobic.001G260701.v3.1	576.36	1.16618		Sobic.002G272700.v3.1	66.2064	-3.0883		Sobic.002G339100.v3.1	121.953	1.34305
Sobic.001G262500.v3.1	279.967	1.09823		Sobic.002G273300.v3.1	736.036	1.63779		Sobic.002G341700.v3.1	2042.03	2.27136
Sobic.001G262800.v3.1	98.11	1.51717		Sobic.002G274000.v3.1	1339.5	1.17011		Sobic.002G342100.v3.1	1463.37	3.43674
Sobic.001G264300.v3.1	224.874	1.78115		Sobic.002G276000.v3.1	468.017	-1.32637		Sobic.002G348900.v3.1	33.3161	2.24497
Sobic.001G264400.v3.1	118.379	2.02002		Sobic.002G276400.v3.1	80.0681	-2.1378		Sobic.002G351000.v3.1	24.2106	4.02266
Sobic.001G265800.v3.1	114.263	1.6737		Sobic.002G287900.v3.1	51.1514	-2.73826		Sobic.002G351500.v3.1	113.16	-2.07416
Sobic.001G266200.v3.1	18.6727	3.98003		Sobic.002G302500.v3.1	36.992	2.55555		Sobic.002G356000.v3.1	1315.93	1.61975
Sobic.001G269000.v3.1	12.405	4.90325		Sobic.002G306900.v3.1	691.97	-1.80093		Sobic.002G360301.v3.1	138.071	1.25922
Sobic.001G272600.v3.1	121.357	-1.31163		Sobic.002G309000.v3.1	149.051	3.03953		Sobic.002G360600.v3.1	257.713	1.6503
Sobic.001G273800.v3.1	270.537	-1.58018		Sobic.002G313000.v3.1	68.3467	1.23759		Sobic.002G365500.v3.1	50.0704	3.08935
Sobic.001G277000.v3.1	18.5283	7.8378		Sobic.002G314200.v3.1	72.9623	-2.1602		Sobic.002G366600.v3.1	508.998	1.02952
Sobic.001G281300.v3.1	88.3714	-1.51651		Sobic.002G324200.v3.1	14277	-1.64404		Sobic.002G367400.v3.1	189.055	1.05887
Sobic.001G282400.v3.1	8.71477	4.3985		Sobic.002G336600.v3.1	229.016	1.93763		Sobic.002G370100.v3.1	292.398	2.33296
Sobic.001G284900.v3.1	805.93	1.03319		Sobic.002G337600.v3.1	93.5392	-2.5145		Sobic.002G373001.v3.1	40.7665	1.92784
Sobic.001G286700.v3.1	4254.36	1.00138		Sobic.002G338500.v3.1	76.951	2.17283		Sobic.002G380400.v3.1	194.841	1.27516
Sobic.001G287900.v3.1	201.763	-1.48852		Sobic.002G338900.v3.1	134.947	-3.02382		Sobic.002G382001.v3.1	28.8991	3.24275
Sobic.001G288000.v3.1	1590.51	-1.12565		Sobic.002G341700.v3.1	18.0817	5.44599		Sobic.002G396400.v3.1	2241.85	1.02491
Sobic.001G293800.v3.1	31.2326	1.91584		Sobic.002G343600.v3.1	1066.47	-2.72129		Sobic.002G396600.v3.1	511.828	1.05308
Sobic.001G294400.v3.1	384.481	1.0969		Sobic.002G345200.v3.1	52.209	-2.84707		Sobic.002G399600.v3.1	252.005	-2.92678
Sobic.001G294500.v3.1	78.8723	1.38827		Sobic.002G354000.v3.1	45.2679	4.37667		Sobic.002G400400.v3.1	91.7436	1.62917
Sobic.001G295400.v3.1	2044.69	1.14073		Sobic.002G360900.v3.1	148.529	-1.78631		Sobic.002G401200.v3.1	151.071	1.31622
Sobic.001G295600.v3.1	1705.15	-1.41383		Sobic.002G367600.v3.1	171.518	-1.82484		Sobic.002G401600.v3.1	301.668	1.17556
Sobic.001G297000.v3.1	116.814	1.29798		Sobic.002G372400.v3.1	5054.1	-1.52668		Sobic.002G402100.v3.1	282.337	1.70916
Sobic.001G299600.v3.1	204.749	1.10153		Sobic.002G380800.v3.1	69.437	2.93493		Sobic.002G402233.v3.1	73.1587	2.55458
Sobic.001G300800.v3.1	22.0984	3.68831		Sobic.002G384400.v3.1	98.1299	-6.80362		Sobic.002G409000.v3.1	27.6643	3.42479
Sobic.001G305300.v3.1	65.3963	2.3476		Sobic.002G386100.v3.1	286.96	1.75997		Sobic.002G416950.v3.1	331.603	-2.58824
Sobic.001G305800.v3.1	341.883	-1.42348		Sobic.002G386400.v3.1	754.081	-1.49615		Sobic.003G004900.v3.1	302.637	-2.14555
Sobic.001G307500.v3.1	12.4625	-3.77563		Sobic.002G403000.v3.1	90.7728	-2.50205		Sobic.003G007200.v3.1	71.309	1.81942
Sobic.001G308000.v3.1	2484.66	-1.14124		Sobic.002G408100.v3.1	665.336	1.20297		Sobic.003G007800.v3.1	174.013	-3.32419
Sobic.001G309900.v3.1	118.554	1.55911		Sobic.002G410600.v3.1	68.7607	3.07138		Sobic.003G013100.v3.1	80.942	1.65534
Sobic.001G310166.v3.1	32.4751	-3.36238		Sobic.002G421200.v3.1	160.551	1.92834		Sobic.003G020100.v3.1	84.0216	1.30704
Sobic.001G311200.v3.1	5.48738	-5.73014		Sobic.002G421400.v3.1	52.7658	4.64067		Sobic.003G022200.v3.1	549.596	1.59289
Sobic.001G311601.v3.1	28.838	-2.3019		Sobic.002G421900.v3.1	421.767	1.27782		Sobic.003G024400.v3.1	272.96	-1.08602
Sobic.001G313200.v3.1	3929.33	1.74486		Sobic.002G430800.v3.1	699.521	-1.43862		Sobic.003G034300.v3.1	412.85	1.98563
Sobic.001G313800.v3.1	32.7734	2.5563		Sobic.003G003800.v3.1	793.076	1.51637		Sobic.003G040400.v3.1	3312.65	1.47089
Sobic.001G314400.v3.1	533.51	-1.53117		Sobic.003G012800.v3.1	122.458	-1.65141		Sobic.003G055800.v3.1	87.741	1.45936
Sobic.001G319500.v3.1	12.8561	-5.4941		Sobic.003G017601.v3.1	29.1196	6.13465		Sobic.003G057366.v3.1	124.523	1.78838
Sobic.001G320000.v3.1	480.926	-1.10677		Sobic.003G020600.v3.1	109.064	-2.37		Sobic.003G069300.v3.1	98.3251	-2.63262
Sobic.001G321500.v3.1	890.294	-1.03776		Sobic.003G022200.v3.1	622.675	-1.53968		Sobic.003G070600.v3.1	1569.78	1.03546
Sobic.001G321800.v3.1	75.3044	-1.97664		Sobic.003G037800.v3.1	685.614	-1.46323		Sobic.003G074600.v3.1	104.149	-1.30592
Sobic.001G323400.v3.1	1286.54	1.91371		Sobic.003G039400.v3.1	105.28	-4.63886		Sobic.003G083600.v3.1	13.4306	7.26461
Sobic.001G328500.v3.1	141.98	-1.03631		Sobic.003G048200.v3.1	312.188	-1.42435		Sobic.003G085300.v3.1	138.685	-4.5666
Sobic.001G330500.v3.1	6.37621	6.29332		Sobic.003G057100.v3.1	146.702	-2.14737		Sobic.003G088200.v3.1	265.022	-11.4354
Sobic.001G330850.v3.1	56.3644	1.56094		Sobic.003G057366.v3.1	513.394	-2.45887		Sobic.003G088400.v3.1	862.648	-1.37526
Sobic.001G336050.v3.1	25954.2	-1.26632		Sobic.003G061400.v3.1	229.176	4.09821		Sobic.003G098100.v3.1	252.356	7.0561
Sobic.001G338600.v3.1	177.545	-1.08724		Sobic.003G061900.v3.1	1442.77	1.18664		Sobic.003G098500.v3.1	411.008	1.23887
Sobic.001G339600.v3.1	132.223	2.09807		Sobic.003G065100.v3.1	211.674	-2.40316		Sobic.003G106500.v3.1	144.228	1.06297
Sobic.001G340600.v3.1	463.091	1.08872		Sobic.003G071901.v3.1	6242.1	-1.70493		Sobic.003G111000.v3.1	153.597	-1.06731
Sobic.001G341600.v3.1	14.8781	4.95981		Sobic.003G078200.v3.1	1051.52	-1.80471		Sobic.003G117500.v3.1	862.009	1.05555
Sobic.001G341700.v3.1	345.331	3.63035		Sobic.003G081900.v3.1	176.785	-2.13591		Sobic.003G120500.v3.1	63.2894	1.99675
Sobic.001G341800.v3.1	1660.09	1.05846		Sobic.003G087600.v3.1	83.0191	2.07467		Sobic.003G121000.v3.1	203.728	1.90721
Sobic.001G342400.v3.1	45.0836	1.49268		Sobic.003G088400.v3.1	3606.85	3.2184		Sobic.003G121100.v3.1	1993.32	3.92801
Sobic.001G342800.v3.1	10.1376	-5.10878		Sobic.003G089900.v3.1	133.646	-1.70949		Sobic.003G123700.v3.1	28.2155	5.29405
Sobic.001G344500.v3.1	30919.4	1.55961		Sobic.003G090000.v3.1	233.536	-1.51145		Sobic.003G136200.v3.1	803.22	1.66976
Sobic.001G344800.v3.1	24.3479	3.78345		Sobic.003G091200.v3.1	318.157	-1.85142		Sobic.003G136600.v3.1	808.74	1.01674
Sobic.001G344900.v3.1	9.96259	3.36986		Sobic.003G091300.v3.1	139.742	-2.15998		Sobic.003G138400.v3.1	143.431	1.26861
Sobic.001G345200.v3.1	56.67	1.61452		Sobic.003G095400.v3.1	31.6416	3.33459		Sobic.003G146700.v3.1	121.769	-2.2151
Sobic.001G345366.v3.1	12.2624	3.39049		Sobic.003G103300.v3.1	584.969	1.96823		Sobic.003G148400.v3.1	145.672	1.70734
Sobic.001G348100.v3.1	1035.74	1.01761		Sobic.003G105800.v3.1	19.1504	7.95198		Sobic.003G153600.v3.1	146.121	2.80073
Sobic.001G351000.v3.1	1004.4	1.65678		Sobic.003G117000.v3.1	674.798	-3.37783		Sobic.003G164300.v3.1	176.145	1.35361
Sobic.001G353300.v3.1	7.28562	6.49153		Sobic.003G125701.v3.1	2356.14	2.61301		Sobic.003G175300.v3.1	298.069	-1.09352
Sobic.001G358200.v3.1	98.0471	-1.82338		Sobic.003G127100.v3.1	470.484	-2.09267		Sobic.003G180400.v3.1	1711.26	2.36666
Sobic.001G362500.v3.1	158.565	1.35093		Sobic.003G129200.v3.1	26.3724	3.38685		Sobic.003G183800.v3.1	853.255	1.50364
Sobic.001G363600.v3.1	97.203	-1.26887		Sobic.003G134400.v3.1	114.622	2.8171		Sobic.003G191200.v3.1	432.134	-1.95159
Sobic.001G365332.v3.1	33.5265	-2.33089		Sobic.003G134500.v3.1	193.538	1.51404		Sobic.003G191300.v3.1	107.716	-2.31847
Sobic.001G368900.v3.1	98.9299	1.32489		Sobic.003G148600.v3.1	56.0687	-3.37392		Sobic.003G191350.v3.1	99.7261	-1.64054
Sobic.001G371750.v3.1	98.0966	1.82605		Sobic.003G150400.v3.1	113.99	-4.55531		Sobic.003G198150.v3.1	86.7062	1.63763
Sobic.001G374700.v3.1	6459.56	1.09102		Sobic.003G151100.v3.1	35.3882	-4.54955		Sobic.003G203600.v3.1	456.674	3.5671
Sobic.001G377000.v3.1	908.33	-2.34658		Sobic.003G152300.v3.1	294.913	-2.06559		Sobic.003G205900.v3.1	164.39	-1.11026
Sobic.001G377100.v3.1	59.3577	-2.10486		Sobic.003G174601.v3.1	31.9844	-5.75519		Sobic.003G206000.v3.1	19168	2.36018
Sobic.001G378300.v3.1	619.058	-1.2718		Sobic.003G185800.v3.1	47.5172	-8.79597		Sobic.003G206300.v3.1	9194.36	1.13735
Sobic.001G380400.v3.1	151.267	-1.03268		Sobic.003G191000.v3.1	217.091	-5.82319		Sobic.003G215800.v3.1	465.232	2.13834
Sobic.001G383800.v3.1	36.8832	-2.48024		Sobic.003G196000.v3.1	1202.4	-1.56324		Sobic.003G216166.v3.1	37.0157	2.00287
Sobic.001G384100.v3.1	88.1156	-1.69845		Sobic.003G197200.v3.1	648.426	-3.46008		Sobic.003G219700.v3.1	132.665	1.51132
Sobic.001G385500.v3.1	87.9074	1.54377		Sobic.003G208800.v3.1	1070.13	-2.08541		Sobic.003G220000.v3.1	251.412	-1.2932
Sobic.001G386000.v3.1	199.796	1.63491		Sobic.003G214000.v3.1	351.318	-5.06901		Sobic.003G230200.v3.1	588.449	1.43113
Sobic.001G388700.v3.1	204.992	1.40988		Sobic.003G214900.v3.1	237.991	-2.03348		Sobic.003G230900.v3.1	38.4148	-2.51235
Sobic.001G389100.v3.1	1037.76	-1.06086		Sobic.003G224600.v3.1	1030.32	-1.32433		Sobic.003G231500.v3.1	718.319	1.73186
Sobic.001G390400.v3.1	83.5102	-1.04658		Sobic.003G227200.v3.1	809.913	-1.69114		Sobic.003G236600.v3.1	109.057	1.62022
Sobic.001G391800.v3.1	462.182	2.25979		Sobic.003G228200.v3.1	41.1453	-3.18979		Sobic.003G238600.v3.1	225.321	1.10039
Sobic.001G392000.v3.1	24.5495	-2.05595		Sobic.003G249900.v3.1	942.052	-1.30306		Sobic.003G239400.v3.1	960.54	2.55143
Sobic.001G392800.v3.1	2856.2	-1.00818		Sobic.003G250700.v3.1	186.649	-2.61751		Sobic.003G239600.v3.1	152.502	1.28717
Sobic.001G397550.v3.1	16.4711	-3.43947		Sobic.003G268200.v3.1	243.584	-2.15325		Sobic.003G239700.v3.1	310.56	1.87097
Sobic.001G397900.v3.1	12.2554	3.70073		Sobic.003G269700.v3.1	692.623	2.958		Sobic.003G239750.v3.1	58.5098	1.6272
Sobic.001G398100.v3.1	14.7564	4.48303		Sobic.003G271700.v3.1	46.3375	2.84101		Sobic.003G240100.v3.1	374.091	1.13788
Sobic.001G398300.v3.1	59.8235	1.49273		Sobic.003G275900.v3.1	90.4675	2.16442		Sobic.003G244600.v3.1	124.771	-1.06042
Sobic.001G398500.v3.1	50.8194	-3.57545		Sobic.003G276500.v3.1	741.566	1.48134		Sobic.003G247600.v3.1	1111.99	1.17713
Sobic.001G399400.v3.1	158.186	1.1677		Sobic.003G282400.v3.1	1393.74	-1.31534		Sobic.003G248400.v3.1	165.548	1.38019
Sobic.001G400300.v3.1	280.84	-1.40114		Sobic.003G282500.v3.1	395.959	-1.66095		Sobic.003G250700.v3.1	174.792	2.03981
Sobic.001G402400.v3.1	462.601	1.26421		Sobic.003G283900.v3.1	265.854	-1.98326		Sobic.003G261700.v3.1	58.4734	-1.58371
Sobic.001G403200.v3.1	192.319	1.92337		Sobic.003G284900.v3.1	163.343	-1.7931		Sobic.003G270300.v3.1	934.765	2.53229
Sobic.001G404500.v3.1	350.476	1.46072		Sobic.003G286400.v3.1	117.519	-2.28593		Sobic.003G274000.v3.1	315.793	1.59006
Sobic.001G405700.v3.1	82.9173	1.38789		Sobic.003G290500.v3.1	290.835	-2.21331		Sobic.003G287000.v3.1	2773.72	1.25529
Sobic.001G406800.v3.1	376.087	4.22999		Sobic.003G291200.v3.1	242.819	1.79861		Sobic.003G298700.v3.1	1462.54	2.00216
Sobic.001G409700.v3.1	378.573	-1.28216		Sobic.003G291400.v3.1	127.554	-2.0195		Sobic.003G300600.v3.1	239.697	1.67088
Sobic.001G410800.v3.1	292.032	1.0006		Sobic.003G292800.v3.1	91.7213	-2.82736		Sobic.003G301200.v3.1	499.108	1.08798
Sobic.001G416600.v3.1	2365.32	-1.04744		Sobic.003G293600.v3.1	66.1525	-2.46347		Sobic.003G304100.v3.1	261.335	1.16058
Sobic.001G416800.v3.1	4616.2	2.01334		Sobic.003G300200.v3.1	362.77	1.38422		Sobic.003G304600.v3.1	92.3796	-1.27071
Sobic.001G416900.v3.1	1843.11	2.02217		Sobic.003G300701.v3.1	300.456	-1.33356		Sobic.003G306500.v3.1	114.176	-1.22202
Sobic.001G417000.v3.1	11117.4	1.04724		Sobic.003G300800.v3.1	687.49	2.46756		Sobic.003G311100.v3.1	45.1429	2.72727
Sobic.001G418100.v3.1	3415.57	1.59754		Sobic.003G301200.v3.1	1788.68	-1.08977		Sobic.003G326000.v3.1	179.211	1.08854
Sobic.001G418650.v3.1	286.778	-1.15179		Sobic.003G313300.v3.1	1234.53	2.53724		Sobic.003G337400.v3.1	327.522	1.76405
Sobic.001G419500.v3.1	165.384	-1.92568		Sobic.003G314533.v3.1	93.2286	4.12596		Sobic.003G338801.v3.1	411.604	1.17468
Sobic.001G419700.v3.1	663.001	-1.19879		Sobic.003G317200.v3.1	137.345	-1.79198		Sobic.003G338900.v3.1	63.8831	1.5569
Sobic.001G420300.v3.1	482.844	-1.30173		Sobic.003G317500.v3.1	262.872	1.38812		Sobic.003G339600.v3.1	207.16	1.3868
Sobic.001G422850.v3.1	22.7401	-2.66472		Sobic.003G317600.v3.1	42.2486	3.66524		Sobic.003G341500.v3.1	247.832	2.12336
Sobic.001G423100.v3.1	345.122	-2.36999		Sobic.003G325700.v3.1	382.14	-1.54316		Sobic.003G347900.v3.1	424.848	1.19424
Sobic.001G425600.v3.1	95.9936	-2.18371		Sobic.003G327800.v3.1	670.279	-1.27645		Sobic.003G360000.v3.1	154.907	1.1951
Sobic.001G426000.v3.1	808.615	-2.03216		Sobic.003G335400.v3.1	113.506	2.11291		Sobic.003G360700.v3.1	1817.76	1.39833
Sobic.001G426800.v3.1	2161.65	-1.51297		Sobic.003G343500.v3.1	506.919	1.41285		Sobic.003G367100.v3.1	199.738	1.58977
Sobic.001G427400.v3.1	1346.22	1.76258		Sobic.003G347000.v3.1	60.3052	3.57351		Sobic.003G373000.v3.1	44.1975	1.91615
Sobic.001G429700.v3.1	785.21	2.53878		Sobic.003G347200.v3.1	97.2776	2.17893		Sobic.003G375300.v3.1	911.667	2.00426
Sobic.001G433200.v3.1	616.551	1.53064		Sobic.003G349100.v3.1	90.0539	2.77035		Sobic.003G376100.v3.1	264.146	1.115
Sobic.001G438500.v3.1	6.72033	6.37514		Sobic.003G350400.v3.1	1445.65	-2.39247		Sobic.003G382400.v3.1	888.949	1.52004
Sobic.001G439000.v3.1	1072.23	1.3278		Sobic.003G353500.v3.1	203.876	-1.53763		Sobic.003G383700.v3.1	153.248	1.24917
Sobic.001G439700.v3.1	464.844	1.62763		Sobic.003G354900.v3.1	359.255	2.49497		Sobic.003G400266.v3.1	49.1526	2.72772
Sobic.001G440500.v3.1	240.817	1.2569		Sobic.003G356400.v3.1	146.38	5.72301		Sobic.003G402100.v3.1	1303.65	1.28413
Sobic.001G442700.v3.1	228.473	-1.16022		Sobic.003G360000.v3.1	86.7938	-3.11036		Sobic.003G420201.v3.1	141.976	1.37364
Sobic.001G442900.v3.1	228.747	-1.05997		Sobic.003G363200.v3.1	53.1252	4.14806		Sobic.003G421900.v3.1	112.804	2.59109
Sobic.001G445000.v3.1	1812.26	-1.15741		Sobic.003G367800.v3.1	798.532	-1.76959		Sobic.003G427700.v3.1	679.195	2.87665
Sobic.001G447500.v3.1	12.4365	7.26137		Sobic.003G373100.v3.1	4000.93	-1.17626		Sobic.003G427800.v3.1	19.6681	4.00113
Sobic.001G449700.v3.1	1117.8	2.64689		Sobic.003G374600.v3.1	53.1955	2.68766		Sobic.003G427900.v3.1	371.404	2.94249
Sobic.001G453100.v3.1	90.0948	1.33385		Sobic.003G375900.v3.1	548.999	-1.41053		Sobic.003G443200.v3.1	152.056	2.44066
Sobic.001G454000.v3.1	2199.91	-2.42416		Sobic.003G376900.v3.1	361.128	-1.44032		Sobic.003G444700.v3.1	137.666	-1.01162
Sobic.001G456500.v3.1	5943.36	1.72361		Sobic.003G377100.v3.1	61.1164	-7.70993		Sobic.004G001700.v3.1	39.5468	-7.25656
Sobic.001G457400.v3.1	115.941	1.31252		Sobic.003G377700.v3.1	950.12	1.12729		Sobic.004G010000.v3.1	4978.21	2.21002
Sobic.001G457600.v3.1	86.0356	1.64413		Sobic.003G379000.v3.1	630.126	1.23334		Sobic.004G017950.v3.1	172.08	1.12866
Sobic.001G458100.v3.1	218.044	-1.37754		Sobic.003G379700.v3.1	77.3719	2.6433		Sobic.004G025500.v3.1	2454.84	-1.02013
Sobic.001G459400.v3.1	164.349	1.02301		Sobic.003G380400.v3.1	2520.62	-1.21264		Sobic.004G035800.v3.1	72.1235	2.48156
Sobic.001G460400.v3.1	65.7402	1.88946		Sobic.003G385500.v3.1	4639.35	2.62139		Sobic.004G055100.v3.1	950.121	1.04861
Sobic.001G466900.v3.1	456.288	-1.0956		Sobic.003G385900.v3.1	118.175	2.36964		Sobic.004G056900.v3.1	622.613	1.09468
Sobic.001G467800.v3.1	260.496	-1.08266		Sobic.003G397300.v3.1	15.9825	-7.22671		Sobic.004G064000.v3.1	1935.53	1.19827
Sobic.001G468400.v3.1	223.47	2.00138		Sobic.003G399000.v3.1	89.7762	-2.34328		Sobic.004G065600.v3.1	121.315	2.22394
Sobic.001G470600.v3.1	296.977	3.3926		Sobic.003G410600.v3.1	314.449	-1.52032		Sobic.004G069700.v3.1	263.701	2.97166
Sobic.001G470700.v3.1	13.5495	7.38895		Sobic.003G414300.v3.1	345.129	1.41084		Sobic.004G073000.v3.1	105.501	1.95874
Sobic.001G470800.v3.1	404.544	2.38481		Sobic.003G414400.v3.1	396.62	-1.3044		Sobic.004G080100.v3.1	3984.29	1.42106
Sobic.001G472000.v3.1	167.909	5.67542		Sobic.003G416500.v3.1	108.911	2.22841		Sobic.004G084600.v3.1	392.714	1.47279
Sobic.001G472666.v3.1	256.676	-1.21368		Sobic.003G421201.v3.1	5564.15	-2.02626		Sobic.004G093800.v3.1	226.511	1.06738
Sobic.001G474900.v3.1	129.638	2.84675		Sobic.003G424100.v3.1	740.744	-1.52262		Sobic.004G096100.v3.1	306.101	1.03252
Sobic.001G475400.v3.1	109.597	-1.00014		Sobic.003G435800.v3.1	423.449	2.16604		Sobic.004G105100.v3.1	114.893	2.57383
Sobic.001G475800.v3.1	614.473	2.61367		Sobic.003G440900.v3.1	415.543	1.77718		Sobic.004G128400.v3.1	126.269	-1.01976
Sobic.001G476700.v3.1	69.9565	2.86943		Sobic.003G443000.v3.1	519.948	-1.69985		Sobic.004G153300.v3.1	740.518	3.22304
Sobic.001G478400.v3.1	188.896	-1.1965		Sobic.003G443601.v3.1	156.273	-3.89387		Sobic.004G155300.v3.1	281.83	1.10399
Sobic.001G479500.v3.1	601.3	-1.39965		Sobic.004G004400.v3.1	89.8098	-2.27192		Sobic.004G159400.v3.1	48.8996	2.24923
Sobic.001G481000.v3.1	44.4387	2.04125		Sobic.004G004800.v3.1	362.452	1.68173		Sobic.004G167000.v3.1	224.462	1.71722
Sobic.001G485100.v3.1	64.7593	-1.6324		Sobic.004G011566.v3.1	371.348	2.31752		Sobic.004G168700.v3.1	795.652	1.94874
Sobic.001G485200.v3.1	69.427	1.16612		Sobic.004G027900.v3.1	114.321	-2.08878		Sobic.004G170500.v3.1	102.116	1.74497
Sobic.001G485500.v3.1	82.7737	-1.63722		Sobic.004G031100.v3.1	359.201	-1.89716		Sobic.004G189600.v3.1	244.346	1.36145
Sobic.001G488200.v3.1	508.137	1.77074		Sobic.004G035800.v3.1	193.779	-3.65718		Sobic.004G190400.v3.1	111.624	-1.41919
Sobic.001G488700.v3.1	48.1491	2.07905		Sobic.004G036500.v3.1	115.846	4.62031		Sobic.004G202800.v3.1	16.3863	-7.42084
Sobic.001G491400.v3.1	167.573	-1.40069		Sobic.004G045500.v3.1	148.396	-1.91951		Sobic.004G206401.v3.1	87.5265	1.54038
Sobic.001G493001.v3.1	2571.81	1.02419		Sobic.004G049400.v3.1	85.4486	-5.15988		Sobic.004G211700.v3.1	157.185	1.0157
Sobic.001G493400.v3.1	1571.83	1.0898		Sobic.004G050400.v3.1	228.175	-1.5036		Sobic.004G215000.v3.1	173.875	1.69005
Sobic.001G493500.v3.1	21.2143	8.03169		Sobic.004G055100.v3.1	1133.42	-1.9367		Sobic.004G215200.v3.1	232.369	-1.14391
Sobic.001G494300.v3.1	1211.33	1.20521		Sobic.004G056900.v3.1	179.356	-1.50453		Sobic.004G215500.v3.1	692.317	1.0147
Sobic.001G496800.v3.1	248.052	1.56992		Sobic.004G064800.v3.1	101.199	-2.07329		Sobic.004G216300.v3.1	1517.62	1.95031
Sobic.001G497100.v3.1	24.5294	-1.94543		Sobic.004G064900.v3.1	56.8689	-2.35702		Sobic.004G218900.v3.1	86.6536	2.78124
Sobic.001G503300.v3.1	257.86	-1.24794		Sobic.004G065900.v3.1	39.2107	4.34974		Sobic.004G221300.v3.1	6959.43	1.12969
Sobic.001G504100.v3.1	1202.22	-1.57456		Sobic.004G066600.v3.1	989.926	1.26438		Sobic.004G221400.v3.1	200.828	1.02627
Sobic.001G508700.v3.1	81.4428	1.67063		Sobic.004G068300.v3.1	2021.56	1.21304		Sobic.004G224766.v3.1	66.2064	1.51509
Sobic.001G509300.v3.1	84.3467	1.97313		Sobic.004G074500.v3.1	778.734	1.36548		Sobic.004G234300.v3.1	169.107	1.1179
Sobic.001G510300.v3.1	21.0197	2.74286		Sobic.004G077000.v3.1	1804.24	-1.42927		Sobic.004G239400.v3.1	31.1937	4.35949
Sobic.001G510700.v3.1	289.565	1.08755		Sobic.004G086800.v3.1	175.322	-2.15395		Sobic.004G239500.v3.1	189.565	1.05719
Sobic.001G511000.v3.1	59.6435	1.88665		Sobic.004G107900.v3.1	86.8756	-2.02716		Sobic.004G244600.v3.1	244.634	1.35187
Sobic.001G511200.v3.1	1233.05	1.08246		Sobic.004G128600.v3.1	882.169	-1.39058		Sobic.004G247500.v3.1	241.712	-1.23539
Sobic.001G513500.v3.1	4635.92	1.00401		Sobic.004G152601.v3.1	583.919	-1.21252		Sobic.004G261400.v3.1	75.8207	1.50682
Sobic.001G513900.v3.1	339.448	-3.48155		Sobic.004G155300.v3.1	92.8815	-2.02879		Sobic.004G282800.v3.1	19.6174	-2.92875
Sobic.001G514300.v3.1	17.66	6.30507		Sobic.004G157100.v3.1	802.583	-1.40056		Sobic.004G283800.v3.1	1176.98	1.15118
Sobic.001G514400.v3.1	343.033	1.45915		Sobic.004G157300.v3.1	387.877	-1.96252		Sobic.004G286700.v3.1	112.872	1.22169
Sobic.001G519800.v3.1	209.941	1.15109		Sobic.004G158000.v3.1	354.975	-1.85495		Sobic.004G288500.v3.1	91.4698	1.65376
Sobic.001G521100.v3.1	1102.8	1.54479		Sobic.004G170500.v3.1	951.337	-1.77883		Sobic.004G289200.v3.1	77.3222	4.70831
Sobic.001G521300.v3.1	111.108	1.03781		Sobic.004G176700.v3.1	124.08	2.33822		Sobic.004G290300.v3.1	18.2267	3.65264
Sobic.001G523100.v3.1	116.036	-1.14764		Sobic.004G179300.v3.1	573.142	1.70653		Sobic.004G297950.v3.1	501.045	2.08172
Sobic.001G527900.v3.1	17.685	3.02961		Sobic.004G188400.v3.1	1157.75	1.46918		Sobic.004G309700.v3.1	202.793	-1.20413
Sobic.001G528200.v3.1	14.9824	4.31462		Sobic.004G189800.v3.1	1250.86	1.48096		Sobic.004G316200.v3.1	33.9332	8.59884
Sobic.001G528300.v3.1	223.372	1.00788		Sobic.004G207700.v3.1	4345.74	-1.61076		Sobic.004G318100.v3.1	2769.6	1.07346
Sobic.001G528500.v3.1	487.595	-1.48054		Sobic.004G215500.v3.1	162.62	1.4978		Sobic.004G318700.v3.1	29.2475	2.83529
Sobic.001G529400.v3.1	4616.48	1.6412		Sobic.004G221400.v3.1	433.07	-1.72118		Sobic.004G335600.v3.1	537.311	1.95539
Sobic.001G530100.v3.1	1722.57	1.09428		Sobic.004G222100.v3.1	225.747	1.73452		Sobic.004G338800.v3.1	109.721	1.31675
Sobic.001G531500.v3.1	67.1964	1.8491		Sobic.004G227900.v3.1	327.775	1.96896		Sobic.004G344600.v3.1	688.051	1.16345
Sobic.001G531800.v3.1	61.8778	1.379		Sobic.004G229200.v3.1	824.769	-1.74191		Sobic.004G348700.v3.1	105.09	1.98805
Sobic.001G532200.v3.1	99.2787	-1.28928		Sobic.004G229300.v3.1	269.138	-1.95542		Sobic.004G349600.v3.1	112.982	1.24492
Sobic.001G534000.v3.1	3759.94	1.28689		Sobic.004G230900.v3.1	493.481	-1.29299		Sobic.005G004800.v3.1	707.954	1.81112
Sobic.001G539400.v3.1	265.613	-2.12187		Sobic.004G232300.v3.1	254.116	-1.82484		Sobic.005G004900.v3.1	2839.37	1.94754
Sobic.001G540200.v3.1	278.901	1.23964		Sobic.004G239000.v3.1	344.807	-1.80835		Sobic.005G006000.v3.1	108.525	1.87029
Sobic.001G540900.v3.1	10921.5	1.15555		Sobic.004G246200.v3.1	967.538	1.19468		Sobic.005G006300.v3.1	135.588	-1.6147
Sobic.001G541400.v3.1	1737.15	1.32609		Sobic.004G247000.v3.1	5500.63	1.24537		Sobic.005G007200.v3.1	142.008	-10.5341
Sobic.001G541500.v3.1	5532.49	1.19187		Sobic.004G249100.v3.1	2163.63	-1.21243		Sobic.005G007500.v3.1	11.0606	-6.84969
Sobic.002G001000.v3.1	576.916	-1.05585		Sobic.004G252600.v3.1	75.8078	2.18983		Sobic.005G010100.v3.1	181.265	1.23243
Sobic.002G001500.v3.1	413.405	-1.11429		Sobic.004G254300.v3.1	97.7966	-2.09358		Sobic.005G010600.v3.1	107.81	-5.67583
Sobic.002G002000.v3.1	36.024	2.27054		Sobic.004G255000.v3.1	41.8144	9.07855		Sobic.005G011100.v3.1	1520.34	2.99162
Sobic.002G004500.v3.1	70.5053	1.1019		Sobic.004G256200.v3.1	549.017	1.41468		Sobic.005G031800.v3.1	199.17	-1.66844
Sobic.002G007250.v3.1	29.5229	-4.32748		Sobic.004G269900.v3.1	790.026	-1.83302		Sobic.005G041500.v3.1	106.888	-2.3291
Sobic.002G009000.v3.1	142.468	1.86596		Sobic.004G273200.v3.1	794.334	-2.17245		Sobic.005G044000.v3.1	519.475	1.18482
Sobic.002G011000.v3.1	5.98298	6.20427		Sobic.004G285800.v3.1	149.109	-2.39531		Sobic.005G045600.v3.1	47.1027	9.06842
Sobic.002G013300.v3.1	38.1575	-2.92204		Sobic.004G286700.v3.1	597.441	-1.68308		Sobic.005G048500.v3.1	151.713	1.63916
Sobic.002G013400.v3.1	49.5663	-3.19967		Sobic.004G286900.v3.1	275.377	-1.9131		Sobic.005G052500.v3.1	165.483	2.06341
Sobic.002G013600.v3.1	807.005	-1.16364		Sobic.004G287000.v3.1	96.612	-2.64161		Sobic.005G054900.v3.1	542.977	1.16882
Sobic.002G015700.v3.1	80.5337	-1.84882		Sobic.004G287600.v3.1	98.9134	1.78023		Sobic.005G055900.v3.1	79.4925	6.04288
Sobic.002G020200.v3.1	57.8926	-2.26932		Sobic.004G293500.v3.1	42.6725	2.67351		Sobic.005G058200.v3.1	208.219	-1.10648
Sobic.002G020500.v3.1	287.54	1.3375		Sobic.004G300701.v3.1	57.4235	-3.07842		Sobic.005G085100.v3.1	95.5064	1.21852
Sobic.002G021066.v3.1	194.267	-1.04392		Sobic.004G309500.v3.1	423.333	-2.46308		Sobic.005G086900.v3.1	58.18	9.37674
Sobic.002G023400.v3.1	110.646	2.02206		Sobic.004G312500.v3.1	390.869	-4.35016		Sobic.005G087200.v3.1	90.1925	1.38661
Sobic.002G025300.v3.1	1493.7	-1.17115		Sobic.004G315100.v3.1	172.41	-3.44331		Sobic.005G094500.v3.1	128.518	10.5173
Sobic.002G026200.v3.1	451.307	-1.58685		Sobic.004G317000.v3.1	577.639	-1.72235		Sobic.005G099150.v3.1	202.038	5.91412
Sobic.002G027500.v3.1	89.7895	1.06803		Sobic.004G325200.v3.1	106.255	-2.18576		Sobic.005G099200.v3.1	101.571	2.82166
Sobic.002G030001.v3.1	1486.8	1.26498		Sobic.004G325900.v3.1	1192.08	1.2454		Sobic.005G101900.v3.1	4565.91	-1.30369
Sobic.002G030200.v3.1	563.227	1.13089		Sobic.004G326100.v3.1	413.279	-1.4363		Sobic.005G102800.v3.1	848.574	-1.05402
Sobic.002G030500.v3.1	327.063	1.09835		Sobic.004G334200.v3.1	541.384	-1.22444		Sobic.005G105550.v3.1	45.0919	9.00348
Sobic.002G030900.v3.1	46.3321	1.66069		Sobic.004G335600.v3.1	501.754	-2.51726		Sobic.005G110300.v3.1	121.095	1.60236
Sobic.002G031000.v3.1	54.4473	-1.77991		Sobic.004G338200.v3.1	16.7518	4.28202		Sobic.005G110499.v3.1	386.275	-3.11219
Sobic.002G032800.v3.1	1226.99	-1.1824		Sobic.004G338800.v3.1	89.8471	2.67923		Sobic.005G110502.v3.1	34.2278	2.25101
Sobic.002G033800.v3.1	125.227	1.33189		Sobic.004G339800.v3.1	65.5507	2.17889		Sobic.005G110526.v3.1	121.229	1.12514
Sobic.002G036000.v3.1	11.1202	3.13722		Sobic.004G340000.v3.1	147.118	-1.72189		Sobic.005G110600.v3.1	115.875	1.44859
Sobic.002G038500.v3.1	24.3185	2.22631		Sobic.004G344100.v3.1	216.776	3.68875		Sobic.005G110900.v3.1	1558.28	1.62751
Sobic.002G038600.v3.1	87.5835	-1.83162		Sobic.004G349000.v3.1	355.028	-1.37275		Sobic.005G114600.v3.1	67.9838	8.15594
Sobic.002G039400.v3.1	848.047	2.1637		Sobic.005G009900.v3.1	58.0799	2.55683		Sobic.005G120800.v3.1	54.0472	2.72544
Sobic.002G039600.v3.1	130.64	-1.0681		Sobic.005G015700.v3.1	440.291	2.32725		Sobic.005G122800.v3.1	15.9449	4.48106
Sobic.002G041100.v3.1	106.367	1.18936		Sobic.005G017500.v3.1	396.069	-1.34328		Sobic.005G126300.v3.1	172.553	1.50401
Sobic.002G043500.v3.1	1456.51	-1.03555		Sobic.005G018300.v3.1	3417.12	-1.0855		Sobic.005G128000.v3.1	77.2837	9.78405
Sobic.002G045200.v3.1	1485.04	1.17169		Sobic.005G018500.v3.1	266.861	7.12022		Sobic.005G130400.v3.1	135.934	-2.9301
Sobic.002G047400.v3.1	298.166	1.04129		Sobic.005G019800.v3.1	40.7914	4.57926		Sobic.005G134501.v3.1	67.7987	5.83168
Sobic.002G047800.v3.1	82.6689	-1.78789		Sobic.005G024200.v3.1	1876.89	1.17997		Sobic.005G135300.v3.1	159.507	1.31305
Sobic.002G049500.v3.1	98.2809	-2.38812		Sobic.005G024700.v3.1	29.9393	4.82615		Sobic.005G146300.v3.1	1169.48	2.57367
Sobic.002G050900.v3.1	33.644	-1.71171		Sobic.005G033000.v3.1	469.772	-1.75153		Sobic.005G147800.v3.1	1278.09	2.28527
Sobic.002G053900.v3.1	15.0478	4.10299		Sobic.005G034500.v3.1	258.538	-1.83714		Sobic.005G159000.v3.1	402.607	1.27648
Sobic.002G055000.v3.1	616.099	-1.13743		Sobic.005G035300.v3.1	449.764	-1.3482		Sobic.005G162000.v3.1	209.722	-1.03224
Sobic.002G056000.v3.1	5872.16	1.37574		Sobic.005G048500.v3.1	149.23	3.49226		Sobic.005G164000.v3.1	36.0586	2.77483
Sobic.002G056100.v3.1	266.335	1.16366		Sobic.005G057700.v3.1	16.3186	4.61622		Sobic.005G166500.v3.1	17.9073	3.07416
Sobic.002G059200.v3.1	922.274	1.85312		Sobic.005G064200.v3.1	237.814	-1.63291		Sobic.005G170100.v3.1	48.5386	2.08369
Sobic.002G059866.v3.1	44.666	-3.75991		Sobic.005G064700.v3.1	768.37	-1.37418		Sobic.005G186000.v3.1	36.5834	5.22876
Sobic.002G060600.v3.1	171.82	-1.09763		Sobic.005G065500.v3.1	11.3261	7.19417		Sobic.005G186800.v3.1	1320.68	-1.12357
Sobic.002G061900.v3.1	137.273	-1.43592		Sobic.005G080050.v3.1	43.5355	9.13678		Sobic.005G200700.v3.1	25.6382	2.77037
Sobic.002G062000.v3.1	255.503	-2.21576		Sobic.005G081900.v3.1	644.812	-1.37891		Sobic.005G204500.v3.1	767.34	-1.21403
Sobic.002G062300.v3.1	84.8884	-2.59498		Sobic.005G086900.v3.1	92.0056	10.2163		Sobic.005G208801.v3.1	27.2474	2.29179
Sobic.002G067500.v3.1	39.2062	1.61523		Sobic.005G087400.v3.1	91.5527	3.63871		Sobic.005G211500.v3.1	84.4819	2.74634
Sobic.002G068400.v3.1	26.3193	2.8229		Sobic.005G094200.v3.1	22.0559	8.15576		Sobic.005G215900.v3.1	421.459	-1.47511
Sobic.002G072600.v3.1	612.501	-1.38938		Sobic.005G094500.v3.1	291.302	11.8791		Sobic.005G217700.v3.1	69.4712	-2.6803
Sobic.002G073700.v3.1	2705	1.17885		Sobic.005G096800.v3.1	347.206	1.78159		Sobic.005G222400.v3.1	19.9418	5.31576
Sobic.002G074500.v3.1	1616.69	1.30978		Sobic.005G098900.v3.1	343.961	-3.28998		Sobic.005G224500.v3.1	402.344	1.03099
Sobic.002G075800.v3.1	27.2491	2.2377		Sobic.005G099150.v3.1	206.548	11.383		Sobic.005G227000.v3.1	57.9735	1.64975
Sobic.002G083000.v3.1	76.6862	-2.066		Sobic.005G099200.v3.1	27.1786	7.01673		Sobic.006G014400.v3.1	5043.85	2.11405
Sobic.002G086700.v3.1	53.0808	-1.67654		Sobic.005G101200.v3.1	917.366	1.47803		Sobic.006G018701.v3.1	152.599	-1.03038
Sobic.002G086800.v3.1	54.7927	1.4552		Sobic.005G104100.v3.1	31.3598	3.11663		Sobic.006G020200.v3.1	559.5	-1.47413
Sobic.002G090200.v3.1	31.941	2.79257		Sobic.005G105550.v3.1	53.373	9.43075		Sobic.006G020300.v3.1	1245.61	-1.27965
Sobic.002G092700.v3.1	66.6077	1.34482		Sobic.005G110481.v3.1	82.2097	-4.93014		Sobic.006G025500.v3.1	77.7794	3.42743
Sobic.002G093700.v3.1	17.1941	7.72922		Sobic.005G110526.v3.1	182.685	-2.43954		Sobic.006G037300.v3.1	2316.06	1.43691
Sobic.002G099866.v3.1	50.1739	-2.09124		Sobic.005G110559.v3.1	87.9777	-2.56085		Sobic.006G052900.v3.1	85.8485	9.93551
Sobic.002G101400.v3.1	322.512	1.04831		Sobic.005G111200.v3.1	21.8681	3.43394		Sobic.006G062600.v3.1	302.852	2.14105
Sobic.002G108200.v3.1	64.1445	-2.03181		Sobic.005G114600.v3.1	123.315	10.6389		Sobic.006G064400.v3.1	43.887	-8.84326
Sobic.002G112100.v3.1	1414.51	1.48798		Sobic.005G117200.v3.1	284.32	-1.98281		Sobic.006G066400.v3.1	278.283	1.46616
Sobic.002G113400.v3.1	653.922	1.44678		Sobic.005G123500.v3.1	95.5313	-1.78467		Sobic.006G067100.v3.1	12.4218	-7.0153
Sobic.002G116000.v3.1	3562.49	1.21277		Sobic.005G123900.v3.1	37.1816	4.27001		Sobic.006G068100.v3.1	25.7824	3.18959
Sobic.002G120400.v3.1	4.89806	5.92355		Sobic.005G125300.v3.1	359.937	-1.4282		Sobic.006G079500.v3.1	26.9034	-4.29588
Sobic.002G121900.v3.1	244.525	1.71065		Sobic.005G125700.v3.1	11.6023	7.22906		Sobic.006G080700.v3.1	101.659	-1.44915
Sobic.002G124700.v3.1	5148.58	1.02404		Sobic.005G128000.v3.1	187.634	11.2445		Sobic.006G080800.v3.1	358.454	-1.09344
Sobic.002G126600.v3.1	1235.78	1.37684		Sobic.005G128100.v3.1	104.692	3.83771		Sobic.006G087900.v3.1	142.251	1.62307
Sobic.002G134100.v3.1	536.23	1.29857		Sobic.005G129900.v3.1	72.0079	-2.86522		Sobic.006G092300.v3.1	107.726	2.17503
Sobic.002G134400.v3.1	89.9771	1.57683		Sobic.005G130400.v3.1	114.046	10.5261		Sobic.006G097100.v3.1	302.05	-2.08983
Sobic.002G141200.v3.1	736.936	1.74434		Sobic.005G134501.v3.1	144.518	10.8678		Sobic.006G099900.v3.1	1699.35	3.10654
Sobic.002G141300.v3.1	319.588	-2.78301		Sobic.005G145300.v3.1	1016.58	-1.86172		Sobic.006G100900.v3.1	250.97	1.25488
Sobic.002G142132.v3.1	86.4993	-2.12538		Sobic.005G151700.v3.1	11.6222	7.23135		Sobic.006G108700.v3.1	51.3724	2.91226
Sobic.002G145500.v3.1	28.0583	1.96064		Sobic.005G165500.v3.1	161.87	1.53521		Sobic.006G111100.v3.1	17588	1.16876
Sobic.002G145600.v3.1	23.7737	2.85403		Sobic.005G174750.v3.1	434.36	-2.15864		Sobic.006G118100.v3.1	40.8691	2.70822
Sobic.002G146200.v3.1	193.507	1.07274		Sobic.005G181600.v3.1	535.925	-1.30956		Sobic.006G122300.v3.1	129.945	1.70487
Sobic.002G155400.v3.1	73.448	1.3887		Sobic.005G186100.v3.1	583.987	3.43148		Sobic.006G124600.v3.1	143.327	1.11602
Sobic.002G156400.v3.1	16.12	-3.75572		Sobic.005G186200.v3.1	80.8861	4.5265		Sobic.006G132300.v3.1	191.881	-1.87316
Sobic.002G158300.v3.1	68.7735	2.72932		Sobic.005G206300.v3.1	788.343	3.33995		Sobic.006G132400.v3.1	108.524	-1.8062
Sobic.002G162300.v3.1	164.574	1.1237		Sobic.005G206500.v3.1	107.957	1.77064		Sobic.006G137000.v3.1	45.4479	-3.76368
Sobic.002G163600.v3.1	178.6	-1.72649		Sobic.005G210350.v3.1	45.3973	-3.13399		Sobic.006G139501.v3.1	269.524	1.31116
Sobic.002G165700.v3.1	371.196	-1.27226		Sobic.005G215900.v3.1	70.955	5.38161		Sobic.006G149400.v3.1	2540.32	1.12973
Sobic.002G170100.v3.1	329.927	1.10916		Sobic.005G216000.v3.1	21.1954	8.0983		Sobic.006G158800.v3.1	539.522	2.61284
Sobic.002G172100.v3.1	35.9924	-4.62576		Sobic.005G218000.v3.1	15286	2.21325		Sobic.006G166601.v3.1	195.253	3.32167
Sobic.002G175100.v3.1	6595.25	1.18861		Sobic.005G222700.v3.1	35.0694	2.82277		Sobic.006G166800.v3.1	229.834	1.52355
Sobic.002G175500.v3.1	207.806	-1.09682		Sobic.005G222900.v3.1	170.981	3.62237		Sobic.006G166900.v3.1	74.5175	1.62105
Sobic.002G176200.v3.1	811.129	1.43413		Sobic.005G227000.v3.1	195.884	2.52778		Sobic.006G171500.v3.1	68.3779	-1.93694
Sobic.002G177500.v3.1	1346.66	-1.08847		Sobic.005G228700.v3.1	114.466	2.5657		Sobic.006G172700.v3.1	133.8	3.05262
Sobic.002G178700.v3.1	67.0869	5.08258		Sobic.006G005600.v3.1	91.4945	-3.53626		Sobic.006G177000.v3.1	83.0224	2.98643
Sobic.002G179300.v3.1	4072.62	1.23433		Sobic.006G006600.v3.1	38.2928	8.9517		Sobic.006G178400.v3.1	508.112	2.00403
Sobic.002G183400.v3.1	174.567	-3.35179		Sobic.006G006900.v3.1	37.941	3.21118		Sobic.006G178800.v3.1	157.066	1.38238
Sobic.002G183900.v3.1	134.202	2.0948		Sobic.006G009000.v3.1	45.4777	2.5698		Sobic.006G178900.v3.1	88.4897	2.68168
Sobic.002G185300.v3.1	229.74	-1.29119		Sobic.006G032700.v3.1	35.4799	-3.34112		Sobic.006G187300.v3.1	66.9196	1.6078
Sobic.002G187032.v3.1	126.787	1.00905		Sobic.006G037300.v3.1	417.864	-1.48151		Sobic.006G189700.v3.1	222.032	1.51534
Sobic.002G188300.v3.1	18.2094	3.28254		Sobic.006G052900.v3.1	148.852	10.9104		Sobic.006G192332.v3.1	251.346	11.486
Sobic.002G189300.v3.1	43.0954	2.83588		Sobic.006G053100.v3.1	911.833	1.18616		Sobic.006G194200.v3.1	141.238	1.19449
Sobic.002G189350.v3.1	21.5742	3.43336		Sobic.006G060800.v3.1	29.9144	4.69413		Sobic.006G194700.v3.1	48.2287	2.07388
Sobic.002G189700.v3.1	1383.87	1.5293		Sobic.006G061300.v3.1	257.313	4.08833		Sobic.006G207100.v3.1	96.2705	2.18832
Sobic.002G190750.v3.1	20.7449	-2.38454		Sobic.006G062300.v3.1	24.2494	3.29561		Sobic.006G215500.v3.1	135.511	-1.02621
Sobic.002G191000.v3.1	1483.44	1.15948		Sobic.006G064200.v3.1	474.492	-2.37031		Sobic.006G227000.v3.1	340.655	-1.47313
Sobic.002G195700.v3.1	59.8547	2.72275		Sobic.006G074300.v3.1	131.324	-2.82651		Sobic.006G227100.v3.1	226.217	-1.22371
Sobic.002G198300.v3.1	1238.88	-1.19802		Sobic.006G076000.v3.1	7309.15	-1.71011		Sobic.006G227900.v3.1	64.7372	1.57385
Sobic.002G201900.v3.1	25.9578	2.78604		Sobic.006G092300.v3.1	425.377	-1.5196		Sobic.006G235600.v3.1	932.596	1.0816
Sobic.002G203200.v3.1	68.3785	-2.34489		Sobic.006G093900.v3.1	1247.86	-2.11427		Sobic.006G236600.v3.1	67.9648	1.79334
Sobic.002G205000.v3.1	409.3	-1.76871		Sobic.006G094500.v3.1	237.916	-2.13546		Sobic.006G237600.v3.1	16.0169	3.3881
Sobic.002G206700.v3.1	5312.79	1.53623		Sobic.006G108600.v3.1	782.164	-1.89257		Sobic.006G237800.v3.1	48.5251	2.38651
Sobic.002G206750.v3.1	524.795	1.83141		Sobic.006G108700.v3.1	71.2941	-2.49407		Sobic.006G241900.v3.1	221.627	1.58222
Sobic.002G206900.v3.1	60.0115	-1.85624		Sobic.006G110850.v3.1	1113.52	-1.92193		Sobic.006G242100.v3.1	1111.58	1.11546
Sobic.002G210200.v3.1	3575.81	1.70233		Sobic.006G125000.v3.1	168.237	-1.87798		Sobic.006G258800.v3.1	93.7928	-1.23325
Sobic.002G210500.v3.1	452.21	1.65527		Sobic.006G126300.v3.1	1983.27	1.64728		Sobic.006G259100.v3.1	914.132	-1.00018
Sobic.002G213800.v3.1	314.391	-1.49113		Sobic.006G127100.v3.1	21.8396	4.39627		Sobic.006G270800.v3.1	164.471	-1.26397
Sobic.002G214600.v3.1	171.394	-1.79495		Sobic.006G129800.v3.1	384.695	-1.48008		Sobic.006G274400.v3.1	1264.98	1.20859
Sobic.002G214800.v3.1	398.091	1.52511		Sobic.006G131900.v3.1	600.904	-1.20027		Sobic.006G279400.v3.1	95.134	5.83741
Sobic.002G215300.v3.1	58.9717	-4.05509		Sobic.006G134900.v3.1	1109.84	-1.73007		Sobic.006G280300.v3.1	818.758	1.18752
Sobic.002G216801.v3.1	26.792	3.02591		Sobic.006G136600.v3.1	22.9888	-3.61145		Sobic.007G001100.v3.1	579.663	1.62321
Sobic.002G217800.v3.1	26.6231	2.04431		Sobic.006G137000.v3.1	47.8839	3.58146		Sobic.007G003000.v3.1	18.4139	3.19623
Sobic.002G219500.v3.1	105.788	2.52958		Sobic.006G138400.v3.1	1876.3	1.96344		Sobic.007G003600.v3.1	666.812	-1.33712
Sobic.002G221900.v3.1	305.556	-1.67827		Sobic.006G146200.v3.1	82.2281	5.99252		Sobic.007G003900.v3.1	496.752	-1.07499
Sobic.002G222500.v3.1	27.0844	3.86006		Sobic.006G147450.v3.1	56.7583	-2.7702		Sobic.007G004700.v3.1	99.1202	1.78335
Sobic.002G226500.v3.1	1027.01	1.0741		Sobic.006G149300.v3.1	117.701	5.1984		Sobic.007G008400.v3.1	102.313	1.44095
Sobic.002G227700.v3.1	45.7889	1.598		Sobic.006G154800.v3.1	146.738	2.80071		Sobic.007G009500.v3.1	54.8972	2.00105
Sobic.002G228200.v3.1	110.514	1.01583		Sobic.006G160000.v3.1	102.675	2.44968		Sobic.007G018100.v3.1	424.168	1.20416
Sobic.002G228700.v3.1	631.86	-1.15241		Sobic.006G160500.v3.1	381.178	-2.55799		Sobic.007G018500.v3.1	1121.53	1.33799
Sobic.002G228900.v3.1	461.721	2.70681		Sobic.006G171000.v3.1	27.1976	-4.91987		Sobic.007G027200.v3.1	622.532	1.51119
Sobic.002G229700.v3.1	321.313	1.89602		Sobic.006G172700.v3.1	3236.37	-2.09503		Sobic.007G028001.v3.1	96.2964	2.23854
Sobic.002G230000.v3.1	64.551	1.38411		Sobic.006G176700.v3.1	1886.07	-1.4245		Sobic.007G029900.v3.1	841.783	-3.98368
Sobic.002G231900.v3.1	11.8598	3.15824		Sobic.006G187900.v3.1	11.0339	7.15648		Sobic.007G031000.v3.1	322.355	3.83167
Sobic.002G233500.v3.1	16.9748	2.51153		Sobic.006G188400.v3.1	74.7945	-2.9817		Sobic.007G033400.v3.1	180.529	1.23332
Sobic.002G234200.v3.1	299.386	-2.07101		Sobic.006G192332.v3.1	510.589	12.6887		Sobic.007G043100.v3.1	516.734	1.18478
Sobic.002G236700.v3.1	2831.49	-1.40815		Sobic.006G193200.v3.1	50.7463	2.74242		Sobic.007G073300.v3.1	1548.95	1.97484
Sobic.002G237700.v3.1	2781	1.0042		Sobic.006G193900.v3.1	1510.17	-2.18893		Sobic.007G078200.v3.1	23011.3	1.54248
Sobic.002G237750.v3.1	38.2243	-5.46217		Sobic.006G194100.v3.1	63.2309	-3.15482		Sobic.007G090436.v3.1	425.974	1.10003
Sobic.002G238800.v3.1	156.438	-1.55496		Sobic.006G201600.v3.1	144.086	-2.83901		Sobic.007G107600.v3.1	116.611	-1.19624
Sobic.002G239200.v3.1	128.356	1.00252		Sobic.006G203400.v3.1	1282.36	-1.62016		Sobic.007G112400.v3.1	909	-1.19135
Sobic.002G239700.v3.1	25.4949	2.16631		Sobic.006G205600.v3.1	17.1578	-7.32939		Sobic.007G115700.v3.1	121.779	1.18313
Sobic.002G239900.v3.1	507.206	-1.05356		Sobic.006G208050.v3.1	50.1122	-2.77473		Sobic.007G116800.v3.1	281.202	1.1151
Sobic.002G240300.v3.1	128.512	-1.70216		Sobic.006G210300.v3.1	126.309	2.2567		Sobic.007G122400.v3.1	883.681	1.80404
Sobic.002G243400.v3.1	181.09	-2.10553		Sobic.006G211200.v3.1	601.015	-2.26873		Sobic.007G126800.v3.1	151.119	1.3673
Sobic.002G243500.v3.1	36705.2	-1.05338		Sobic.006G214200.v3.1	569.446	1.62464		Sobic.007G139100.v3.1	50.8471	1.80158
Sobic.002G244600.v3.1	12.1967	4.19585		Sobic.006G219500.v3.1	1704.05	1.23488		Sobic.007G140900.v3.1	74.8289	1.59841
Sobic.002G247300.v3.1	64.8067	6.22844		Sobic.006G221200.v3.1	1719.39	-1.4303		Sobic.007G142300.v3.1	165.92	1.79308
Sobic.002G247401.v3.1	121.053	-1.75277		Sobic.006G228100.v3.1	543.395	-1.73751		Sobic.007G146200.v3.1	66.8068	1.91704
Sobic.002G249000.v3.1	102.784	3.61916		Sobic.006G230800.v3.1	242.615	-4.51723		Sobic.007G154800.v3.1	985.637	-1.13571
Sobic.002G249500.v3.1	121.186	-2.16078		Sobic.006G231100.v3.1	392.7	-4.70346		Sobic.007G158700.v3.1	462.028	2.31909
Sobic.002G249900.v3.1	682.224	1.28675		Sobic.006G231200.v3.1	399.766	-6.41085		Sobic.007G159450.v3.1	473.557	1.86785
Sobic.002G251200.v3.1	228.436	-1.446		Sobic.006G231332.v3.1	281.991	-6.58836		Sobic.007G159600.v3.1	135.04	1.7271
Sobic.002G256900.v3.1	91.6962	2.24453		Sobic.006G232500.v3.1	32.8945	3.16065		Sobic.007G159650.v3.1	105.751	1.48206
Sobic.002G257001.v3.1	24.7819	2.21297		Sobic.006G233500.v3.1	277.473	2.02317		Sobic.007G162200.v3.1	1980.59	3.27514
Sobic.002G258000.v3.1	987.161	2.32255		Sobic.006G238000.v3.1	645.458	-2.87305		Sobic.007G163600.v3.1	131.566	1.29152
Sobic.002G259600.v3.1	15.019	2.70915		Sobic.006G244000.v3.1	232.754	1.59144		Sobic.007G163800.v3.1	224.251	1.08795
Sobic.002G263000.v3.1	543.796	1.02142		Sobic.006G244400.v3.1	31.5828	5.19528		Sobic.007G165400.v3.1	35.8944	-8.54976
Sobic.002G267800.v3.1	603.258	1.37125		Sobic.006G246001.v3.1	61.7994	-2.44922		Sobic.007G167200.v3.1	461.039	1.11595
Sobic.002G268200.v3.1	87.5383	1.192		Sobic.006G247800.v3.1	939.904	-1.74534		Sobic.007G169900.v3.1	101.538	-1.45466
Sobic.002G268700.v3.1	2494.08	1.07641		Sobic.006G248300.v3.1	1342.65	1.70917		Sobic.007G172100.v3.1	550.852	3.05261
Sobic.002G271100.v3.1	60.3685	-1.76698		Sobic.006G257700.v3.1	142.362	2.15485		Sobic.007G175701.v3.1	241.185	1.26799
Sobic.002G271700.v3.1	1186.87	-1.43439		Sobic.006G271600.v3.1	797.89	1.46433		Sobic.007G180200.v3.1	114.764	1.44014
Sobic.002G272300.v3.1	570.346	1.37773		Sobic.006G273800.v3.1	30.1967	4.29878		Sobic.007G180700.v3.1	506.355	6.10198
Sobic.002G273500.v3.1	55.8549	2.23682		Sobic.006G274300.v3.1	1025.43	1.43821		Sobic.007G181600.v3.1	249.794	1.3943
Sobic.002G274000.v3.1	1409.5	1.15199		Sobic.006G278100.v3.1	383.573	-1.751		Sobic.007G189400.v3.1	163.444	1.31304
Sobic.002G274500.v3.1	135.432	1.29593		Sobic.006G279700.v3.1	135.307	-2.25028		Sobic.007G193500.v3.1	238.887	1.32153
Sobic.002G275900.v3.1	127.729	1.19182		Sobic.007G017300.v3.1	278.755	-1.54625		Sobic.007G193600.v3.1	12.4431	4.64661
Sobic.002G276000.v3.1	781.423	2.3205		Sobic.007G018100.v3.1	21.5874	5.7037		Sobic.007G206000.v3.1	452.386	-4.5355
Sobic.002G276400.v3.1	85.9857	-1.25851		Sobic.007G027100.v3.1	79.2304	2.26306		Sobic.007G206200.v3.1	314.506	1.96362
Sobic.002G278500.v3.1	100.169	1.13016		Sobic.007G028766.v3.1	87.3717	-3.3436		Sobic.007G213400.v3.1	2828.28	1.98524
Sobic.002G278800.v3.1	85.0414	4.07757		Sobic.007G047400.v3.1	4992.74	3.77187		Sobic.007G220000.v3.1	164.43	1.12959
Sobic.002G279300.v3.1	1250.6	1.01112		Sobic.007G047450.v3.1	22.0201	8.15357		Sobic.008G005100.v3.1	140.617	1.2964
Sobic.002G280700.v3.1	469.095	1.23991		Sobic.007G050600.v3.1	2385.37	-1.39883		Sobic.008G005200.v3.1	57.1649	1.73246
Sobic.002G280800.v3.1	163.679	-1.75402		Sobic.007G051800.v3.1	47.5432	4.9985		Sobic.008G010600.v3.1	334.157	1.59634
Sobic.002G281700.v3.1	756.572	-1.37258		Sobic.007G074500.v3.1	2759.81	1.43305		Sobic.008G013400.v3.1	21.8057	5.45598
Sobic.002G288300.v3.1	695.885	1.13605		Sobic.007G095200.v3.1	425.247	1.26219		Sobic.008G020100.v3.1	169.19	1.39774
Sobic.002G289000.v3.1	698.5	-1.6888		Sobic.007G106050.v3.1	95.8746	-2.0281		Sobic.008G028200.v3.1	571.285	-1.08943
Sobic.002G289800.v3.1	14504.8	1.22387		Sobic.007G115400.v3.1	409.765	-1.65047		Sobic.008G032400.v3.1	611.897	-8.63024
Sobic.002G290000.v3.1	767.395	1.4158		Sobic.007G116800.v3.1	356.456	-1.57368		Sobic.008G037500.v3.1	1340.67	1.03638
Sobic.002G291066.v3.1	4123.03	1.12558		Sobic.007G124100.v3.1	640.879	2.05473		Sobic.008G038700.v3.1	44.7033	2.19961
Sobic.002G292700.v3.1	15.6767	3.16386		Sobic.007G137101.v3.1	74.1072	-2.56346		Sobic.008G048966.v3.1	35.8541	8.67189
Sobic.002G293000.v3.1	93.7891	1.0895		Sobic.007G140900.v3.1	128.598	-2.22415		Sobic.008G056100.v3.1	229.479	1.21052
Sobic.002G293800.v3.1	1076.51	1.31747		Sobic.007G143900.v3.1	1037.14	-2.42059		Sobic.008G057800.v3.1	48.9535	-2.05129
Sobic.002G294300.v3.1	74.3226	2.55812		Sobic.007G147101.v3.1	59.5557	-2.60709		Sobic.008G071700.v3.1	147.689	-1.0235
Sobic.002G297500.v3.1	612.878	1.86197		Sobic.007G147200.v3.1	190.516	-1.68125		Sobic.008G074500.v3.1	151.988	-1.14724
Sobic.002G299300.v3.1	65.6378	1.65053		Sobic.007G147600.v3.1	61.0261	-4.8629		Sobic.008G087300.v3.1	3826.43	3.00748
Sobic.002G303700.v3.1	61.995	1.41291		Sobic.007G147700.v3.1	41.6164	-6.14871		Sobic.008G107600.v3.1	165.065	1.89207
Sobic.002G304500.v3.1	131.912	1.59017		Sobic.007G156300.v3.1	260.34	-2.10591		Sobic.008G112200.v3.1	272.157	2.53159
Sobic.002G309000.v3.1	53.3863	2.30661		Sobic.007G160400.v3.1	547.504	-1.8995		Sobic.008G115800.v3.1	14.9481	4.34638
Sobic.002G309300.v3.1	350.472	-1.48464		Sobic.007G163800.v3.1	243.778	-2.01981		Sobic.008G127700.v3.1	25.412	4.06961
Sobic.002G310300.v3.1	515.042	1.19557		Sobic.007G169500.v3.1	320.597	-2.3248		Sobic.008G127800.v3.1	27.8987	4.5324
Sobic.002G311700.v3.1	8.98151	6.79314		Sobic.007G169600.v3.1	84.0235	-4.65877		Sobic.008G131200.v3.1	4013.42	1.43648
Sobic.002G313000.v3.1	5101.78	1.1461		Sobic.007G172100.v3.1	17.0561	6.31013		Sobic.008G137300.v3.1	54.5197	3.08719
Sobic.002G313300.v3.1	3558.55	-1.14529		Sobic.007G177801.v3.1	595.375	-1.83223		Sobic.008G140600.v3.1	52.493	-1.89609
Sobic.002G314300.v3.1	347.001	5.08901		Sobic.007G179750.v3.1	301.74	-1.95501		Sobic.008G140800.v3.1	258.345	1.29405
Sobic.002G316000.v3.1	53.4614	-2.2864		Sobic.007G182000.v3.1	113.143	1.76568		Sobic.008G154300.v3.1	879.754	-1.61416
Sobic.002G316900.v3.1	775.737	-2.31777		Sobic.007G186100.v3.1	803.503	-2.35897		Sobic.008G157600.v3.1	161.133	-1.11621
Sobic.002G317350.v3.1	76.2713	-1.18969		Sobic.007G190333.v3.1	162.931	2.73046		Sobic.008G177700.v3.1	21.3969	4.80959
Sobic.002G319700.v3.1	55.1471	2.04474		Sobic.007G190600.v3.1	52.7436	4.21732		Sobic.008G183500.v3.1	16.9353	5.1613
Sobic.002G319900.v3.1	133.392	-1.46792		Sobic.007G192300.v3.1	313.565	-1.61589		Sobic.008G189000.v3.1	71.6564	4.08797
Sobic.002G324200.v3.1	22951.3	-2.60022		Sobic.007G193300.v3.1	960.954	1.74961		Sobic.008G189800.v3.1	372.769	1.49711
Sobic.002G324500.v3.1	324.329	-1.5089		Sobic.007G210200.v3.1	1505.34	-1.8548		Sobic.009G007901.v3.1	73.1614	-1.37239
Sobic.002G329900.v3.1	1551.91	1.50943		Sobic.007G210801.v3.1	515.02	-3.40683		Sobic.009G008800.v3.1	666.85	1.13172
Sobic.002G330000.v3.1	8826.66	1.37105		Sobic.007G213400.v3.1	432.792	-1.65577		Sobic.009G009600.v3.1	139.178	-2.1168
Sobic.002G330400.v3.1	823.094	-1.55849		Sobic.007G213700.v3.1	43.8593	3.51158		Sobic.009G009900.v3.1	41.2836	-4.23955
Sobic.002G330900.v3.1	160.646	-1.1881		Sobic.007G222600.v3.1	47.3858	-2.61121		Sobic.009G012400.v3.1	151.708	-1.21914
Sobic.002G333700.v3.1	400.35	1.32936		Sobic.008G003900.v3.1	257.848	-1.49168		Sobic.009G024900.v3.1	153.148	-1.11412
Sobic.002G334600.v3.1	1559.96	-1.01064		Sobic.008G010500.v3.1	32.1895	8.70126		Sobic.009G036500.v3.1	2527.72	1.12546
Sobic.002G336600.v3.1	131.993	2.04707		Sobic.008G015300.v3.1	216.144	2.2027		Sobic.009G047100.v3.1	135.408	-1.26072
Sobic.002G337400.v3.1	46.1108	1.66984		Sobic.008G016200.v3.1	2153.74	1.3253		Sobic.009G048000.v3.1	5464.94	1.44375
Sobic.002G338000.v3.1	317.974	1.62599		Sobic.008G021800.v3.1	2815.15	3.05072		Sobic.009G048600.v3.1	37.4081	8.73647
Sobic.002G338500.v3.1	42.6453	2.2215		Sobic.008G026400.v3.1	443.687	-1.53801		Sobic.009G055300.v3.1	28.4438	2.65811
Sobic.002G338900.v3.1	100.152	-2.34828		Sobic.008G039000.v3.1	141.78	-2.13022		Sobic.009G059100.v3.1	33.8274	5.55057
Sobic.002G339200.v3.1	161.766	1.48022		Sobic.008G039401.v3.1	258.413	-1.61882		Sobic.009G070400.v3.1	605.665	1.30367
Sobic.002G340350.v3.1	415.928	1.11486		Sobic.008G048966.v3.1	223.277	-11.03		Sobic.009G072500.v3.1	511.236	1.13723
Sobic.002G341300.v3.1	192.683	1.05891		Sobic.008G051400.v3.1	75.2579	-2.49897		Sobic.009G078900.v3.1	902.866	1.21376
Sobic.002G349300.v3.1	16.1757	-2.65281		Sobic.008G052000.v3.1	36.5063	3.60044		Sobic.009G089800.v3.1	437.844	-1.06758
Sobic.002G349400.v3.1	39.4914	-1.62		Sobic.008G056100.v3.1	516.066	-2.26167		Sobic.009G090400.v3.1	31.2493	-2.25448
Sobic.002G349500.v3.1	461.37	1.12719		Sobic.008G059200.v3.1	15.8582	5.14377		Sobic.009G105000.v3.1	3730.99	1.64151
Sobic.002G351100.v3.1	1068.96	1.01763		Sobic.008G062200.v3.1	437.569	1.68209		Sobic.009G105300.v3.1	1680.99	1.57025
Sobic.002G355600.v3.1	146.07	-1.16256		Sobic.008G064700.v3.1	2568.45	1.2122		Sobic.009G116200.v3.1	92.8883	1.26481
Sobic.002G357400.v3.1	496.848	1.35166		Sobic.008G071400.v3.1	126.365	-2.40988		Sobic.009G116300.v3.1	8522.88	1.71363
Sobic.002G357600.v3.1	92.834	-1.24356		Sobic.008G071800.v3.1	189.327	-1.82202		Sobic.009G121900.v3.1	127.644	1.58262
Sobic.002G361600.v3.1	12.7586	-3.01714		Sobic.008G072600.v3.1	177.12	-1.63092		Sobic.009G136600.v3.1	157.128	2.00403
Sobic.002G362300.v3.1	500.542	-1.15397		Sobic.008G077800.v3.1	366.908	1.72121		Sobic.009G145200.v3.1	57.3831	-1.65462
Sobic.002G364500.v3.1	4473.5	1.13071		Sobic.008G079400.v3.1	84.1666	2.29072		Sobic.009G149200.v3.1	60.6355	2.10787
Sobic.002G367600.v3.1	537.17	-2.11589		Sobic.008G081600.v3.1	195.501	-1.46735		Sobic.009G152600.v3.1	464.689	-1.01635
Sobic.002G370000.v3.1	26.2364	-2.06624		Sobic.008G103500.v3.1	92.9279	-1.81399		Sobic.009G161401.v3.1	30.5414	2.95865
Sobic.002G373100.v3.1	118.969	1.02615		Sobic.008G104000.v3.1	295.156	1.83454		Sobic.009G162300.v3.1	78.843	2.16576
Sobic.002G374600.v3.1	4850.09	1.04823		Sobic.008G105300.v3.1	384.56	-1.48399		Sobic.009G172700.v3.1	28.6268	3.37929
Sobic.002G377400.v3.1	240.897	-1.02322		Sobic.008G106600.v3.1	211.615	-1.81982		Sobic.009G177000.v3.1	17.7346	3.31268
Sobic.002G379200.v3.1	243.946	-1.15788		Sobic.008G108400.v3.1	115.624	2.5025		Sobic.009G177300.v3.1	88.7106	-1.85019
Sobic.002G380800.v3.1	24.878	4.79952		Sobic.008G110400.v3.1	82.4927	1.83001		Sobic.009G180100.v3.1	93.9895	4.17211
Sobic.002G381400.v3.1	29.0154	2.25869		Sobic.008G114500.v3.1	699.748	-1.73358		Sobic.009G180300.v3.1	70.2082	5.00914
Sobic.002G381500.v3.1	128.274	-1.71165		Sobic.008G118100.v3.1	1676.98	1.40626		Sobic.009G186600.v3.1	244.234	1.1708
Sobic.002G382800.v3.1	99.9522	-1.16666		Sobic.008G118700.v3.1	121.953	-2.52678		Sobic.009G189700.v3.1	583.977	-1.0807
Sobic.002G385400.v3.1	389.659	1.5499		Sobic.008G122500.v3.1	34.0247	-3.42309		Sobic.009G196001.v3.1	153.477	2.13399
Sobic.002G386100.v3.1	135.402	1.72421		Sobic.008G124000.v3.1	16.5384	4.22287		Sobic.009G196200.v3.1	46.4623	5.26321
Sobic.002G387200.v3.1	988.818	-2.16226		Sobic.008G124600.v3.1	242.828	1.38185		Sobic.009G196800.v3.1	215.025	-1.13397
Sobic.002G387400.v3.1	61.9933	-1.74654		Sobic.008G148400.v3.1	448.062	-1.51824		Sobic.009G198400.v3.1	62.2541	2.78336
Sobic.002G388000.v3.1	253.855	-1.82698		Sobic.008G150800.v3.1	39.4651	3.15953		Sobic.009G200100.v3.1	116.059	1.57432
Sobic.002G389400.v3.1	736.566	1.96902		Sobic.008G157100.v3.1	193.048	1.6068		Sobic.009G205800.v3.1	117.958	2.39065
Sobic.002G390800.v3.1	3798.27	1.18643		Sobic.008G164375.v3.1	207.249	-1.80081		Sobic.009G220200.v3.1	1754.9	1.2874
Sobic.002G393266.v3.1	184.512	-1.03133		Sobic.008G177800.v3.1	1351.61	-2.03225		Sobic.009G237700.v3.1	487.742	1.5112
Sobic.002G395801.v3.1	800.823	-1.04558		Sobic.008G185600.v3.1	123.063	-1.75673		Sobic.009G240500.v3.1	86.8675	1.64803
Sobic.002G398901.v3.1	1030.9	1.26071		Sobic.008G185900.v3.1	36378.1	-1.95043		Sobic.009G251800.v3.1	45.4818	1.8891
Sobic.002G399400.v3.1	8.46188	6.71168		Sobic.008G188900.v3.1	399.032	2.01906		Sobic.009G259300.v3.1	12.9448	4.71769
Sobic.002G400300.v3.1	185.52	-1.55645		Sobic.009G013900.v3.1	1864.83	-1.64029		Sobic.010G001200.v3.1	336.317	-1.08769
Sobic.002G403400.v3.1	9173.02	1.87082		Sobic.009G021900.v3.1	228.338	-11.062		Sobic.010G001700.v3.1	2201.22	-8.5303
Sobic.002G403700.v3.1	4627.72	1.12428		Sobic.009G027900.v3.1	138.511	-2.4472		Sobic.010G023600.v3.1	430.551	-1.05289
Sobic.002G404500.v3.1	1108.83	1.91418		Sobic.009G028500.v3.1	507.062	2.80584		Sobic.010G027700.v3.1	54	3.74718
Sobic.002G404600.v3.1	4.7892	5.88526		Sobic.009G031400.v3.1	8894.67	1.76726		Sobic.010G037600.v3.1	1556.86	1.30488
Sobic.002G407000.v3.1	2494.11	1.0573		Sobic.009G042700.v3.1	1333.56	1.43195		Sobic.010G044900.v3.1	504.245	1.06149
Sobic.002G408500.v3.1	101.331	1.00517		Sobic.009G044300.v3.1	297.895	-1.80992		Sobic.010G056500.v3.1	30.6618	-3.49504
Sobic.002G410600.v3.1	11.65	7.17055		Sobic.009G048100.v3.1	67.2788	3.85456		Sobic.010G085800.v3.1	101.564	1.50441
Sobic.002G411000.v3.1	17.4042	-3.50139		Sobic.009G054900.v3.1	91.1253	1.80002		Sobic.010G086800.v3.1	381.007	3.05848
Sobic.002G416150.v3.1	918.608	-1.29893		Sobic.009G059100.v3.1	58.8359	3.37005		Sobic.010G093600.v3.1	58.1598	-2.34345
Sobic.002G416200.v3.1	1764.09	-1.43358		Sobic.009G063900.v3.1	163.594	-2.91555		Sobic.010G094301.v3.1	109.016	3.04133
Sobic.002G419600.v3.1	20.6011	2.39674		Sobic.009G066200.v3.1	267.199	-2.02168		Sobic.010G101900.v3.1	50.5731	2.1547
Sobic.002G419700.v3.1	87.0476	1.46052		Sobic.009G078500.v3.1	157.897	2.73306		Sobic.010G104600.v3.1	2965.35	-1.10652
Sobic.002G420200.v3.1	15.3803	4.05764		Sobic.009G081700.v3.1	138.3	-2.33362		Sobic.010G107400.v3.1	107.313	2.66872
Sobic.002G420400.v3.1	12.7799	3.03113		Sobic.009G082700.v3.1	26.6887	3.87008		Sobic.010G108500.v3.1	88.1723	1.52651
Sobic.002G420800.v3.1	205.37	1.79303		Sobic.009G083600.v3.1	264.117	-1.89475		Sobic.010G110200.v3.1	13.2542	5.76377
Sobic.002G420900.v3.1	1916.04	2.26354		Sobic.009G100500.v3.1	39.314	3.74871		Sobic.010G115700.v3.1	212.212	1.13644
Sobic.002G421200.v3.1	79.8928	1.37456		Sobic.009G101100.v3.1	2566.5	-1.50542		Sobic.010G118401.v3.1	112.508	1.17497
Sobic.002G422000.v3.1	52.9466	1.56938		Sobic.009G102800.v3.1	68.9069	2.38647		Sobic.010G120600.v3.1	80.6901	1.55658
Sobic.002G423500.v3.1	5494.48	1.09352		Sobic.009G111200.v3.1	74.2166	-2.75211		Sobic.010G126100.v3.1	204.67	1.08495
Sobic.002G424350.v3.1	3777.16	1.30798		Sobic.009G117100.v3.1	1305.49	-1.54306		Sobic.010G133000.v3.1	104.183	-1.54503
Sobic.002G426000.v3.1	106.667	-1.19665		Sobic.009G136000.v3.1	2695.65	1.18024		Sobic.010G134200.v3.1	12.1009	7.10505
Sobic.002G430100.v3.1	59.4965	1.62914		Sobic.009G136600.v3.1	58.4043	-2.88176		Sobic.010G136400.v3.1	69.299	6.18722
Sobic.002G431500.v3.1	69.7032	-1.65999		Sobic.009G138200.v3.1	245.323	1.49397		Sobic.010G141800.v3.1	168.221	1.23462
Sobic.003G000900.v3.1	138.468	-1.23091		Sobic.009G145600.v3.1	17.1292	7.79101		Sobic.010G143000.v3.1	30.0423	8.42089
Sobic.003G001500.v3.1	73.4466	-1.91843		Sobic.009G154700.v3.1	307.273	-3.53736		Sobic.010G143300.v3.1	416.154	1.70297
Sobic.003G002300.v3.1	1045.33	1.008		Sobic.009G159700.v3.1	314.654	3.43647		Sobic.010G144600.v3.1	45.3397	7.56438
Sobic.003G002600.v3.1	446.739	1.45346		Sobic.009G161000.v3.1	521.07	-2.2941		Sobic.010G157800.v3.1	34.3451	8.61066
Sobic.003G003200.v3.1	27.8488	3.69604		Sobic.009G163700.v3.1	214.681	-1.73486		Sobic.010G159100.v3.1	371.476	1.80609
Sobic.003G003800.v3.1	543.383	1.68848		Sobic.009G167500.v3.1	2123.3	-1.52259		Sobic.010G159500.v3.1	9073.65	3.13756
Sobic.003G005800.v3.1	116.165	-1.64493		Sobic.009G171100.v3.1	396.846	-1.76908		Sobic.010G161000.v3.1	43.437	-2.27858
Sobic.003G006500.v3.1	32.9663	2.78978		Sobic.009G199401.v3.1	523.94	-3.01988		Sobic.010G162700.v3.1	137.464	-1.36852
Sobic.003G006800.v3.1	111.849	-1.23879		Sobic.009G215400.v3.1	213.571	1.73642		Sobic.010G164200.v3.1	73.4025	-2.24824
Sobic.003G006833.v3.1	4365.94	-1.60133		Sobic.009G218000.v3.1	534.289	-2.01546		Sobic.010G173800.v3.1	1791.8	1.48927
Sobic.003G011000.v3.1	2681.72	-1.17195		Sobic.009G218900.v3.1	3777.65	2.29255		Sobic.010G178300.v3.1	118.608	1.09587
Sobic.003G012600.v3.1	772.804	-1.07158		Sobic.009G225100.v3.1	105.39	2.54841		Sobic.010G179900.v3.1	936.316	2.1801
Sobic.003G017601.v3.1	4.89806	5.92355		Sobic.009G228100.v3.1	955.49	2.13168		Sobic.010G180100.v3.1	104.121	1.25449
Sobic.003G018700.v3.1	2538.51	1.99108		Sobic.009G231300.v3.1	6568.76	-1.74633		Sobic.010G183500.v3.1	247.704	1.46783
Sobic.003G025300.v3.1	85.1493	-1.08921		Sobic.009G235900.v3.1	169.071	1.73938		Sobic.010G187400.v3.1	313.223	-4.90504
Sobic.003G027000.v3.1	192.302	3.20933		Sobic.009G236100.v3.1	368.32	-1.74968		Sobic.010G189366.v3.1	37.3272	-8.60905
Sobic.003G029800.v3.1	6631.33	-1.1457		Sobic.009G237600.v3.1	406.38	1.40201		Sobic.010G190800.v3.1	523.864	-1.05385
Sobic.003G030300.v3.1	498.204	-1.05152		Sobic.009G248300.v3.1	2487.41	1.64449		Sobic.010G195800.v3.1	1863.31	1.64762
Sobic.003G033000.v3.1	548.311	1.38822		Sobic.009G250100.v3.1	925.597	-1.32056		Sobic.010G199700.v3.1	4547.43	1.42174
Sobic.003G034700.v3.1	620.814	-1.04296		Sobic.009G253950.v3.1	76.8433	-2.71423		Sobic.010G201000.v3.1	570.905	-1.32063
Sobic.003G038000.v3.1	54.1973	5.11276		Sobic.009G254400.v3.1	77.5605	-2.38063		Sobic.010G212600.v3.1	4788.94	1.46914
Sobic.003G039400.v3.1	218.264	-4.53876		Sobic.009G258300.v3.1	196.997	-3.55918		Sobic.010G215700.v3.1	110.003	1.67804
Sobic.003G040500.v3.1	189.8	1.14105		Sobic.010G012001.v3.1	371.414	-3.92664		Sobic.010G222000.v3.1	13.9808	4.83892
Sobic.003G041500.v3.1	223.455	1.21347		Sobic.010G013100.v3.1	236.09	-2.31815		Sobic.010G224400.v3.1	127.933	-1.29519
Sobic.003G041700.v3.1	865.759	1.78799		Sobic.010G014800.v3.1	236.046	1.53767		Sobic.010G232500.v3.1	4394.15	1.60484
Sobic.003G042700.v3.1	286.409	1.06199		Sobic.010G017600.v3.1	33.3621	8.75284		Sobic.010G239033.v3.1	18.2526	3.36085
Sobic.003G046800.v3.1	87.8647	2.15356		Sobic.010G021300.v3.1	834.982	-1.56885		Sobic.010G249600.v3.1	126.836	1.75221
Sobic.003G047900.v3.1	103.046	1.00246		Sobic.010G021401.v3.1	9364.45	-1.55328		Sobic.010G254300.v3.1	465.144	1.23463
Sobic.003G048200.v3.1	477.709	-1.44853		Sobic.010G023200.v3.1	44.151	4.33876		Sobic.010G259400.v3.1	23.1824	-7.91977
Sobic.003G049500.v3.1	238.305	1.04126		Sobic.010G023400.v3.1	1343.34	-2.34461		Sobic.010G275100.v3.1	579.781	1.29342
Sobic.003G050800.v3.1	27.6242	1.79448		Sobic.010G030900.v3.1	59.0527	-2.58954
Sobic.003G051600.v3.1	465.223	-2.06154		Sobic.010G031100.v3.1	253.574	-3.9534
Sobic.003G051700.v3.1	639.077	-1.32298		Sobic.010G031900.v3.1	92.2314	-9.75619
Sobic.003G052500.v3.1	212.812	1.55552		Sobic.010G032000.v3.1	117.601	-4.60532
Sobic.003G055600.v3.1	3939.77	1.1339		Sobic.010G032100.v3.1	30.7077	-6.71373
Sobic.003G055800.v3.1	30.5998	2.78232		Sobic.010G036901.v3.1	95.1638	-2.04478
Sobic.003G056500.v3.1	150.711	1.52855		Sobic.010G046700.v3.1	615.678	1.58754
Sobic.003G057100.v3.1	321.347	1.80894		Sobic.010G047100.v3.1	34.6515	-3.03084
Sobic.003G057366.v3.1	1213.22	2.15382		Sobic.010G047200.v3.1	160.415	-2.18002
Sobic.003G061400.v3.1	40.4839	5.17768		Sobic.010G057100.v3.1	2851.08	-2.22709
Sobic.003G062900.v3.1	176.852	1.9314		Sobic.010G057400.v3.1	44.2801	-4.38194
Sobic.003G065001.v3.1	1630.84	1.3774		Sobic.010G057666.v3.1	152.396	-10.4795
Sobic.003G065100.v3.1	248.043	-1.83276		Sobic.010G057700.v3.1	186.879	-10.7728
Sobic.003G065700.v3.1	292.503	-1.13935		Sobic.010G064700.v3.1	1784.94	1.56673
Sobic.003G067300.v3.1	4042.15	1.17102		Sobic.010G071800.v3.1	343.649	-1.43341
Sobic.003G067500.v3.1	1326.4	1.7795		Sobic.010G072700.v3.1	105.951	-2.79498
Sobic.003G068100.v3.1	404.48	-1.14978		Sobic.010G076400.v3.1	1729.35	-1.80898
Sobic.003G068150.v3.1	11.9965	-3.26609		Sobic.010G077200.v3.1	102.33	-2.77499
Sobic.003G071901.v3.1	9316.71	1.08135		Sobic.010G080000.v3.1	27.4648	-3.6479
Sobic.003G072801.v3.1	12.4545	2.85545		Sobic.010G088950.v3.1	220.092	-2.05675
Sobic.003G076900.v3.1	231.843	1.61961		Sobic.010G089600.v3.1	548.427	1.87436
Sobic.003G079300.v3.1	10.5542	-3.51303		Sobic.010G089700.v3.1	232.859	2.01316
Sobic.003G079900.v3.1	79.99	-1.08075		Sobic.010G095100.v3.1	1803.19	-1.21383
Sobic.003G081900.v3.1	474.708	-3.88798		Sobic.010G097300.v3.1	31.4457	5.56075
Sobic.003G082000.v3.1	62.9094	-3.59009		Sobic.010G101200.v3.1	12661.1	-2.35534
Sobic.003G082900.v3.1	23.6018	2.82739		Sobic.010G101400.v3.1	250.146	-2.41841
Sobic.003G086300.v3.1	76.7483	-1.33706		Sobic.010G105300.v3.1	153.628	7.92249
Sobic.003G086700.v3.1	615.451	1.27625		Sobic.010G106300.v3.1	1673.01	-1.71361
Sobic.003G087600.v3.1	59.1699	1.54997		Sobic.010G109300.v3.1	57.4144	-3.71848
Sobic.003G088400.v3.1	881.212	3.26856		Sobic.010G131300.v3.1	776.83	-1.45178
Sobic.003G088600.v3.1	384.077	2.29483		Sobic.010G131700.v3.1	184.684	1.44809
Sobic.003G089900.v3.1	198.059	-2.34867		Sobic.010G134700.v3.1	343.593	-2.00688
Sobic.003G090000.v3.1	294.897	-1.60245		Sobic.010G141800.v3.1	239.729	8.59099
Sobic.003G090600.v3.1	277.723	-1.37537		Sobic.010G141966.v3.1	51.7741	6.91124
Sobic.003G091200.v3.1	373.436	-1.71582		Sobic.010G165300.v3.1	45.6168	3.47024
Sobic.003G091300.v3.1	227.181	-1.92107		Sobic.010G173800.v3.1	157.071	3.01354
Sobic.003G091800.v3.1	312.162	-2.19814		Sobic.010G176200.v3.1	670.134	2.02507
Sobic.003G094100.v3.1	45.1092	1.49273		Sobic.010G193501.v3.1	31.5274	4.53078
Sobic.003G094500.v3.1	44.6475	-1.80975		Sobic.010G210600.v3.1	40.257	4.06058
Sobic.003G097900.v3.1	147.957	-2.67121		Sobic.010G215700.v3.1	299.89	2.0437
Sobic.003G099000.v3.1	67.3622	-1.45038		Sobic.010G224200.v3.1	20.5634	8.05486
Sobic.003G101850.v3.1	611.068	-1.03465		Sobic.010G227950.v3.1	343.928	-1.73272
Sobic.003G103300.v3.1	440.169	1.68143		Sobic.010G228100.v3.1	75.6783	-2.64355
Sobic.003G104200.v3.1	19.4096	2.28636		Sobic.010G228600.v3.1	165.807	-2.23626
Sobic.003G105000.v3.1	2290.92	1.28299		Sobic.010G234600.v3.1	36.5238	-2.67977
Sobic.003G107100.v3.1	31.4291	2.16064		Sobic.010G245800.v3.1	409.277	-2.15979
Sobic.003G107200.v3.1	870.348	1.064		Sobic.010G246200.v3.1	144.834	-2.32861
Sobic.003G108300.v3.1	856.906	1.39598		Sobic.010G246400.v3.1	9940.84	-2.03639
Sobic.003G110200.v3.1	64.7177	1.72141		Sobic.010G246700.v3.1	3884.31	-1.78468
Sobic.003G116700.v3.1	425.725	-1.22994		Sobic.010G249600.v3.1	40.6172	-2.94853
Sobic.003G117000.v3.1	817.072	-2.74027		Sobic.010G259800.v3.1	117.321	-1.97608
Sobic.003G117200.v3.1	846.41	1.40872		Sobic.010G274000.v3.1	198.655	1.63843
Sobic.003G119500.v3.1	70.7683	1.21239		Sobic.010G275100.v3.1	229.552	3.98353
Sobic.003G120600.v3.1	263.193	2.37227		Sobic.010G275700.v3.1	653.457	5.49868
Sobic.003G121000.v3.1	23.9072	2.76218		Sobic.010G276400.v3.1	267.645	1.33571
Sobic.003G122200.v3.1	5750.7	1.01404		Sobic.010G276600.v3.1	13606.4	1.50315
Sobic.003G125701.v3.1	902.501	1.73575
Sobic.003G127350.v3.1	234.922	-1.70865
Sobic.003G129200.v3.1	16.3482	4.45861
Sobic.003G129400.v3.1	62.1019	-1.17959
Sobic.003G132500.v3.1	75.9452	1.29067
Sobic.003G132600.v3.1	325.115	1.25462
Sobic.003G134500.v3.1	294.502	1.6229
Sobic.003G136000.v3.1	91.129	-1.12904
Sobic.003G136700.v3.1	68.939	-1.77208
Sobic.003G136900.v3.1	1155.31	-1.57189
Sobic.003G139100.v3.1	1065.89	-1.16806
Sobic.003G140100.v3.1	10.8038	7.05725
Sobic.003G140800.v3.1	25.443	2.52702
Sobic.003G143700.v3.1	6722.61	1.36201
Sobic.003G147900.v3.1	118.852	-1.96776
Sobic.003G149400.v3.1	498.664	1.03746
Sobic.003G149800.v3.1	1976.04	-1.92666
Sobic.003G150700.v3.1	430.205	-1.72444
Sobic.003G151600.v3.1	4185.42	1.01638
Sobic.003G151900.v3.1	347.455	1.08239
Sobic.003G152000.v3.1	31.8234	2.10374
Sobic.003G152200.v3.1	104.663	1.24262
Sobic.003G152300.v3.1	328.334	-1.04912
Sobic.003G153600.v3.1	79.2145	1.88922
Sobic.003G156700.v3.1	542.866	-1.10382
Sobic.003G174475.v3.1	454.08	-1.39065
Sobic.003G174601.v3.1	24.2958	-2.49593
Sobic.003G176100.v3.1	111.5	-1.53882
Sobic.003G178500.v3.1	129.431	4.14363
Sobic.003G179201.v3.1	297.485	-1.59211
Sobic.003G179400.v3.1	55.5718	1.61295
Sobic.003G179500.v3.1	1442.88	1.37601
Sobic.003G183700.v3.1	5783.22	1.33358
Sobic.003G184100.v3.1	13.4315	4.80294
Sobic.003G186132.v3.1	16.619	2.63818
Sobic.003G186500.v3.1	531.349	-1.59771
Sobic.003G189800.v3.1	1992.37	-1.07481
Sobic.003G191000.v3.1	99.3705	2.35562
Sobic.003G197100.v3.1	2185.17	1.05831
Sobic.003G198100.v3.1	134.915	-1.52391
Sobic.003G200501.v3.1	4421.78	1.59529
Sobic.003G201000.v3.1	561.891	1.0293
Sobic.003G201200.v3.1	5.38609	6.05356
Sobic.003G203500.v3.1	183.592	1.00397
Sobic.003G208100.v3.1	49.4063	-1.79941
Sobic.003G209900.v3.1	16.9222	2.59261
Sobic.003G211800.v3.1	90.8693	-1.15214
Sobic.003G212300.v3.1	31.7672	2.07536
Sobic.003G212800.v3.1	1317.56	1.27786
Sobic.003G214000.v3.1	236.836	-1.36668
Sobic.003G214850.v3.1	264.706	-1.17043
Sobic.003G215800.v3.1	58.7774	1.29535
Sobic.003G217900.v3.1	3266.36	-1.05375
Sobic.003G225500.v3.1	27.1561	1.81601
Sobic.003G227700.v3.1	107.663	-1.0432
Sobic.003G228100.v3.1	455.301	-1.09074
Sobic.003G228200.v3.1	30.6113	-2.06681
Sobic.003G231000.v3.1	341.293	5.14827
Sobic.003G231900.v3.1	665.843	1.49469
Sobic.003G232400.v3.1	20.9609	3.84816
Sobic.003G235800.v3.1	61.174	2.00532
Sobic.003G239600.v3.1	210.245	1.46213
Sobic.003G240100.v3.1	145.308	1.74264
Sobic.003G241000.v3.1	2052.84	1.00488
Sobic.003G244100.v3.1	113.033	-1.10883
Sobic.003G246300.v3.1	73.4778	2.01153
Sobic.003G247000.v3.1	183.179	2.55915
Sobic.003G251000.v3.1	250.822	-1.73647
Sobic.003G251050.v3.1	77.1575	-2.30053
Sobic.003G252400.v3.1	40.6378	-2.36251
Sobic.003G252500.v3.1	2651.36	1.22647
Sobic.003G253900.v3.1	76.0941	-1.0853
Sobic.003G256900.v3.1	352.551	-1.50982
Sobic.003G258400.v3.1	7446.76	-1.03768
Sobic.003G259500.v3.1	177.585	1.1401
Sobic.003G260700.v3.1	4348.65	1.33939
Sobic.003G267800.v3.1	4998.19	-1.47965
Sobic.003G269700.v3.1	234.595	2.55779
Sobic.003G271700.v3.1	25.7489	2.04296
Sobic.003G272101.v3.1	80.1307	-1.12377
Sobic.003G272500.v3.1	1415.45	1.21413
Sobic.003G274700.v3.1	36.7186	1.83016
Sobic.003G275200.v3.1	46.7606	2.22145
Sobic.003G276500.v3.1	917.768	1.42271
Sobic.003G278500.v3.1	6442.42	-1.37926
Sobic.003G279800.v3.1	6128.67	1.00822
Sobic.003G282800.v3.1	634.956	-1.09988
Sobic.003G283900.v3.1	497.03	-1.08412
Sobic.003G284900.v3.1	186.003	-1.04291
Sobic.003G285200.v3.1	13.87	-4.52426
Sobic.003G288500.v3.1	236.925	-1.83287
Sobic.003G289900.v3.1	158.151	-1.14617
Sobic.003G290500.v3.1	159.795	-1.08476
Sobic.003G291200.v3.1	143.616	1.26033
Sobic.003G292000.v3.1	29.7053	-2.05531
Sobic.003G292400.v3.1	86.6517	-1.18618
Sobic.003G292932.v3.1	43.2234	1.59293
Sobic.003G293100.v3.1	79.403	1.89089
Sobic.003G294500.v3.1	1980.87	1.14458
Sobic.003G298700.v3.1	114.18	1.9007
Sobic.003G299700.v3.1	754.668	2.68052
Sobic.003G300100.v3.1	28.5995	2.58988
Sobic.003G300200.v3.1	241.312	1.83462
Sobic.003G301000.v3.1	509.619	-1.07935
Sobic.003G303400.v3.1	45.0446	2.2539
Sobic.003G303900.v3.1	1581.04	1.0854
Sobic.003G304700.v3.1	778.982	1.13625
Sobic.003G305000.v3.1	242.371	2.02919
Sobic.003G306300.v3.1	506.715	1.19688
Sobic.003G306900.v3.1	475.175	1.31044
Sobic.003G312600.v3.1	274.687	-1.49357
Sobic.003G313900.v3.1	45.0615	1.41101
Sobic.003G314900.v3.1	1023.29	1.57846
Sobic.003G316601.v3.1	84.0968	1.1951
Sobic.003G317700.v3.1	47.7538	-1.49469
Sobic.003G318900.v3.1	596.127	1.16196
Sobic.003G319300.v3.1	569.259	-1.17274
Sobic.003G320500.v3.1	4.82079	5.89353
Sobic.003G322532.v3.1	1008.44	1.24834
Sobic.003G323500.v3.1	97.036	-1.9887
Sobic.003G328000.v3.1	226.071	1.03184
Sobic.003G328500.v3.1	6576.47	1.07939
Sobic.003G328700.v3.1	112.455	-1.12468
Sobic.003G329000.v3.1	277.357	-1.03872
Sobic.003G329700.v3.1	46.9543	-1.49728
Sobic.003G332700.v3.1	2013.29	-1.09487
Sobic.003G333000.v3.1	42.5235	3.58977
Sobic.003G333501.v3.1	108.395	1.04088
Sobic.003G334600.v3.1	91.1526	-1.70515
Sobic.003G340800.v3.1	93.4887	5.02561
Sobic.003G342800.v3.1	36	1.72355
Sobic.003G344501.v3.1	77.2471	-3.19001
Sobic.003G347000.v3.1	16.646	2.71236
Sobic.003G347200.v3.1	51.7528	2.00744
Sobic.003G347900.v3.1	2336.35	1.99815
Sobic.003G348300.v3.1	33.4348	-3.02906
Sobic.003G350100.v3.1	5717.22	2.28278
Sobic.003G350400.v3.1	1951.82	-1.37825
Sobic.003G350700.v3.1	1883.74	-4.00235
Sobic.003G351701.v3.1	154.512	1.4386
Sobic.003G352300.v3.1	666.39	1.36193
Sobic.003G352700.v3.1	11.6923	3.49899
Sobic.003G353300.v3.1	70.9101	-1.7125
Sobic.003G355600.v3.1	92.6479	1.90465
Sobic.003G355800.v3.1	836.27	1.08168
Sobic.003G356400.v3.1	40.3072	2.70893
Sobic.003G361200.v3.1	603.099	1.55871
Sobic.003G362300.v3.1	264.448	1.1276
Sobic.003G363200.v3.1	7.31722	6.49697
Sobic.003G363600.v3.1	195.41	2.87994
Sobic.003G364600.v3.1	47.5144	1.5889
Sobic.003G366000.v3.1	199.513	1.2929
Sobic.003G367401.v3.1	4198.07	2.09624
Sobic.003G369200.v3.1	3621.71	1.71789
Sobic.003G369700.v3.1	3088.07	1.12484
Sobic.003G371000.v3.1	16.6816	-2.90897
Sobic.003G373800.v3.1	96.9479	1.16069
Sobic.003G375000.v3.1	5746.03	1.35576
Sobic.003G375300.v3.1	17.3024	3.14035
Sobic.003G376100.v3.1	120.281	1.11418
Sobic.003G376800.v3.1	241.845	-1.66662
Sobic.003G377300.v3.1	349.907	1.2617
Sobic.003G377700.v3.1	835.564	1.56067
Sobic.003G378600.v3.1	9.90397	3.87907
Sobic.003G379000.v3.1	731.543	2.3063
Sobic.003G380400.v3.1	2818.58	-1.08107
Sobic.003G382000.v3.1	195.639	1.28207
Sobic.003G382300.v3.1	5.2913	6.03123
Sobic.003G383700.v3.1	266.515	1.33833
Sobic.003G383800.v3.1	26.5683	1.95088
Sobic.003G385500.v3.1	3040.98	5.7449
Sobic.003G385900.v3.1	90.3796	2.67417
Sobic.003G386300.v3.1	107.891	1.42849
Sobic.003G387600.v3.1	3305.62	1.75897
Sobic.003G387700.v3.1	802.197	1.05427
Sobic.003G389400.v3.1	28.6657	-2.02501
Sobic.003G389900.v3.1	73.7308	-2.21396
Sobic.003G395200.v3.1	104.017	-1.93497
Sobic.003G399000.v3.1	81.2361	-1.45187
Sobic.003G401500.v3.1	47.0831	-1.53014
Sobic.003G403300.v3.1	685.538	-1.44506
Sobic.003G403800.v3.1	93.3457	1.25753
Sobic.003G406400.v3.1	1754.2	-1.14221
Sobic.003G406700.v3.1	191.504	-1.51002
Sobic.003G410300.v3.1	6.84672	6.39859
Sobic.003G413400.v3.1	14.5175	-7.13061
Sobic.003G413500.v3.1	258.5	-1.72015
Sobic.003G415900.v3.1	415.295	-1.03588
Sobic.003G417500.v3.1	16.2251	-3.41181
Sobic.003G417800.v3.1	153.817	1.31494
Sobic.003G418000.v3.1	74.3307	3.24247
Sobic.003G418300.v3.1	73.9544	1.53429
Sobic.003G421000.v3.1	90.9542	-2.33494
Sobic.003G421100.v3.1	155.049	-1.54649
Sobic.003G421201.v3.1	5108.52	-1.6297
Sobic.003G423600.v3.1	2872.88	1.17206
Sobic.003G423700.v3.1	927.055	1.33162
Sobic.003G423900.v3.1	84.4408	1.21406
Sobic.003G424100.v3.1	546.762	-1.00087
Sobic.003G425200.v3.1	537.008	-1.53852
Sobic.003G425500.v3.1	250.882	-1.18156
Sobic.003G428600.v3.1	9.00863	3.73453
Sobic.003G431900.v3.1	4.88399	5.91001
Sobic.003G432000.v3.1	95.0428	1.03013
Sobic.003G432900.v3.1	194.062	1.97496
Sobic.003G435100.v3.1	25.8235	2.24827
Sobic.003G439200.v3.1	291.869	1.64324
Sobic.003G443000.v3.1	470.251	-1.6163
Sobic.003G443900.v3.1	477.658	-2.56978
Sobic.003G444100.v3.1	875.577	1.06481
Sobic.003G445900.v3.1	517.365	1.0575
Sobic.003G446000.v3.1	130.262	-1.3386
Sobic.004G001100.v3.1	61.5214	-1.70817
Sobic.004G001200.v3.1	112.594	1.35532
Sobic.004G001900.v3.1	1084.44	-1.20195
Sobic.004G002600.v3.1	20.7106	3.0811
Sobic.004G002901.v3.1	38.0734	3.67422
Sobic.004G004800.v3.1	154.621	1.46385
Sobic.004G005400.v3.1	3620.13	-1.66447
Sobic.004G007500.v3.1	126.666	1.53903
Sobic.004G007800.v3.1	595.14	1.99293
Sobic.004G009100.v3.1	367.258	-1.17322
Sobic.004G013800.v3.1	65.9023	-1.77901
Sobic.004G017200.v3.1	45.3489	1.60819
Sobic.004G019700.v3.1	86.8379	1.56858
Sobic.004G020900.v3.1	1834.1	-1.01613
Sobic.004G024200.v3.1	119.265	-1.3019
Sobic.004G027150.v3.1	16.5506	-3.42739
Sobic.004G027900.v3.1	257.288	-4.01188
Sobic.004G028000.v3.1	201.801	-1.07581
Sobic.004G028200.v3.1	23.152	3.44563
Sobic.004G031001.v3.1	16.47	-3.40664
Sobic.004G031400.v3.1	841.617	-1.66346
Sobic.004G031600.v3.1	563.746	-1.09723
Sobic.004G032200.v3.1	73.8522	1.36886
Sobic.004G032900.v3.1	834.712	1.413
Sobic.004G033650.v3.1	74.5927	1.07991
Sobic.004G035300.v3.1	2333.46	1.12073
Sobic.004G036600.v3.1	785.46	-1.38531
Sobic.004G037800.v3.1	3416.73	-1.1582
Sobic.004G037900.v3.1	697.782	-1.09269
Sobic.004G038500.v3.1	247.4	1.8117
Sobic.004G040100.v3.1	86.3606	1.48015
Sobic.004G040800.v3.1	83.5209	-1.104
Sobic.004G041000.v3.1	89.2336	-1.3124
Sobic.004G042100.v3.1	3298.39	-1.03685
Sobic.004G045100.v3.1	138.442	1.01201
Sobic.004G045300.v3.1	1164.84	1.0127
Sobic.004G047300.v3.1	74.3141	1.84079
Sobic.004G048300.v3.1	306.325	-1.73189
Sobic.004G049200.v3.1	661.597	1.18289
Sobic.004G049400.v3.1	28.8358	-2.43561
Sobic.004G051000.v3.1	56.4598	1.29252
Sobic.004G052100.v3.1	82.6633	-2.76296
Sobic.004G053900.v3.1	697.256	1.06437
Sobic.004G055100.v3.1	2263.98	1.18316
Sobic.004G056600.v3.1	188.811	1.53836
Sobic.004G056900.v3.1	258.218	2.29331
Sobic.004G059900.v3.1	341.324	-1.17843
Sobic.004G061300.v3.1	5.18243	5.99523
Sobic.004G062000.v3.1	93.4283	1.16784
Sobic.004G062200.v3.1	75.5595	1.13932
Sobic.004G070900.v3.1	153.947	-1.1973
Sobic.004G072200.v3.1	1659.75	-1.03252
Sobic.004G073100.v3.1	844.671	-1.87025
Sobic.004G075900.v3.1	1813.52	1.27511
Sobic.004G077100.v3.1	965.387	1.11142
Sobic.004G081400.v3.1	1427.37	1.24054
Sobic.004G082800.v3.1	138.445	1.25945
Sobic.004G084600.v3.1	95.2916	-1.06478
Sobic.004G085300.v3.1	1060.83	-1.37426
Sobic.004G086400.v3.1	183.992	-2.76318
Sobic.004G091100.v3.1	2890.93	-1.24854
Sobic.004G092000.v3.1	83.1491	-1.17527
Sobic.004G094100.v3.1	151.257	3.36305
Sobic.004G095500.v3.1	240.108	1.4882
Sobic.004G097700.v3.1	146.65	1.00165
Sobic.004G099200.v3.1	16.1626	2.59282
Sobic.004G101500.v3.1	45.0437	1.48825
Sobic.004G102100.v3.1	488.983	1.18299
Sobic.004G103700.v3.1	4311.84	1.16436
Sobic.004G107000.v3.1	16.0496	4.28083
Sobic.004G107550.v3.1	67.015	-2.00354
Sobic.004G107900.v3.1	76.9839	-1.78794
Sobic.004G108501.v3.1	47.4417	-1.67104
Sobic.004G109750.v3.1	266.537	1.18005
Sobic.004G112500.v3.1	66.4897	-1.61485
Sobic.004G112600.v3.1	3098.83	-1.25841
Sobic.004G114000.v3.1	109.595	-1.00984
Sobic.004G116300.v3.1	4139.28	-2.94013
Sobic.004G118000.v3.1	244.04	-1.22675
Sobic.004G118400.v3.1	1343.27	-1.43621
Sobic.004G120300.v3.1	330.69	-1.02757
Sobic.004G122600.v3.1	149.665	1.29545
Sobic.004G122800.v3.1	138.135	1.17461
Sobic.004G126700.v3.1	110.946	1.07501
Sobic.004G128500.v3.1	104.896	-1.72399
Sobic.004G130800.v3.1	1751.27	1.03772
Sobic.004G131900.v3.1	39.81	2.5339
Sobic.004G132100.v3.1	234.494	1.07591
Sobic.004G132900.v3.1	45.646	1.70405
Sobic.004G133500.v3.1	730.762	1.16416
Sobic.004G135200.v3.1	1714.93	1.33814
Sobic.004G135333.v3.1	78.1921	-1.32817
Sobic.004G139201.v3.1	25.7204	-2.24654
Sobic.004G140400.v3.1	106.891	-1.42496
Sobic.004G141000.v3.1	22064.3	-1.49616
Sobic.004G147800.v3.1	1824.75	-1.22147
Sobic.004G150300.v3.1	27.8503	2.82511
Sobic.004G151300.v3.1	606.398	-1.66734
Sobic.004G152900.v3.1	10.4061	3.9562
Sobic.004G156200.v3.1	4134.14	1.66534
Sobic.004G157100.v3.1	1182.19	-1.33268
Sobic.004G158100.v3.1	59.9515	2.39711
Sobic.004G158500.v3.1	45.7637	2.8463
Sobic.004G161301.v3.1	85.3056	-2.72644
Sobic.004G161400.v3.1	31.5151	1.64564
Sobic.004G162100.v3.1	38.6209	-2.73276
Sobic.004G163200.v3.1	314.377	-1.28942
Sobic.004G164200.v3.1	899.498	1.07563
Sobic.004G166400.v3.1	221.965	-1.1825
Sobic.004G167400.v3.1	158.745	-1.61021
Sobic.004G167700.v3.1	5.48738	-5.73014
Sobic.004G168900.v3.1	28.2782	-2.20759
Sobic.004G169800.v3.1	9.78205	6.9171
Sobic.004G170500.v3.1	1756.71	2.14376
Sobic.004G171400.v3.1	178.244	2.53762
Sobic.004G172300.v3.1	84.1488	-1.4585
Sobic.004G176700.v3.1	90.9232	1.76008
Sobic.004G178100.v3.1	612.117	-1.03216
Sobic.004G179700.v3.1	571.906	-1.08906
Sobic.004G179800.v3.1	1840.56	1.17331
Sobic.004G182600.v3.1	13.8567	2.90898
Sobic.004G186200.v3.1	154.278	1.12823
Sobic.004G190300.v3.1	84.7798	-2.03085
Sobic.004G191901.v3.1	46.2147	-2.15078
Sobic.004G193000.v3.1	23.0227	2.11918
Sobic.004G197400.v3.1	2486.08	2.05349
Sobic.004G198701.v3.1	15.958	-2.61695
Sobic.004G201100.v3.1	82.7766	6.58632
Sobic.004G203400.v3.1	2290.91	-1.03846
Sobic.004G205300.v3.1	574.4	1.64484
Sobic.004G211800.v3.1	258.518	2.33418
Sobic.004G212500.v3.1	236.15	-1.21682
Sobic.004G214700.v3.1	58.404	2.41831
Sobic.004G215000.v3.1	393.953	3.28981
Sobic.004G215500.v3.1	46.551	3.32877
Sobic.004G215800.v3.1	86.9284	1.1662
Sobic.004G217600.v3.1	96.581	-1.22694
Sobic.004G219400.v3.1	785.662	-2.32266
Sobic.004G220000.v3.1	6100.61	1.47869
Sobic.004G220700.v3.1	423.567	1.29615
Sobic.004G221300.v3.1	44.4693	1.9684
Sobic.004G222100.v3.1	165.873	1.04358
Sobic.004G222300.v3.1	897.458	1.2152
Sobic.004G223100.v3.1	43.1476	4.86292
Sobic.004G227300.v3.1	209.697	-1.19795
Sobic.004G227900.v3.1	108.114	3.25283
Sobic.004G228900.v3.1	12.6605	-3.81923
Sobic.004G229200.v3.1	1591.8	-2.43294
Sobic.004G229300.v3.1	232.656	-3.771
Sobic.004G229500.v3.1	6.73541	-6.02514
Sobic.004G233700.v3.1	203.847	1.18606
Sobic.004G234200.v3.1	76.8323	1.24094
Sobic.004G234300.v3.1	176.143	1.55
Sobic.004G234600.v3.1	126.295	1.8197
Sobic.004G237300.v3.1	317.882	1.09872
Sobic.004G238700.v3.1	133.434	2.05426
Sobic.004G239000.v3.1	774.151	-2.54428
Sobic.004G239100.v3.1	21.9788	-2.21177
Sobic.004G241300.v3.1	5465.96	1.17946
Sobic.004G243900.v3.1	261.012	1.44202
Sobic.004G244400.v3.1	510.598	1.04217
Sobic.004G245900.v3.1	41.9834	-3.05274
Sobic.004G247000.v3.1	4418.45	1.01177
Sobic.004G249100.v3.1	2279.83	-1.02723
Sobic.004G249950.v3.1	47.2887	-1.88614
Sobic.004G250000.v3.1	121.552	-1.6177
Sobic.004G250900.v3.1	1451.18	1.12405
Sobic.004G251200.v3.1	312.039	1.59466
Sobic.004G251300.v3.1	412.551	1.36558
Sobic.004G251350.v3.1	645.739	1.83012
Sobic.004G252300.v3.1	56.7102	-3.09522
Sobic.004G252400.v3.1	264.489	-1.5798
Sobic.004G254300.v3.1	75.099	1.54066
Sobic.004G256100.v3.1	66.1466	2.32412
Sobic.004G260500.v3.1	31.8481	2.05161
Sobic.004G261100.v3.1	70.667	-1.43982
Sobic.004G263200.v3.1	462.722	-1.0698
Sobic.004G265200.v3.1	22.1871	-2.21823
Sobic.004G265400.v3.1	6511.14	2.2365
Sobic.004G266200.v3.1	85.6485	1.23637
Sobic.004G267800.v3.1	423.513	-1.02301
Sobic.004G267900.v3.1	855.236	-1.19905
Sobic.004G269900.v3.1	916.033	-1.02234
Sobic.004G271700.v3.1	195.345	-1.22471
Sobic.004G272100.v3.1	224.627	1.745
Sobic.004G272700.v3.1	213.685	1.06315
Sobic.004G273200.v3.1	670.395	-1.30264
Sobic.004G274900.v3.1	1347.41	1.03216
Sobic.004G279601.v3.1	641.597	2.04356
Sobic.004G281000.v3.1	700.79	2.13969
Sobic.004G283800.v3.1	480.14	1.13429
Sobic.004G285600.v3.1	146.76	1.42989
Sobic.004G286900.v3.1	373.076	-2.45871
Sobic.004G287500.v3.1	156.202	1.15172
Sobic.004G288200.v3.1	82.2034	-1.30714
Sobic.004G293500.v3.1	30.9675	4.60153
Sobic.004G294300.v3.1	22.3352	3.13961
Sobic.004G297000.v3.1	504.798	-1.19979
Sobic.004G298700.v3.1	123.092	1.41114
Sobic.004G299200.v3.1	32.5518	8.64925
Sobic.004G300300.v3.1	16.2441	-3.7466
Sobic.004G300500.v3.1	143.487	2.07624
Sobic.004G300701.v3.1	30.5657	-2.04773
Sobic.004G302700.v3.1	2490.6	1.07417
Sobic.004G307800.v3.1	36.9761	1.88329
Sobic.004G308600.v3.1	106.764	1.13862
Sobic.004G309600.v3.1	246.543	-1.33594
Sobic.004G312500.v3.1	255.048	-2.27603
Sobic.004G312600.v3.1	2113.39	-1.10968
Sobic.004G315100.v3.1	340.98	-1.27415
Sobic.004G317200.v3.1	4456.2	1.18616
Sobic.004G320800.v3.1	2738.91	-1.83906
Sobic.004G320900.v3.1	46.3721	-1.92009
Sobic.004G321000.v3.1	42.6563	-4.15171
Sobic.004G321200.v3.1	172.394	1.86168
Sobic.004G325200.v3.1	139.114	1.00001
Sobic.004G325300.v3.1	702.309	-1.11596
Sobic.004G326700.v3.1	23.283	-2.39366
Sobic.004G331600.v3.1	4691.22	1.56793
Sobic.004G335500.v3.1	1777.44	1.41154
Sobic.004G335600.v3.1	1350.93	1.23272
Sobic.004G336100.v3.1	899.635	1.30632
Sobic.004G336600.v3.1	7778.05	1.34917
Sobic.004G338800.v3.1	31.9435	4.64301
Sobic.004G339500.v3.1	3233.33	1.07442
Sobic.004G339800.v3.1	58.026	2.28635
Sobic.004G342000.v3.1	3740.05	1.06248
Sobic.004G344100.v3.1	25.1702	2.59828
Sobic.004G344500.v3.1	750.507	1.07339
Sobic.004G346500.v3.1	10.6774	7.04246
Sobic.004G347000.v3.1	70.8776	-2.08279
Sobic.004G349000.v3.1	594.052	-1.01247
Sobic.004G349100.v3.1	3129.71	-1.07208
Sobic.004G349400.v3.1	302.159	-1.09237
Sobic.004G355500.v3.1	1702.98	1.603
Sobic.004G357066.v3.1	328.259	1.08524
Sobic.004G357500.v3.1	414.44	1.1931
Sobic.004G358700.v3.1	54.8844	1.29354
Sobic.005G002300.v3.1	195.458	1.40411
Sobic.005G002600.v3.1	265.79	-1.16844
Sobic.005G002800.v3.1	462.451	2.25297
Sobic.005G003200.v3.1	31.4667	-1.74463
Sobic.005G004600.v3.1	30.3827	3.28118
Sobic.005G005700.v3.1	444.625	1.42499
Sobic.005G009900.v3.1	100.117	3.15634
Sobic.005G014400.v3.1	136.225	-1.62684
Sobic.005G014600.v3.1	399.451	-1.05685
Sobic.005G014950.v3.1	1417.52	-1.32507
Sobic.005G015700.v3.1	199.528	1.90271
Sobic.005G016300.v3.1	945.277	1.07062
Sobic.005G018500.v3.1	22.689	8.13048
Sobic.005G019600.v3.1	553.053	1.01127
Sobic.005G019800.v3.1	10.2023	5.47654
Sobic.005G023100.v3.1	307.376	-1.21151
Sobic.005G028800.v3.1	193.837	1.07355
Sobic.005G029700.v3.1	371.412	1.01895
Sobic.005G030500.v3.1	102.234	1.66773
Sobic.005G034500.v3.1	340.444	1.30641
Sobic.005G035100.v3.1	15.3736	2.60036
Sobic.005G035300.v3.1	288.839	1.42446
Sobic.005G036000.v3.1	45.2298	3.05887
Sobic.005G036450.v3.1	23.9115	-2.10153
Sobic.005G038450.v3.1	125.231	-1.41205
Sobic.005G038700.v3.1	182.293	1.26524
Sobic.005G041400.v3.1	100.329	2.37473
Sobic.005G042000.v3.1	247.416	1.29814
Sobic.005G042200.v3.1	177.497	1.74288
Sobic.005G042800.v3.1	146.268	1.60361
Sobic.005G044000.v3.1	52.2728	1.88933
Sobic.005G048800.v3.1	456.103	-1.18567
Sobic.005G050600.v3.1	5262.97	-1.00026
Sobic.005G052300.v3.1	266.422	-1.05723
Sobic.005G055400.v3.1	548.107	3.98293
Sobic.005G061200.v3.1	47.9059	1.80503
Sobic.005G062900.v3.1	82.0812	1.48225
Sobic.005G064700.v3.1	1154.97	-1.16394
Sobic.005G064800.v3.1	153.737	1.21976
Sobic.005G066900.v3.1	4010.16	1.23256
Sobic.005G072500.v3.1	123.085	1.98089
Sobic.005G079700.v3.1	24.0929	-4.76754
Sobic.005G081000.v3.1	234.979	-1.04354
Sobic.005G087000.v3.1	1480.8	1.19464
Sobic.005G090600.v3.1	229.342	1.57082
Sobic.005G092600.v3.1	230.929	1.15373
Sobic.005G092700.v3.1	4413.26	1.35591
Sobic.005G093800.v3.1	78.7156	-1.13749
Sobic.005G096932.v3.1	284.916	-1.13685
Sobic.005G097700.v3.1	12.5117	-3.32481
Sobic.005G098400.v3.1	149.874	2.47357
Sobic.005G099000.v3.1	33.0694	2.50231
Sobic.005G101100.v3.1	18.2204	-3.91298
Sobic.005G105300.v3.1	66.5739	1.39059
Sobic.005G110300.v3.1	165.079	-1.13615
Sobic.005G110535.v3.1	6319.49	1.84857
Sobic.005G110559.v3.1	103.094	-2.18188
Sobic.005G112800.v3.1	15006.5	1.10929
Sobic.005G118100.v3.1	31.3127	-2.43612
Sobic.005G118700.v3.1	258.899	1.45632
Sobic.005G118900.v3.1	379.661	-1.08071
Sobic.005G119300.v3.1	41.057	-2.46833
Sobic.005G119400.v3.1	45.4605	-2.11726
Sobic.005G121200.v3.1	220.202	-1.88638
Sobic.005G126701.v3.1	80.4537	3.85631
Sobic.005G128100.v3.1	26.0273	2.23568
Sobic.005G129301.v3.1	6.45348	6.31631
Sobic.005G130400.v3.1	10.709	7.04616
Sobic.005G131800.v3.1	699.612	-2.00728
Sobic.005G134000.v3.1	142.194	1.26013
Sobic.005G136200.v3.1	682.516	4.92376
Sobic.005G137300.v3.1	192.094	4.44681
Sobic.005G138200.v3.1	21.5983	-2.14575
Sobic.005G144600.v3.1	1767.59	1.1933
Sobic.005G150350.v3.1	14.5627	-3.24332
Sobic.005G150800.v3.1	327.869	1.11738
Sobic.005G156100.v3.1	1737.73	1.40352
Sobic.005G159000.v3.1	846.16	-1.53883
Sobic.005G162800.v3.1	91.6734	-1.1058
Sobic.005G164800.v3.1	60.918	1.89826
Sobic.005G165400.v3.1	135.357	3.0857
Sobic.005G165500.v3.1	182.84	5.72805
Sobic.005G165800.v3.1	518.859	-1.52635
Sobic.005G168700.v3.1	75.1371	-1.21413
Sobic.005G169500.v3.1	657.208	-1.17324
Sobic.005G169700.v3.1	447.331	1.35138
Sobic.005G170800.v3.1	39.8475	-1.67494
Sobic.005G170900.v3.1	57.2583	-2.03561
Sobic.005G173700.v3.1	223.175	-1.2679
Sobic.005G174750.v3.1	429.029	-2.08717
Sobic.005G177800.v3.1	456.19	-1.01618
Sobic.005G186100.v3.1	280.617	5.67056
Sobic.005G186200.v3.1	16.113	3.74502
Sobic.005G186400.v3.1	11.2698	4.07737
Sobic.005G186700.v3.1	4.726	5.86854
Sobic.005G191700.v3.1	15149	-1.07062
Sobic.005G192300.v3.1	749.585	-1.04135
Sobic.005G199400.v3.1	216.604	1.26377
Sobic.005G200300.v3.1	208.594	-2.77749
Sobic.005G209600.v3.1	110.901	-1.01776
Sobic.005G210350.v3.1	68.5477	-1.68365
Sobic.005G210500.v3.1	308.813	1.07972
Sobic.005G211500.v3.1	36.4739	3.07621
Sobic.005G218000.v3.1	8298.77	3.98732
Sobic.005G222400.v3.1	23.7378	6.74287
Sobic.005G224800.v3.1	122.765	-1.14607
Sobic.005G226900.v3.1	60.3781	2.62602
Sobic.005G227000.v3.1	74.3181	3.98858
Sobic.005G228650.v3.1	47.2144	-1.60007
Sobic.005G228700.v3.1	54.1536	3.74486
Sobic.005G231300.v3.1	57.7348	1.22288
Sobic.006G000100.v3.1	3833.31	1.31484
Sobic.006G001200.v3.1	215.691	1.06535
Sobic.006G001600.v3.1	179.854	1.11276
Sobic.006G003951.v3.1	192.918	-1.0415
Sobic.006G005000.v3.1	27.6673	3.57814
Sobic.006G005600.v3.1	206.824	-6.17809
Sobic.006G005700.v3.1	11.5727	7.15777
Sobic.006G005900.v3.1	5405.35	1.78496
Sobic.006G006600.v3.1	6.68873	6.36921
Sobic.006G006900.v3.1	13.264	5.87509
Sobic.006G009000.v3.1	13.1169	3.31785
Sobic.006G009100.v3.1	15.8418	2.67786
Sobic.006G009500.v3.1	63.0839	1.57298
Sobic.006G010900.v3.1	258.418	1.08923
Sobic.006G014400.v3.1	563.507	1.01712
Sobic.006G014500.v3.1	142.317	2.00914
Sobic.006G015500.v3.1	1796.59	-1.30735
Sobic.006G017200.v3.1	329.735	1.03587
Sobic.006G017332.v3.1	33.9535	2.24659
Sobic.006G019600.v3.1	58.1178	-2.71322
Sobic.006G020000.v3.1	92.1656	1.97196
Sobic.006G021100.v3.1	13.8661	-2.83737
Sobic.006G024700.v3.1	1078.87	1.24334
Sobic.006G028400.v3.1	7.28562	6.49153
Sobic.006G029300.v3.1	1507.33	1.51009
Sobic.006G030300.v3.1	51.5597	-2.09605
Sobic.006G031400.v3.1	702.127	1.04049
Sobic.006G032800.v3.1	69.1247	1.626
Sobic.006G033700.v3.1	188.731	-1.09598
Sobic.006G034300.v3.1	406.66	-1.81641
Sobic.006G035600.v3.1	3713.57	1.29411
Sobic.006G035900.v3.1	1773.68	1.02187
Sobic.006G036566.v3.1	119.703	-1.30952
Sobic.006G039900.v3.1	414.253	-1.13992
Sobic.006G044400.v3.1	421.898	1.25862
Sobic.006G045901.v3.1	25.1622	2.34825
Sobic.006G046000.v3.1	34.3735	2.42541
Sobic.006G051000.v3.1	864.808	1.78111
Sobic.006G054600.v3.1	73.361	-1.49605
Sobic.006G055100.v3.1	48.8794	-2.34557
Sobic.006G055600.v3.1	17.2013	-2.72744
Sobic.006G060800.v3.1	25.2486	8.28441
Sobic.006G060900.v3.1	42.8345	1.75834
Sobic.006G061300.v3.1	56.4404	2.07141
Sobic.006G065900.v3.1	59.6372	2.00174
Sobic.006G066200.v3.1	13.6963	2.96348
Sobic.006G068350.v3.1	2167.8	-1.16433
Sobic.006G069200.v3.1	11.328	-3.65927
Sobic.006G070564.v3.1	75.6917	1.84554
Sobic.006G072800.v3.1	33.4261	-4.83665
Sobic.006G073500.v3.1	117.565	1.36787
Sobic.006G073700.v3.1	93.4059	1.14987
Sobic.006G074300.v3.1	68.0979	-2.52064
Sobic.006G076400.v3.1	968.534	1.22918
Sobic.006G077400.v3.1	90.8489	1.32574
Sobic.006G081700.v3.1	114.392	-1.62501
Sobic.006G081800.v3.1	506.696	1.03929
Sobic.006G082100.v3.1	383.003	-1.45826
Sobic.006G084201.v3.1	766.153	-1.79832
Sobic.006G084800.v3.1	8.511	6.7135
Sobic.006G084900.v3.1	9.0131	6.79754
Sobic.006G087500.v3.1	99.2004	2.21111
Sobic.006G090300.v3.1	311.034	1.21373
Sobic.006G091100.v3.1	228.517	-1.33906
Sobic.006G091900.v3.1	831.871	-1.34321
Sobic.006G092500.v3.1	52.4684	-2.23389
Sobic.006G093400.v3.1	41.867	1.50219
Sobic.006G093900.v3.1	1352.42	-1.28706
Sobic.006G094201.v3.1	199.708	-1.46382
Sobic.006G104300.v3.1	71.2058	2.55695
Sobic.006G104400.v3.1	21.4263	5.53477
Sobic.006G105000.v3.1	60.3869	1.33844
Sobic.006G105900.v3.1	204.259	2.12997
Sobic.006G108000.v3.1	322.51	1.5615
Sobic.006G109200.v3.1	838.999	-1.30481
Sobic.006G112300.v3.1	456.836	-1.02806
Sobic.006G112800.v3.1	3441.49	1.13759
Sobic.006G116500.v3.1	880.405	1.7023
Sobic.006G117000.v3.1	48.1231	2.20256
Sobic.006G119000.v3.1	604.883	1.63982
Sobic.006G119300.v3.1	597.187	1.48092
Sobic.006G124000.v3.1	80.6341	-2.58066
Sobic.006G125100.v3.1	65.6003	1.634
Sobic.006G125301.v3.1	15.8485	-4.14492
Sobic.006G126000.v3.1	1774.65	1.19619
Sobic.006G126300.v3.1	1190.24	1.38148
Sobic.006G129000.v3.1	1278.33	1.18368
Sobic.006G133600.v3.1	124.937	1.50688
Sobic.006G134001.v3.1	58.1457	1.22039
Sobic.006G136000.v3.1	190.524	1.28774
Sobic.006G138900.v3.1	121.437	1.52731
Sobic.006G139300.v3.1	691.063	-1.00351
Sobic.006G140300.v3.1	1345.26	1.07545
Sobic.006G143400.v3.1	33.623	1.60652
Sobic.006G144700.v3.1	2128.72	1.39951
Sobic.006G145300.v3.1	120.695	-1.47309
Sobic.006G145400.v3.1	72.0277	7.41976
Sobic.006G146000.v3.1	36.2693	-1.91322
Sobic.006G146700.v3.1	267.565	-1.09563
Sobic.006G147450.v3.1	32.987	-2.35218
Sobic.006G148800.v3.1	2099.06	2.05453
Sobic.006G148900.v3.1	51.2223	3.17842
Sobic.006G149300.v3.1	32.2629	5.645
Sobic.006G151001.v3.1	59.6935	-2.07917
Sobic.006G152600.v3.1	370.776	1.08531
Sobic.006G152700.v3.1	642.765	1.50603
Sobic.006G154800.v3.1	57.6899	1.96201
Sobic.006G158400.v3.1	315.429	-1.06426
Sobic.006G160500.v3.1	208.853	-1.24809
Sobic.006G160800.v3.1	4122.78	1.35209
Sobic.006G163600.v3.1	132.17	1.41665
Sobic.006G167500.v3.1	594.589	-1.23627
Sobic.006G170100.v3.1	54.6273	-2.94213
Sobic.006G172000.v3.1	5355.41	1.07165
Sobic.006G172700.v3.1	2651.03	-1.04884
Sobic.006G173000.v3.1	372.486	-1.45289
Sobic.006G177800.v3.1	9.14669	3.88526
Sobic.006G180432.v3.1	318.612	-1.1789
Sobic.006G183200.v3.1	131.581	-1.27061
Sobic.006G183701.v3.1	68.452	-1.35506
Sobic.006G185800.v3.1	1499.34	1.1072
Sobic.006G186700.v3.1	4459.57	1.50191
Sobic.006G188400.v3.1	149.131	-4.74359
Sobic.006G191000.v3.1	255.822	-1.37055
Sobic.006G191800.v3.1	1466.63	2.41729
Sobic.006G193200.v3.1	33.0935	2.0719
Sobic.006G195500.v3.1	926.944	1.85799
Sobic.006G196000.v3.1	220.405	-1.814
Sobic.006G196600.v3.1	346.677	1.02854
Sobic.006G197700.v3.1	65.0521	1.39733
Sobic.006G201000.v3.1	323.706	-1.03662
Sobic.006G201400.v3.1	1136.21	-1.06883
Sobic.006G201600.v3.1	232.138	-1.97001
Sobic.006G202100.v3.1	382.207	-1.5118
Sobic.006G202150.v3.1	657.017	-1.50395
Sobic.006G203200.v3.1	246.032	-1.18958
Sobic.006G205400.v3.1	236.742	-1.40525
Sobic.006G205600.v3.1	12.8924	-5.5003
Sobic.006G206000.v3.1	87.253	1.31837
Sobic.006G208000.v3.1	126.582	-1.99833
Sobic.006G208050.v3.1	48.9089	-3.49268
Sobic.006G209600.v3.1	185.702	1.53424
Sobic.006G210300.v3.1	22.6747	-3.00538
Sobic.006G211200.v3.1	734.362	-1.15495
Sobic.006G211400.v3.1	32.6658	4.63877
Sobic.006G213000.v3.1	8497.71	1.15562
Sobic.006G213100.v3.1	787.385	1.3072
Sobic.006G214000.v3.1	4956.3	2.08333
Sobic.006G214200.v3.1	601.566	1.21061
Sobic.006G218700.v3.1	156.88	1.04322
Sobic.006G219100.v3.1	167.213	1.23688
Sobic.006G219500.v3.1	1704.28	1.11491
Sobic.006G221200.v3.1	2401.66	1.08828
Sobic.006G221400.v3.1	434.668	1.08772
Sobic.006G223101.v3.1	250.239	-1.0253
Sobic.006G223400.v3.1	143.112	-1.39678
Sobic.006G223800.v3.1	11.7635	-3.25054
Sobic.006G226200.v3.1	1934.69	1.17
Sobic.006G227400.v3.1	100.525	1.09664
Sobic.006G227500.v3.1	37.9976	8.87484
Sobic.006G228000.v3.1	1033.6	1.37279
Sobic.006G228200.v3.1	48.0692	1.62818
Sobic.006G231332.v3.1	130.793	-1.99023
Sobic.006G231500.v3.1	1004.3	1.14601
Sobic.006G233600.v3.1	43.7932	2.52081
Sobic.006G234400.v3.1	56.403	-1.5972
Sobic.006G234433.v3.1	5123.47	-2.23834
Sobic.006G234500.v3.1	255.177	-1.02238
Sobic.006G234601.v3.1	1648.68	-1.12347
Sobic.006G235600.v3.1	737.946	1.75092
Sobic.006G239100.v3.1	120.635	-1.03495
Sobic.006G240300.v3.1	1240.16	1.12373
Sobic.006G242000.v3.1	3163.01	1.13466
Sobic.006G242500.v3.1	2312.61	1.14911
Sobic.006G243200.v3.1	178.521	1.24616
Sobic.006G243700.v3.1	139.718	1.09492
Sobic.006G244000.v3.1	264.564	2.48306
Sobic.006G246001.v3.1	53.8305	-1.42538
Sobic.006G247000.v3.1	18.2587	-3.02558
Sobic.006G247100.v3.1	2823.07	1.26833
Sobic.006G247700.v3.1	317.07	-1.71104
Sobic.006G248300.v3.1	950.372	3.82214
Sobic.006G249400.v3.1	844.359	1.48498
Sobic.006G252000.v3.1	547.397	-1.2041
Sobic.006G254200.v3.1	275.035	-2.09659
Sobic.006G254700.v3.1	1074.6	-1.05252
Sobic.006G255800.v3.1	443.029	-1.2784
Sobic.006G257900.v3.1	21800.3	-1.45707
Sobic.006G258500.v3.1	1920.81	-1.29164
Sobic.006G260400.v3.1	5449.55	1.09769
Sobic.006G261600.v3.1	4236.15	2.07401
Sobic.006G261650.v3.1	19.2675	3.25741
Sobic.006G263000.v3.1	1406.76	-1.20147
Sobic.006G264100.v3.1	29.2637	3.48311
Sobic.006G264201.v3.1	213.928	1.13053
Sobic.006G264900.v3.1	364.681	1.60304
Sobic.006G268200.v3.1	361.213	2.04308
Sobic.006G271600.v3.1	1188.45	1.60935
Sobic.006G273600.v3.1	274.386	2.54697
Sobic.006G277300.v3.1	301.838	-1.38895
Sobic.006G278800.v3.1	124.139	1.0584
Sobic.006G281400.v3.1	2366.66	1.38792
Sobic.007G000500.v3.1	7272.25	1.34803
Sobic.007G004800.v3.1	37.0217	1.90683
Sobic.007G010100.v3.1	77.8754	-1.9901
Sobic.007G014700.v3.1	3899.14	1.82912
Sobic.007G017100.v3.1	164.214	-1.55022
Sobic.007G018100.v3.1	7.31722	6.49697
Sobic.007G019600.v3.1	682.583	1.36876
Sobic.007G021200.v3.1	38.9127	-2.07523
Sobic.007G021300.v3.1	81.3124	-1.59277
Sobic.007G021500.v3.1	61.0602	-1.25736
Sobic.007G022600.v3.1	1214.4	-1.23104
Sobic.007G023800.v3.1	130.843	-1.1153
Sobic.007G025500.v3.1	24.1902	3.19142
Sobic.007G027900.v3.1	2475.1	1.13877
Sobic.007G028001.v3.1	135.13	1.05734
Sobic.007G028300.v3.1	78.9411	1.12627
Sobic.007G028766.v3.1	115.287	-2.03886
Sobic.007G029400.v3.1	18208.9	1.24332
Sobic.007G030900.v3.1	63.5333	1.27875
Sobic.007G031000.v3.1	14.5391	2.85057
Sobic.007G033100.v3.1	242.953	-1.32559
Sobic.007G034700.v3.1	1304.78	-1.45683
Sobic.007G036000.v3.1	43.1284	2.44083
Sobic.007G037400.v3.1	11.197	7.10717
Sobic.007G038000.v3.1	137.54	1.24174
Sobic.007G045201.v3.1	138.914	1.76107
Sobic.007G046000.v3.1	48.4605	1.38451
Sobic.007G047400.v3.1	1513.79	-2.36314
Sobic.007G054000.v3.1	220.212	-1.31071
Sobic.007G054500.v3.1	225.601	1.31327
Sobic.007G063100.v3.1	152.687	1.32973
Sobic.007G065300.v3.1	6491.47	1.01107
Sobic.007G068300.v3.1	4473.98	2.11751
Sobic.007G068500.v3.1	397.294	1.87452
Sobic.007G071000.v3.1	82.4476	-1.17514
Sobic.007G073800.v3.1	6.01458	6.21095
Sobic.007G074500.v3.1	3013.5	1.01904
Sobic.007G076100.v3.1	20.2237	3.07862
Sobic.007G076300.v3.1	1924.94	1.02406
Sobic.007G076600.v3.1	165.082	-1.43841
Sobic.007G077300.v3.1	70.6559	1.51157
Sobic.007G077466.v3.1	192.368	-2.14264
Sobic.007G077532.v3.1	251.985	-1.19802
Sobic.007G078800.v3.1	60.7852	1.65538
Sobic.007G080600.v3.1	218.124	-1.349
Sobic.007G082100.v3.1	10.339	-5.14199
Sobic.007G085800.v3.1	75.9064	1.64252
Sobic.007G085966.v3.1	142.113	-1.42384
Sobic.007G094200.v3.1	150.668	1.06877
Sobic.007G097000.v3.1	1012.25	1.41936
Sobic.007G097100.v3.1	172.86	1.17848
Sobic.007G097800.v3.1	52.7998	1.75218
Sobic.007G101800.v3.1	247.718	-1.03334
Sobic.007G105500.v3.1	59.7071	-1.38468
Sobic.007G106050.v3.1	201.509	-4.18909
Sobic.007G111400.v3.1	605.835	-1.14111
Sobic.007G111500.v3.1	70.2529	2.17936
Sobic.007G111700.v3.1	485.108	1.45705
Sobic.007G112100.v3.1	4909.88	1.33513
Sobic.007G123500.v3.1	135.972	1.25683
Sobic.007G123800.v3.1	33.0985	2.89919
Sobic.007G124100.v3.1	223.62	-1.47523
Sobic.007G125400.v3.1	10.9258	3.29578
Sobic.007G125500.v3.1	221.888	1.52863
Sobic.007G132000.v3.1	232.848	1.59879
Sobic.007G136500.v3.1	108.492	2.69304
Sobic.007G136900.v3.1	622.129	1.01112
Sobic.007G137101.v3.1	75.1154	-1.05535
Sobic.007G140900.v3.1	205.528	1.09199
Sobic.007G142300.v3.1	86.9993	1.27936
Sobic.007G142600.v3.1	244.58	-2.18297
Sobic.007G143900.v3.1	844.495	-1.41021
Sobic.007G147101.v3.1	75.3722	-1.51391
Sobic.007G147700.v3.1	27.01	-3.48129
Sobic.007G149200.v3.1	552.292	-1.24007
Sobic.007G149600.v3.1	7782.87	1.61754
Sobic.007G152900.v3.1	484.402	2.01254
Sobic.007G153001.v3.1	4.52235	5.80194
Sobic.007G153400.v3.1	81.8321	1.47758
Sobic.007G153600.v3.1	66.4486	-1.59294
Sobic.007G155700.v3.1	466.864	1.36829
Sobic.007G156300.v3.1	270.171	-2.11229
Sobic.007G161300.v3.1	1662.4	-1.23253
Sobic.007G163500.v3.1	8.73626	-6.39742
Sobic.007G164101.v3.1	276.376	1.2274
Sobic.007G165500.v3.1	253.202	3.34481
Sobic.007G167600.v3.1	54.8335	-2.23263
Sobic.007G168100.v3.1	50.1416	-1.87438
Sobic.007G168900.v3.1	7519.97	1.29072
Sobic.007G173901.v3.1	88.0232	-2.08346
Sobic.007G174000.v3.1	66.718	-2.68482
Sobic.007G174100.v3.1	33.2065	-1.76173
Sobic.007G174200.v3.1	43.7165	-1.64553
Sobic.007G174800.v3.1	120.86	-1.07824
Sobic.007G174900.v3.1	494.509	-1.08344
Sobic.007G176800.v3.1	3987.62	1.10887
Sobic.007G177801.v3.1	570.908	-1.15425
Sobic.007G179500.v3.1	352.656	-1.66834
Sobic.007G179600.v3.1	309.905	-1.0936
Sobic.007G179700.v3.1	76.7992	-1.81573
Sobic.007G180050.v3.1	287.039	-1.98463
Sobic.007G180200.v3.1	42.5717	1.42277
Sobic.007G180900.v3.1	105.149	-1.48338
Sobic.007G182000.v3.1	102.87	1.37189
Sobic.007G184600.v3.1	3373.67	1.23091
Sobic.007G186100.v3.1	674.047	-1.33453
Sobic.007G186400.v3.1	825.551	-1.1039
Sobic.007G187700.v3.1	4363.55	1.30804
Sobic.007G188001.v3.1	202.302	1.08684
Sobic.007G190200.v3.1	123.446	1.6508
Sobic.007G190333.v3.1	44.4198	2.13323
Sobic.007G191200.v3.1	286.99	1.96315
Sobic.007G193300.v3.1	822.939	3.53117
Sobic.007G195100.v3.1	31.7695	3.69618
Sobic.007G197700.v3.1	690.205	-1.33534
Sobic.007G198800.v3.1	94.0705	-1.59299
Sobic.007G199800.v3.1	213.947	-1.52146
Sobic.007G201000.v3.1	1321.9	-1.07739
Sobic.007G206000.v3.1	152.383	-1.25092
Sobic.007G206600.v3.1	37.9216	-1.63736
Sobic.007G209300.v3.1	62.8289	2.03082
Sobic.007G210200.v3.1	2336.9	-2.06372
Sobic.007G210700.v3.1	486.652	1.14909
Sobic.007G211200.v3.1	111.48	1.3806
Sobic.007G211700.v3.1	3776.3	1.00411
Sobic.007G212200.v3.1	215.94	-1.56801
Sobic.007G213400.v3.1	636.045	-1.14294
Sobic.007G217300.v3.1	8.3136	-6.32988
Sobic.007G220000.v3.1	49.5668	2.66169
Sobic.007G221100.v3.1	1006.64	-1.12629
Sobic.007G221800.v3.1	15836.4	1.84284
Sobic.007G223701.v3.1	12.7665	7.29846
Sobic.007G225700.v3.1	2237.12	-1.90366
Sobic.007G225800.v3.1	3751.38	-1.02784
Sobic.008G000800.v3.1	3772.23	1.07419
Sobic.008G003200.v3.1	20.4407	2.27294
Sobic.008G003900.v3.1	365.315	-1.29741
Sobic.008G005100.v3.1	37.3201	1.98676
Sobic.008G006800.v3.1	449.773	1.97026
Sobic.008G009500.v3.1	209.064	-1.97949
Sobic.008G010000.v3.1	268.062	-1.38455
Sobic.008G010600.v3.1	130.791	1.08429
Sobic.008G010900.v3.1	10.1438	4.61549
Sobic.008G012600.v3.1	291.659	1.74482
Sobic.008G012700.v3.1	397.921	-1.02129
Sobic.008G013100.v3.1	68.2846	-2.76207
Sobic.008G013300.v3.1	1010.11	-1.11615
Sobic.008G016800.v3.1	26.7071	-2.20907
Sobic.008G017600.v3.1	5.21403	6.00305
Sobic.008G017700.v3.1	136.613	1.35883
Sobic.008G017850.v3.1	12.3629	-3.31838
Sobic.008G018100.v3.1	103.411	-2.21204
Sobic.008G019400.v3.1	34.3585	3.61103
Sobic.008G020500.v3.1	430.971	1.31484
Sobic.008G021800.v3.1	906.657	2.20548
Sobic.008G025600.v3.1	1635.39	1.43162
Sobic.008G025900.v3.1	291.569	-1.13035
Sobic.008G026400.v3.1	535.459	-1.75132
Sobic.008G028500.v3.1	97.2586	-1.14801
Sobic.008G029300.v3.1	184.712	-1.41363
Sobic.008G030100.v3.1	343.257	5.89825
Sobic.008G030900.v3.1	47.1502	-2.19781
Sobic.008G031600.v3.1	149.587	1.31212
Sobic.008G032900.v3.1	1212.71	1.2337
Sobic.008G035400.v3.1	1145.23	1.74994
Sobic.008G037300.v3.1	245.573	-1.47142
Sobic.008G037400.v3.1	356.6	-1.35756
Sobic.008G037900.v3.1	487.819	-1.37306
Sobic.008G038300.v3.1	179.975	1.12884
Sobic.008G039401.v3.1	316.577	-1.64948
Sobic.008G039900.v3.1	2542.79	1.42621
Sobic.008G041100.v3.1	113.357	1.1641
Sobic.008G041500.v3.1	156.614	-2.34257
Sobic.008G042700.v3.1	1559.58	1.14244
Sobic.008G044750.v3.1	89.5047	-1.79479
Sobic.008G046000.v3.1	138.477	1.92499
Sobic.008G046100.v3.1	112.44	-2.03837
Sobic.008G053200.v3.1	143.182	1.01981
Sobic.008G053500.v3.1	85.625	-1.8079
Sobic.008G058100.v3.1	50.2998	1.76628
Sobic.008G059100.v3.1	57.1751	2.33129
Sobic.008G060200.v3.1	347.629	-1.15682
Sobic.008G062300.v3.1	391.596	1.0677
Sobic.008G062500.v3.1	141.115	1.74059
Sobic.008G063500.v3.1	82.5973	1.17624
Sobic.008G064601.v3.1	294.395	-1.26925
Sobic.008G066100.v3.1	133.616	1.85051
Sobic.008G069401.v3.1	64.0489	-1.23691
Sobic.008G071800.v3.1	223.152	-1.38337
Sobic.008G072050.v3.1	326.817	-1.56449
Sobic.008G072400.v3.1	257.959	-1.96953
Sobic.008G072600.v3.1	211.292	-1.56808
Sobic.008G072900.v3.1	20.6084	4.51162
Sobic.008G073200.v3.1	2047.99	-1.01273
Sobic.008G075200.v3.1	2559.33	1.04136
Sobic.008G077800.v3.1	283.103	8.06542
Sobic.008G078500.v3.1	370.449	-1.26812
Sobic.008G079032.v3.1	315.455	1.48807
Sobic.008G079800.v3.1	319.485	1.06138
Sobic.008G079900.v3.1	399.654	-1.37138
Sobic.008G080100.v3.1	3984.19	-1.10283
Sobic.008G080400.v3.1	9025.95	1.35743
Sobic.008G081150.v3.1	1236.08	-1.24558
Sobic.008G083100.v3.1	123.139	-2.78187
Sobic.008G086100.v3.1	42.2804	1.42186
Sobic.008G087000.v3.1	43.0405	2.66854
Sobic.008G093600.v3.1	450.472	1.15877
Sobic.008G093700.v3.1	226.752	1.08405
Sobic.008G094000.v3.1	12.7529	3.36524
Sobic.008G094800.v3.1	635.321	1.55007
Sobic.008G095100.v3.1	95.4873	-1.37044
Sobic.008G098700.v3.1	66.0997	1.42906
Sobic.008G103500.v3.1	47.309	-1.56958
Sobic.008G104000.v3.1	516.636	1.33566
Sobic.008G104500.v3.1	94.3957	1.90502
Sobic.008G105300.v3.1	336.459	-1.76655
Sobic.008G105500.v3.1	35.2236	-2.99946
Sobic.008G106200.v3.1	7.67428	5.0384
Sobic.008G106600.v3.1	239.695	-4.22243
Sobic.008G108400.v3.1	42.8896	3.53128
Sobic.008G108500.v3.1	355.102	-1.11877
Sobic.008G109700.v3.1	299.508	2.12285
Sobic.008G110400.v3.1	41.8767	1.95289
Sobic.008G110700.v3.1	45.9976	5.14648
Sobic.008G113800.v3.1	814.562	1.32953
Sobic.008G114500.v3.1	837.321	1.14783
Sobic.008G118100.v3.1	1454.46	1.44103
Sobic.008G122500.v3.1	23.3441	-2.71431
Sobic.008G123000.v3.1	1290.88	1.47408
Sobic.008G124000.v3.1	6.84672	6.39859
Sobic.008G125700.v3.1	1232.1	1.23869
Sobic.008G128900.v3.1	142.545	1.36346
Sobic.008G129000.v3.1	209.477	-2.23433
Sobic.008G129200.v3.1	4116.37	2.03287
Sobic.008G131200.v3.1	380.81	1.11153
Sobic.008G132550.v3.1	47.8091	-1.53205
Sobic.008G135300.v3.1	99.4477	1.74296
Sobic.008G138200.v3.1	504.77	-1.15044
Sobic.008G140100.v3.1	513.39	-1.01219
Sobic.008G142500.v3.1	32.0564	-2.62146
Sobic.008G143100.v3.1	375.906	-1.10871
Sobic.008G148000.v3.1	6607.19	1.28387
Sobic.008G150800.v3.1	15.304	6.09139
Sobic.008G156100.v3.1	7.4847	5.00268
Sobic.008G156600.v3.1	966.471	1.17525
Sobic.008G157100.v3.1	215.043	1.30483
Sobic.008G159250.v3.1	84.8952	-2.04886
Sobic.008G159601.v3.1	16.5108	5.12873
Sobic.008G164800.v3.1	21.8886	5.71575
Sobic.008G164850.v3.1	53.7802	9.37458
Sobic.008G167400.v3.1	99.5733	-1.74947
Sobic.008G171900.v3.1	3036.01	1.24216
Sobic.008G175032.v3.1	97.0802	-1.87498
Sobic.008G176300.v3.1	215.224	1.74579
Sobic.008G178566.v3.1	101.726	1.1975
Sobic.008G179600.v3.1	255.266	1.21879
Sobic.008G180400.v3.1	583.925	-1.55183
Sobic.008G181100.v3.1	6.71908	-6.00272
Sobic.008G185900.v3.1	50878.1	-1.06028
Sobic.008G186600.v3.1	186.768	1.13515
Sobic.008G186800.v3.1	114.436	1.17283
Sobic.008G188900.v3.1	321.006	1.61441
Sobic.008G190200.v3.1	23.8369	2.85791
Sobic.008G191000.v3.1	34.5817	1.63595
Sobic.008G191850.v3.1	500.173	-1.43319
Sobic.009G000700.v3.1	111.368	1.53761
Sobic.009G001200.v3.1	2837.68	1.19814
Sobic.009G008800.v3.1	307.922	1.35222
Sobic.009G009500.v3.1	103.525	7.34214
Sobic.009G011000.v3.1	87.8592	-1.62157
Sobic.009G015200.v3.1	14.7674	2.7079
Sobic.009G015900.v3.1	777.726	2.21932
Sobic.009G016000.v3.1	1169.19	1.02976
Sobic.009G017732.v3.1	64.1302	-1.93277
Sobic.009G020900.v3.1	1125.51	-1.51445
Sobic.009G021900.v3.1	425.248	1.32816
Sobic.009G026900.v3.1	113.85	-1.1286
Sobic.009G027000.v3.1	978.924	-1.03892
Sobic.009G030900.v3.1	319.232	1.22234
Sobic.009G031100.v3.1	158.54	1.24798
Sobic.009G031400.v3.1	6365.31	1.53357
Sobic.009G031600.v3.1	192.057	-1.14048
Sobic.009G031800.v3.1	293.708	-1.52738
Sobic.009G032600.v3.1	40.1215	1.68883
Sobic.009G033800.v3.1	1073.55	1.03514
Sobic.009G038800.v3.1	327.479	1.55461
Sobic.009G042600.v3.1	132.991	1.37923
Sobic.009G045600.v3.1	344.471	-1.14173
Sobic.009G047033.v3.1	13.3826	-3.09426
Sobic.009G048100.v3.1	18.9988	7.87486
Sobic.009G052200.v3.1	2272.95	1.08465
Sobic.009G054800.v3.1	7183.01	1.01438
Sobic.009G059100.v3.1	7.31722	6.49697
Sobic.009G060800.v3.1	143.385	1.39686
Sobic.009G061601.v3.1	241.749	-1.3323
Sobic.009G063301.v3.1	33.686	1.77528
Sobic.009G064766.v3.1	9.61251	4.40723
Sobic.009G069800.v3.1	233.878	1.21418
Sobic.009G070700.v3.1	62.7587	2.65334
Sobic.009G070800.v3.1	1108.49	1.42067
Sobic.009G072000.v3.1	1859.64	1.0165
Sobic.009G075500.v3.1	155.393	2.88286
Sobic.009G076400.v3.1	4738.79	1.20642
Sobic.009G078200.v3.1	58.2924	1.55247
Sobic.009G078500.v3.1	51.628	2.62548
Sobic.009G079900.v3.1	225.398	1.8039
Sobic.009G080300.v3.1	99.9041	2.07287
Sobic.009G081700.v3.1	112.958	-1.1378
Sobic.009G082000.v3.1	125.382	-2.31601
Sobic.009G082700.v3.1	19.9572	2.54002
Sobic.009G083900.v3.1	5597.52	-1.26254
Sobic.009G087000.v3.1	4765.75	1.82091
Sobic.009G088200.v3.1	1141.6	1.14689
Sobic.009G088700.v3.1	1010.89	1.21867
Sobic.009G098700.v3.1	163.06	1.20251
Sobic.009G103400.v3.1	149.126	3.58346
Sobic.009G104100.v3.1	7093.51	1.17105
Sobic.009G104600.v3.1	40.261	-2.78439
Sobic.009G105300.v3.1	94.251	-1.33111
Sobic.009G105600.v3.1	3788.93	1.04557
Sobic.009G105700.v3.1	3027.86	1.04596
Sobic.009G107080.v3.1	412.866	-1.14836
Sobic.009G109101.v3.1	193.497	-1.11208
Sobic.009G109300.v3.1	1450.74	1.42493
Sobic.009G109700.v3.1	61.1242	1.30972
Sobic.009G111500.v3.1	78.3901	6.16826
Sobic.009G112800.v3.1	1003.92	1.88606
Sobic.009G118600.v3.1	446.972	-1.64554
Sobic.009G119700.v3.1	619.592	1.68413
Sobic.009G120000.v3.1	117.64	1.25062
Sobic.009G120600.v3.1	116.058	1.14657
Sobic.009G120700.v3.1	48.6126	1.45991
Sobic.009G121150.v3.1	76.8188	-1.38556
Sobic.009G121200.v3.1	37.2854	1.8091
Sobic.009G123000.v3.1	102.573	1.04801
Sobic.009G125300.v3.1	27.4841	2.42507
Sobic.009G130600.v3.1	77.1102	1.49525
Sobic.009G131200.v3.1	786.934	1.39686
Sobic.009G132900.v3.1	71.1151	-1.34533
Sobic.009G134450.v3.1	72.2611	-2.51943
Sobic.009G136000.v3.1	3175.7	1.81317
Sobic.009G136600.v3.1	127.742	-1.85559
Sobic.009G140300.v3.1	377.165	1.11714
Sobic.009G142500.v3.1	314.17	3.40376
Sobic.009G144500.v3.1	82.9643	1.67975
Sobic.009G145750.v3.1	59.5145	-2.06133
Sobic.009G150900.v3.1	328.099	1.2711
Sobic.009G152901.v3.1	2736.5	2.04191
Sobic.009G153900.v3.1	114.117	1.40834
Sobic.009G154100.v3.1	117.326	1.4451
Sobic.009G155700.v3.1	21.1173	-2.5406
Sobic.009G157300.v3.1	529.183	1.3426
Sobic.009G158800.v3.1	210.147	1.26168
Sobic.009G159300.v3.1	167.764	-1.23538
Sobic.009G159600.v3.1	255.777	1.70863
Sobic.009G161000.v3.1	376.288	-1.18788
Sobic.009G161700.v3.1	30.2867	-8.1838
Sobic.009G161800.v3.1	46.604	-2.07173
Sobic.009G162401.v3.1	150.956	-1.98764
Sobic.009G163700.v3.1	173.254	-1.33679
Sobic.009G163800.v3.1	13945.2	1.01349
Sobic.009G163900.v3.1	2117.38	-3.42319
Sobic.009G166400.v3.1	809.177	1.14069
Sobic.009G166500.v3.1	5437.82	1.3201
Sobic.009G167500.v3.1	3446.2	1.76502
Sobic.009G170000.v3.1	62.0027	-1.73053
Sobic.009G172500.v3.1	717.08	-1.82528
Sobic.009G173300.v3.1	87.5829	-1.66624
Sobic.009G175300.v3.1	3172.12	1.38181
Sobic.009G177901.v3.1	79.0523	-1.33649
Sobic.009G178200.v3.1	1983.35	-1.01861
Sobic.009G178600.v3.1	11432.2	-1.64941
Sobic.009G178900.v3.1	1180.93	1.07612
Sobic.009G180200.v3.1	731.174	-1.16474
Sobic.009G181500.v3.1	1003.13	1.07271
Sobic.009G181700.v3.1	32.6423	2.70652
Sobic.009G183000.v3.1	138.537	-1.60493
Sobic.009G183101.v3.1	191.315	-1.40015
Sobic.009G183650.v3.1	75.941	-1.13629
Sobic.009G184200.v3.1	7955.89	1.21017
Sobic.009G184300.v3.1	24.9677	-2.40254
Sobic.009G188500.v3.1	15.4034	7.57176
Sobic.009G189400.v3.1	4702.42	1.67475
Sobic.009G190000.v3.1	392.48	5.13498
Sobic.009G192700.v3.1	1440.72	1.33406
Sobic.009G192933.v3.1	219.334	-1.47499
Sobic.009G196800.v3.1	106.205	-1.34954
Sobic.009G199401.v3.1	408.22	-1.36197
Sobic.009G201500.v3.1	1771.82	-2.09479
Sobic.009G204100.v3.1	55.3013	-2.11875
Sobic.009G206600.v3.1	619.229	-1.06151
Sobic.009G210400.v3.1	69.4582	2.77141
Sobic.009G211300.v3.1	24.7528	1.94546
Sobic.009G217800.v3.1	608.82	1.35763
Sobic.009G218900.v3.1	3120.99	4.313
Sobic.009G222000.v3.1	20.552	-2.8307
Sobic.009G223300.v3.1	11309.9	1.06507
Sobic.009G224700.v3.1	644.659	1.37377
Sobic.009G226800.v3.1	1548.13	1.21697
Sobic.009G226900.v3.1	91.0054	1.73773
Sobic.009G227000.v3.1	138.051	1.39146
Sobic.009G227400.v3.1	1971.43	1.08735
Sobic.009G228100.v3.1	1462.16	1.85221
Sobic.009G229700.v3.1	32.5623	1.91929
Sobic.009G230400.v3.1	83.3769	1.24037
Sobic.009G230800.v3.1	171.501	-1.29615
Sobic.009G231300.v3.1	9721.21	-1.64755
Sobic.009G233500.v3.1	50.2494	1.74543
Sobic.009G234600.v3.1	61.0925	4.40137
Sobic.009G237400.v3.1	2091.07	1.59455
Sobic.009G238600.v3.1	24.9221	-2.5175
Sobic.009G242200.v3.1	173.576	1.2082
Sobic.009G242300.v3.1	4512.79	1.30111
Sobic.009G243000.v3.1	489.384	-1.67033
Sobic.009G245400.v3.1	35.3707	1.57912
Sobic.009G250700.v3.1	82.5781	1.3834
Sobic.009G252200.v3.1	38.5573	1.98237
Sobic.009G252400.v3.1	135.533	-2.84719
Sobic.009G253450.v3.1	142.617	-1.32373
Sobic.009G257900.v3.1	797.484	1.20322
Sobic.009G258300.v3.1	111.505	-1.44948
Sobic.010G000500.v3.1	321.152	1.10596
Sobic.010G001000.v3.1	55.7225	-1.51287
Sobic.010G001600.v3.1	1078.59	-1.20449
Sobic.010G001700.v3.1	28.754	-2.5333
Sobic.010G002900.v3.1	53.4587	1.37323
Sobic.010G003100.v3.1	5554.08	1.0801
Sobic.010G005100.v3.1	133.05	-1.0001
Sobic.010G006700.v3.1	6.68873	6.36921
Sobic.010G008900.v3.1	3589.49	1.34117
Sobic.010G011900.v3.1	55.6363	-1.67384
Sobic.010G012001.v3.1	643.718	-3.9038
Sobic.010G013100.v3.1	278.235	1.31695
Sobic.010G013300.v3.1	768.11	1.11574
Sobic.010G014100.v3.1	1615.54	-1.16048
Sobic.010G014200.v3.1	119.546	2.22644
Sobic.010G014500.v3.1	504.553	1.01678
Sobic.010G014600.v3.1	40.2139	3.9587
Sobic.010G014700.v3.1	386.739	1.62958
Sobic.010G014800.v3.1	162.564	1.0204
Sobic.010G015000.v3.1	931.027	-1.36003
Sobic.010G015500.v3.1	1014.96	1.25817
Sobic.010G017400.v3.1	198.891	1.6554
Sobic.010G019300.v3.1	283.485	-1.20886
Sobic.010G021300.v3.1	1897.01	-1.54422
Sobic.010G023600.v3.1	23.8456	2.22518
Sobic.010G025300.v3.1	4174.09	-1.32435
Sobic.010G026775.v3.1	417.166	-1.49303
Sobic.010G029400.v3.1	1488.7	1.09612
Sobic.010G030900.v3.1	35.384	-2.99982
Sobic.010G035300.v3.1	16.8552	3.22135
Sobic.010G036901.v3.1	93.8199	-1.00227
Sobic.010G043100.v3.1	149.499	-1.04548
Sobic.010G046700.v3.1	355.911	1.57885
Sobic.010G047100.v3.1	111.326	3.04507
Sobic.010G047300.v3.1	30.9911	-2.57866
Sobic.010G048500.v3.1	20.0425	2.70613
Sobic.010G048600.v3.1	973.501	5.9745
Sobic.010G051300.v3.1	315.962	1.3518
Sobic.010G052700.v3.1	10.3575	-3.50552
Sobic.010G054600.v3.1	5722	1.84522
Sobic.010G055100.v3.1	211.781	-1.22068
Sobic.010G059900.v3.1	172.016	-1.42694
Sobic.010G060400.v3.1	191.791	-1.07301
Sobic.010G060900.v3.1	160.78	-3.14474
Sobic.010G070500.v3.1	2696.66	1.11042
Sobic.010G071400.v3.1	59.8301	1.65095
Sobic.010G072700.v3.1	105.155	-2.41547
Sobic.010G076400.v3.1	2740.42	1.07884
Sobic.010G078700.v3.1	710.374	1.04996
Sobic.010G080000.v3.1	27.6761	-3.16134
Sobic.010G087600.v3.1	103.882	-1.49025
Sobic.010G087800.v3.1	21.5239	3.54453
Sobic.010G088950.v3.1	165.86	-2.02409
Sobic.010G090100.v3.1	197.524	1.15676
Sobic.010G090700.v3.1	55.4672	-1.86975
Sobic.010G092100.v3.1	239.892	1.35474
Sobic.010G095700.v3.1	10312.9	-1.12778
Sobic.010G095800.v3.1	362.392	1.50503
Sobic.010G097200.v3.1	56.566	-1.2464
Sobic.010G100600.v3.1	30.7622	-1.90771
Sobic.010G101400.v3.1	159.911	-1.3596
Sobic.010G103700.v3.1	1442.81	1.74944
Sobic.010G104900.v3.1	219.784	1.41665
Sobic.010G105000.v3.1	42.8512	3.63861
Sobic.010G107200.v3.1	103.734	-1.31504
Sobic.010G108500.v3.1	61.3159	1.39888
Sobic.010G110100.v3.1	145.146	-1.26808
Sobic.010G122000.v3.1	30.577	2.06185
Sobic.010G124600.v3.1	81.7301	-1.4935
Sobic.010G128101.v3.1	558.43	-1.44778
Sobic.010G128900.v3.1	646.908	-2.61477
Sobic.010G131300.v3.1	1147.05	-1.35244
Sobic.010G132000.v3.1	157.211	4.85469
Sobic.010G133450.v3.1	520.536	-1.04553
Sobic.010G134700.v3.1	920.613	-3.12618
Sobic.010G138800.v3.1	145.869	-1.2112
Sobic.010G141800.v3.1	242.816	-7.42272
Sobic.010G141966.v3.1	26.5426	-7.99243
Sobic.010G143300.v3.1	41.2498	1.68935
Sobic.010G145500.v3.1	96.5127	-1.09596
Sobic.010G146100.v3.1	13.5944	3.14651
Sobic.010G146700.v3.1	432.101	1.29524
Sobic.010G147700.v3.1	2945.45	1.52476
Sobic.010G150200.v3.1	27.2808	-2.15233
Sobic.010G151700.v3.1	3419.13	1.13733
Sobic.010G152700.v3.1	166.821	1.77059
Sobic.010G154150.v3.1	121.726	1.50899
Sobic.010G154600.v3.1	41.2909	2.36249
Sobic.010G154900.v3.1	319.729	-1.16798
Sobic.010G159100.v3.1	426.216	1.15711
Sobic.010G163400.v3.1	33.4283	-2.30388
Sobic.010G169000.v3.1	1099.85	1.82959
Sobic.010G171800.v3.1	247.936	1.40301
Sobic.010G173201.v3.1	56.8855	-1.29084
Sobic.010G173800.v3.1	40.0538	2.38408
Sobic.010G174000.v3.1	56.7501	-2.01526
Sobic.010G177900.v3.1	24.6785	2.77815
Sobic.010G182000.v3.1	186.225	1.72186
Sobic.010G182966.v3.1	21.6483	2.76818
Sobic.010G183100.v3.1	1217.73	-1.05192
[truncated: 51 more rows]
