# Supplementary material for: Natural variation in Glume Coverage 1 causes naked grains in sorghum
Source: Nat Commun. 2022 Feb 25;13:1068. doi: 10.1038/s41467-022-28680-3 (PMC8881591; doi:10.1038/s41467-022-28680-3)
Supplement: Supplementary file 8 — Supplementary Data 5 [file 41467_2022_28680_MOESM8_ESM.xlsx]

## Sheet: Sheet1
Supplementary Data 5: GO_KEGG analysis in different developing young panicle stages.
YP (0-3 cm)							YP (3-10 cm)							Heading stage
Gene Set Name (NO. Genes)	Description	Category	NO. Genes in Overlap (k)	p value	FDR		Gene Set Name (NO. Genes)	Description	Category	NO. Genes in Overlap (k)	p value	FDR		Gene Set Name (NO. Genes)	Description	Category	NO. Genes in Overlap (k)	p value	FDR
DNA_BINDING(1452)	GO:0003677 DNA_binding molecular_function	GO_MF	186	4.37e-83	1.49e-79		DNA_BINDING(1452)	GO:0003677 DNA_binding molecular_function	GO_MF	59	2.02e-26	3.72e-23		HYDROLASE_ACTIVITY(1127)	GO:0016787 hydrolase_activity molecular_function	GO_MF	52	2.9e-27	3.73e-24
NUCLEUS(1900)	GO:0005634 nucleus cellular_component	GO_CC	218	3.8e-59	3.37e-56		NUCLEUS(1900)	GO:0005634 nucleus cellular_component	GO_CC	68	5.89e-18	2.41e-15		OXIDOREDUCTASE_ACTIVITY(1333)	GO:0016491 oxidoreductase_activity molecular_function	GO_MF	53	6.95e-25	4.47e-22
ATP_BINDING(1892)	GO:0005524 ATP_binding molecular_function	GO_MF	158	7.13e-48	1.21e-44		OXIDOREDUCTASE_ACTIVITY(1333)	GO:0016491 oxidoreductase_activity molecular_function	GO_MF	46	3.46e-18	3.18e-15		CATALYTIC_ACTIVITY(1468)	GO:0003824 catalytic_activity molecular_function	GO_MF	48	2.68e-19	8.62e-17
CATALYTIC_ACTIVITY(1468)	GO:0003824 catalytic_activity molecular_function	GO_MF	121	2.65e-36	3.01e-33		METAL_ION_BINDING(1747)	GO:0046872 metal_ion_binding molecular_function	GO_MF	50	1.72e-16	1.06e-13		HYDROLASE_ACTIVITY,_ACTING_ON_ESTER_BONDS(178)	GO:0016788 hydrolase_activity,_acting_on_ester_bonds molecular_function	GO_MF	21	2.58e-19	8.62e-17
NUCLEOTIDE_BINDING(1563)	GO:0000166 nucleotide_binding molecular_function	GO_MF	124	1.12e-35	9.49e-33		SEQUENCE-SPECIFIC_DNA_BINDING_TRANSCRIPTION_FACTOR_ACTIVITY(710)	GO:0003700 sequence-specific_DNA_binding_transcription_factor_activity molecular_function	GO_MF	32	4.41e-16	2.03e-13		METAL_ION_BINDING(1747)	GO:0046872 metal_ion_binding molecular_function	GO_MF	52	3.99e-19	1.03e-16
SEQUENCE-SPECIFIC_DNA_BINDING_TRANSCRIPTION_FACTOR_ACTIVITY(710)	GO:0003700 sequence-specific_DNA_binding_transcription_factor_activity molecular_function	GO_MF	79	6.86e-32	4.67e-29		PLANT-TYPE_CELL_WALL(235)	GO:0009505 plant-type_cell_wall cellular_component	GO_CC	22	5.05e-14	1.03e-11		PHENYLALANINE_METABOLISM(174)	phenylalanine_metabolism	KEGG	15	1.2e-16	3.36e-14
CHROMOSOME(95)	GO:0005694 chromosome cellular_component	GO_CC	40	5.83e-29	2.58e-26		HYDROLASE_ACTIVITY(1127)	GO:0016787 hydrolase_activity molecular_function	GO_MF	37	3.05e-14	1.12e-11		CELL_WALL(491)	GO:0005618 cell_wall cellular_component	GO_CC	32	1.98e-16	7.05e-14
HYDROLASE_ACTIVITY(1127)	GO:0016787 hydrolase_activity molecular_function	GO_MF	93	3.47e-28	1.8e-25		PLASMA_MEMBRANE(1995)	GO:0005886 plasma_membrane cellular_component	GO_CC	62	8.48e-14	1.16e-11		MEMBRANE(2445)	GO:0016020 membrane cellular_component	GO_CC	70	2.47e-15	4.4e-13
METAL_ION_BINDING(1747)	GO:0046872 metal_ion_binding molecular_function	GO_MF	118	3.7e-28	1.8e-25		CELL_WALL(491)	GO:0005618 cell_wall cellular_component	GO_CC	29	3.28e-13	3.36e-11		PHENYLPROPANOID_BIOSYNTHESIS(221)	phenylpropanoid_biosynthesis	PlantCyc	15	3.28e-15	4.6e-13
NUCLEOSOME(62)	GO:0000786 nucleosome cellular_component	GO_CC	33	1.11e-26	3.27e-24		PROTEIN_DIMERIZATION_ACTIVITY(430)	GO:0046983 protein_dimerization_activity molecular_function	GO_MF	23	2.15e-13	6.6e-11		HEME_BINDING(518)	GO:0020037 heme_binding molecular_function	GO_MF	26	4.46e-15	9.55e-13
SEQUENCE-SPECIFIC_DNA_BINDING(412)	GO:0043565 sequence-specific_DNA_binding molecular_function	GO_MF	55	4.75e-26	2.02e-23		VACUOLE(589)	GO:0005773 vacuole cellular_component	GO_CC	28	1.04e-10	7.08e-09		TRIACYLGLYCEROL_DEGRADATION(121)	triacylglycerol_degradation	PlantCyc	13	9.18e-15	1.57e-12
PROTEIN_HETERODIMERIZATION_ACTIVITY(110)	GO:0046982 protein_heterodimerization_activity molecular_function	GO_MF	33	1.25e-25	4.74e-23		APOPLAST(354)	GO:0048046 apoplast cellular_component	GO_CC	22	9.44e-11	7.08e-09		EXTRACELLULAR_REGION(193)	GO:0005576 extracellular_region cellular_component	GO_CC	19	3.34e-13	3.96e-11
CHLOROPLAST(1619)	GO:0009507 chloroplast cellular_component	GO_CC	136	1.27e-24	2.82e-22		SEQUENCE-SPECIFIC_DNA_BINDING(412)	GO:0043565 sequence-specific_DNA_binding molecular_function	GO_MF	19	2.85e-10	6.54e-08		SUBERIN_MONOMERS_BIOSYNTHESIS(45)	suberin_monomers_biosynthesis	PlantCyc	9	7.9e-13	6.76e-11
MEMBRANE(2445)	GO:0016020 membrane cellular_component	GO_CC	175	3.98e-24	7.04e-22		HEME_BINDING(518)	GO:0020037 heme_binding molecular_function	GO_MF	21	3.14e-10	6.54e-08		TRANSFERASE_ACTIVITY,_TRANSFERRING_ACYL_GROUPS_OTHER_THAN_AMINO-ACYL_GROUPS(189)	GO:0016747 transferase_activity,_transferring_acyl_groups_other_than_amino-acyl_groups molecular_function	GO_MF	16	5.4e-13	9.92e-11
DNA_REPLICATION(60)	dna_replication	KEGG	20	1.54e-22	8.94e-20		PEPTIDASE_ACTIVITY(196)	GO:0008233 peptidase_activity molecular_function	GO_MF	14	3.19e-10	6.54e-08		ELECTRON_CARRIER_ACTIVITY(596)	GO:0009055 electron_carrier_activity molecular_function	GO_MF	25	6.72e-13	1.08e-10
OXIDOREDUCTASE_ACTIVITY(1333)	GO:0016491 oxidoreductase_activity molecular_function	GO_MF	91	2.84e-22	9.66e-20		NUCLEOSOME(62)	GO:0000786 nucleosome cellular_component	GO_CC	10	3.71e-09	2.17e-07		HYDROLASE_ACTIVITY,_HYDROLYZING_O-GLYCOSYL_COMPOUNDS(273)	GO:0004553 hydrolase_activity,_hydrolyzing_O-glycosyl_compounds molecular_function	GO_MF	18	1.02e-12	1.46e-10
RIBOSOME(232)	ribosome	KEGG	27	2.4e-19	6.98e-17		IRON_ION_BINDING(456)	GO:0005506 iron_ion_binding molecular_function	GO_MF	19	1.42e-09	2.61e-07		APOPLAST(354)	GO:0048046 apoplast cellular_component	GO_CC	23	3.62e-12	3.22e-10
PROTEIN_DIMERIZATION_ACTIVITY(430)	GO:0046983 protein_dimerization_activity molecular_function	GO_MF	47	2.87e-19	8.89e-17		INTEGRAL_COMPONENT_OF_MEMBRANE(1469)	GO:0016021 integral_component_of_membrane cellular_component	GO_CC	42	9.97e-09	4.53e-07		PLANT-TYPE_CELL_WALL(235)	GO:0009505 plant-type_cell_wall cellular_component	GO_CC	18	6.64e-11	4.72e-09
NUCLEOLUS(379)	GO:0005730 nucleolus cellular_component	GO_CC	53	1.96e-18	2.88e-16		NUCLEOLUS(379)	GO:0005730 nucleolus cellular_component	GO_CC	20	9.31e-09	4.53e-07		3-BETA-HYDROXY-DELTA5-STEROID_DEHYDROGENASE_ACTIVITY(111)	GO:0003854 3-beta-hydroxy-delta5-steroid_dehydrogenase_activity molecular_function	GO_MF	11	4.93e-10	6.34e-08
HYDROLASE_ACTIVITY,_HYDROLYZING_O-GLYCOSYL_COMPOUNDS(273)	GO:0004553 hydrolase_activity,_hydrolyzing_O-glycosyl_compounds molecular_function	GO_MF	37	3.33e-18	9.45e-16		RIBOSOME(232)	ribosome	KEGG	11	1.28e-09	4.69e-07		TRANSFERASE_ACTIVITY(702)	GO:0016740 transferase_activity molecular_function	GO_MF	23	5.95e-10	6.96e-08
PROTEIN_BINDING(1866)	GO:0005515 protein_binding molecular_function	GO_MF	101	7.09e-18	1.86e-15		TRANSCRIPTION_REGULATORS,SUBFAMILY:NAC(121)	transcription_regulators,subfamily:NAC	GFam	10	2.08e-09	8.86e-07		OXIDOREDUCTASE_ACTIVITY,_ACTING_ON_THE_CH-OH_GROUP_OF_DONORS,_NAD_OR_NADP_AS_ACCEPTOR(187)	GO:0016616 oxidoreductase_activity,_acting_on_the_CH-OH_group_of_donors,_NAD_or_NADP_as_acceptor molecular_function	GO_MF	12	8.14e-09	8.73e-07
MICROTUBULE_MOTOR_ACTIVITY(53)	GO:0003777 microtubule_motor_activity molecular_function	GO_MF	20	1.05e-17	2.56e-15		PHENYLPROPANOID_BIOSYNTHESIS(221)	phenylpropanoid_biosynthesis	PlantCyc	10	1.1e-08	2.02e-06		COENZYME_BINDING(189)	GO:0050662 coenzyme_binding molecular_function	GO_MF	12	9.1e-09	9.01e-07
STARCH_AND_SUCROSE_METABOLISM(157)	starch_and_sucrose_metabolism	KEGG	22	1.42e-17	2.75e-15		CHLOROPLAST(1619)	GO:0009507 chloroplast cellular_component	GO_CC	43	5.02e-08	2.05e-06		IRON_ION_BINDING(456)	GO:0005506 iron_ion_binding molecular_function	GO_MF	17	1.71e-08	1.57e-06
APOPLAST(354)	GO:0048046 apoplast cellular_component	GO_CC	49	5.38e-17	6.81e-15		MEMBRANE(2445)	GO:0016020 membrane cellular_component	GO_CC	56	6.52e-08	2.43e-06		OXIDOREDUCTASE_ACTIVITY,_ACTING_ON_PAIRED_DONORS,_WITH_INCORPORATION_OR_REDUCTION_OF_MOLECULAR_OXYGEN(350)	GO:0016705 oxidoreductase_activity,_acting_on_paired_donors,_with_incorporation_or_reduction_of_molecular_oxygen molecular_function	GO_MF	15	2.06e-08	1.77e-06
PLASMA_MEMBRANE(1995)	GO:0005886 plasma_membrane cellular_component	GO_CC	133	3e-16	3.32e-14		HYDROLASE_ACTIVITY,_HYDROLYZING_O-GLYCOSYL_COMPOUNDS(273)	GO:0004553 hydrolase_activity,_hydrolyzing_O-glycosyl_compounds molecular_function	GO_MF	14	1.76e-08	2.95e-06		COPPER_ION_BINDING(257)	GO:0005507 copper_ion_binding molecular_function	GO_MF	13	2.86e-08	2.16e-06
NUCLEOSOME_ASSEMBLY(67)	GO:0006334 nucleosome_assembly biological_process	GO_BP	34	6.64e-18	4.53e-14		CARBOHYDRATE-ACTIVE_ENZYMES,SUBFAMILY:GH16(28)	carbohydrate-Active_enzymes,subfamily:GH16	GFam	6	2.2e-08	4.7e-06		PEROXIDASE_ACTIVITY(168)	GO:0004601 peroxidase_activity molecular_function	GO_MF	11	2.8e-08	2.16e-06
DNA_REPLICATION_INITIATION(43)	GO:0006270 DNA_replication_initiation biological_process	GO_BP	28	4.42e-17	1.51e-13		CHROMOSOME(95)	GO:0005694 chromosome cellular_component	GO_CC	10	1.47e-07	5.02e-06		MONOOXYGENASE_ACTIVITY(320)	GO:0004497 monooxygenase_activity molecular_function	GO_MF	14	4.76e-08	3.4e-06
MICROTUBULE_BINDING(63)	GO:0008017 microtubule_binding molecular_function	GO_MF	19	2.06e-15	4.68e-13		PEROXIDASE_ACTIVITY(168)	GO:0004601 peroxidase_activity molecular_function	GO_MF	11	5.82e-08	8.93e-06		DNA_BINDING(1452)	GO:0003677 DNA_binding molecular_function	GO_MF	30	5.12e-08	3.47e-06
CHLOROPLAST_THYLAKOID(152)	GO:0009534 chloroplast_thylakoid cellular_component	GO_CC	30	1.87e-14	1.84e-12		ELECTRON_CARRIER_ACTIVITY(596)	GO:0009055 electron_carrier_activity molecular_function	GO_MF	19	8.59e-08	1.22e-05		PEPTIDASE_ACTIVITY(196)	GO:0008233 peptidase_activity molecular_function	GO_MF	11	1.23e-07	7.93e-06
DNA_REPLICATION(60)	dna_replication	KEGG	20	8.13e-16	1.85e-12		CATALYTIC_ACTIVITY(1468)	GO:0003824 catalytic_activity molecular_function	GO_MF	31	9.58e-08	1.26e-05		SERINE-TYPE_CARBOXYPEPTIDASE_ACTIVITY(58)	GO:0004185 serine-type_carboxypeptidase_activity molecular_function	GO_MF	7	2.13e-07	1.3e-05
MICROTUBULE(76)	GO:0005874 microtubule cellular_component	GO_CC	22	8e-14	7.08e-12		ATP_BINDING(1892)	GO:0005524 ATP_binding molecular_function	GO_MF	36	1.1e-07	1.35e-05		INTEGRAL_COMPONENT_OF_MEMBRANE(1469)	GO:0016021 integral_component_of_membrane cellular_component	GO_CC	37	2.61e-07	1.55e-05
NUCLEIC_ACID_BINDING(752)	GO:0003676 nucleic_acid_binding molecular_function	GO_MF	53	4.55e-14	9.67e-12		STRUCTURAL_CONSTITUENT_OF_RIBOSOME(322)	GO:0003735 structural_constituent_of_ribosome molecular_function	GO_MF	14	1.24e-07	1.42e-05		POLLEN_EXINE_FORMATION(24)	GO:0010584 pollen_exine_formation biological_process	GO_BP	9	7.59e-09	1.61e-05
STRUCTURAL_CONSTITUENT_OF_RIBOSOME(322)	GO:0003735 structural_constituent_of_ribosome molecular_function	GO_MF	34	5.88e-14	1.18e-11		XYLOGLUCAN:XYLOGLUCOSYL_TRANSFERASE_ACTIVITY(29)	GO:0016762 xyloglucan:xyloglucosyl_transferase_activity molecular_function	GO_MF	6	1.41e-07	1.53e-05		OXIDATION-REDUCTION_PROCESS(1581)	GO:0055114 oxidation-reduction_process biological_process	GO_BP	65	2.2e-08	2.29e-05
PLASTOGLOBULE(53)	GO:0010287 plastoglobule cellular_component	GO_CC	19	1.68e-13	1.35e-11		PROTEIN_HETERODIMERIZATION_ACTIVITY(110)	GO:0046982 protein_heterodimerization_activity molecular_function	GO_MF	9	1.6e-07	1.64e-05		LIPID_TRANSPORT(99)	GO:0006869 lipid_transport biological_process	GO_BP	14	3.23e-08	2.29e-05
CHLOROPLAST_ENVELOPE(476)	GO:0009941 chloroplast_envelope cellular_component	GO_CC	50	4.5e-13	3.32e-11		STARCH_AND_SUCROSE_METABOLISM(157)	starch_and_sucrose_metabolism	KEGG	8	1.37e-07	1.67e-05		LIPID_METABOLIC_PROCESS(297)	GO:0006629 lipid_metabolic_process biological_process	GO_BP	23	6.09e-08	2.93e-05
PYRIMIDINE_METABOLISM(114)	pyrimidine_metabolism	KEGG	16	3.45e-13	5.02e-11		ALANINE, ASPARTATE_AND_GLUTAMATE_METABOLISM(32)	alanine, aspartate_and_glutamate_metabolism	KEGG	5	1.91e-07	1.75e-05		SPOROPOLLENIN_BIOSYNTHETIC_PROCESS(7)	GO:0080110 sporopollenin_biosynthetic_process biological_process	GO_BP	6	6.89e-08	2.93e-05
CHLOROPLAST_THYLAKOID_MEMBRANE(248)	GO:0009535 chloroplast_thylakoid_membrane cellular_component	GO_CC	35	8.88e-13	6.04e-11		PHENYLALANINE_METABOLISM(174)	phenylalanine_metabolism	KEGG	8	2.89e-07	1.97e-05		CHOLINE_DEHYDROGENASE_ACTIVITY(7)	GO:0008812 choline_dehydrogenase_activity molecular_function	GO_MF	4	5.26e-07	3.08e-05
CYTOSOL(1096)	GO:0005829 cytosol cellular_component	GO_CC	81	1.93e-12	1.22e-10		LINOLEIC_ACID_METABOLISM(13)	linoleic_acid_metabolism	KEGG	4	3.21e-07	1.97e-05		TRANSCRIPTION_REGULATORS,SUBFAMILY:MYB(199)	transcription_regulators,subfamily:MYB	GFam	10	9.08e-08	3.66e-05
DNA_METHYLATION(81)	GO:0006306 DNA_methylation biological_process	GO_BP	31	8.36e-14	1.43e-10		EXTRACELLULAR_REGION(193)	GO:0005576 extracellular_region cellular_component	GO_CC	12	1.72e-06	5.41e-05		PENTOSE_AND_GLUCURONATE_INTERCONVERSIONS(47)	pentose_and_glucuronate_interconversions	KEGG	5	7.64e-07	7.15e-05
PROTEIN_PROCESSING_IN_ENDOPLASMIC_RETICULUM(174)	protein_processing_in_endoplasmic_reticulum	KEGG	18	1.35e-12	1.57e-10		PROTEIN_BINDING(1866)	GO:0005515 protein_binding molecular_function	GO_MF	34	6.44e-07	6.24e-05		STARCH_AND_SUCROSE_METABOLISM(157)	starch_and_sucrose_metabolism	KEGG	7	1.21e-06	8.5e-05
HISTONE_H3-K9_METHYLATION(78)	GO:0051567 histone_H3-K9_methylation biological_process	GO_BP	30	1.89e-13	2.14e-10		TRANSCRIPTION_REGULATORS,SUBFAMILY:GRF(9)	transcription_regulators,subfamily:GRF	GFam	4	4.85e-07	6.91e-05		VACUOLE(589)	GO:0005773 vacuole cellular_component	GO_CC	20	2.44e-06	0.000124
REGULATION_OF_DNA_REPLICATION(55)	GO:0006275 regulation_of_DNA_replication biological_process	GO_BP	26	1.79e-13	2.14e-10		HYDROLASE_ACTIVITY,_ACTING_ON_ESTER_BONDS(178)	GO:0016788 hydrolase_activity,_acting_on_ester_bonds molecular_function	GO_MF	10	8.76e-07	8.07e-05		AMINO_SUGAR_AND_NUCLEOTIDE_SUGAR_METABOLISM(113)	amino_sugar_and_nucleotide_sugar_metabolism	KEGG	6	2.7e-06	0.000152
HOMOLOGOUS_RECOMBINATION(57)	homologous_recombination	KEGG	12	4.56e-12	4.42e-10		CYTOSOL(1096)	GO:0005829 cytosol cellular_component	GO_CC	30	2.99e-06	8.74e-05		CUTIN, SUBERINE_AND_WAX_BIOSYNTHESIS(29)	cutin, suberine_and_wax_biosynthesis	KEGG	4	3.97e-06	0.000186
REGULATION_OF_CELL_CYCLE(82)	GO:0051726 regulation_of_cell_cycle biological_process	GO_BP	30	5.37e-13	4.74e-10		TRANSCRIPTION_REGULATORS,SUBFAMILY:BZIP(94)	transcription_regulators,subfamily:bZIP	GFam	7	1.07e-06	0.000114		CHROMATIN_BINDING(283)	GO:0003682 chromatin_binding molecular_function	GO_MF	11	3.85e-06	0.000197
CELL_PROLIFERATION(76)	GO:0008283 cell_proliferation biological_process	GO_BP	29	5.57e-13	4.74e-10		TRANSPORTER_ACTIVITY(342)	GO:0005215 transporter_activity molecular_function	GO_MF	13	1.47e-06	0.000128		HYDROLASE_ACTIVITY,_ACTING_ON_GLYCOSYL_BONDS(131)	GO:0016798 hydrolase_activity,_acting_on_glycosyl_bonds molecular_function	GO_MF	8	3.6e-06	0.000197
PHENYLPROPANOID_BIOSYNTHESIS(221)	phenylpropanoid_biosynthesis	PlantCyc	19	6.53e-12	5.42e-10		PLASMODESMA(527)	GO:0009506 plasmodesma cellular_component	GO_CC	19	5.29e-06	0.000144		ATP_BINDING(1892)	GO:0005524 ATP_binding molecular_function	GO_MF	31	3.73e-06	0.000197
PROTEIN_KINASE_ACTIVITY(1215)	GO:0004672 protein_kinase_activity molecular_function	GO_MF	66	3.2e-12	6.06e-10		ASPARTIC-TYPE_ENDOPEPTIDASE_ACTIVITY(110)	GO:0004190 aspartic-type_endopeptidase_activity molecular_function	GO_MF	8	1.8e-06	0.00015		OXIDOREDUCTASE_ACTIVITY,_ACTING_ON_CH-OH_GROUP_OF_DONORS(59)	GO:0016614 oxidoreductase_activity,_acting_on_CH-OH_group_of_donors molecular_function	GO_MF	6	3.99e-06	0.000197
TRANSFERASE_ACTIVITY,_TRANSFERRING_PHOSPHORUS-CONTAINING_GROUPS(1103)	GO:0016772 transferase_activity,_transferring_phosphorus-containing_groups molecular_function	GO_MF	62	3.8e-12	6.81e-10		MITOCHONDRION(693)	GO:0005739 mitochondrion cellular_component	GO_CC	22	6.99e-06	0.000179		OXIDOREDUCTASE_ACTIVITY,_ACTING_ON_THE_ALDEHYDE_OR_OXO_GROUP_OF_DONORS,_NAD_OR_NADP_AS_ACCEPTOR(38)	GO:0016620 oxidoreductase_activity,_acting_on_the_aldehyde_or_oxo_group_of_donors,_NAD_or_NADP_as_acceptor molecular_function	GO_MF	5	8.26e-06	0.000391
PURINE_METABOLISM(146)	purine_metabolism	KEGG	16	1.06e-11	6.82e-10		TRANSCRIPTION_REGULATORS,SUBFAMILY:MADS(69)	transcription_regulators,subfamily:MADS	GFam	6	2.75e-06	0.000235		NUTRIENT_RESERVOIR_ACTIVITY(68)	GO:0045735 nutrient_reservoir_activity molecular_function	GO_MF	6	8.52e-06	0.000391
PHOTOSYNTHESIS_-_ANTENNA_PROTEINS(12)	photosynthesis_-_antenna_proteins	KEGG	8	1.04e-11	6.82e-10		CYSTEINE_AND_METHIONINE_METABOLISM(68)	cysteine_and_methionine_metabolism	KEGG	5	5.94e-06	0.000312		UBIQUINONE_AND_OTHER_TERPENOID-QUINONE_BIOSYNTHESIS(40)	ubiquinone_and_other_terpenoid-quinone_biosynthesis	KEGG	4	1.28e-05	0.000514
CYTOPLASM(850)	GO:0005737 cytoplasm cellular_component	GO_CC	67	1.21e-11	7.13e-10		TRIACYLGLYCEROL_DEGRADATION(121)	triacylglycerol_degradation	PlantCyc	7	1.23e-06	0.000352		TRANSFERASE_ACTIVITY,_TRANSFERRING_ACYL_GROUPS(111)	GO:0016746 transferase_activity,_transferring_acyl_groups molecular_function	GO_MF	7	1.2e-05	0.000534
CELL_WALL(491)	GO:0005618 cell_wall cellular_component	GO_CC	48	1.33e-11	7.37e-10		REGULATION_OF_TRANSCRIPTION,_DNA-TEMPLATED(1271)	GO:0006355 regulation_of_transcription,_DNA-templated biological_process	GO_BP	57	1.19e-07	0.000382		TRANSFERASE_ACTIVITY,_TRANSFERRING_PHOSPHORUS-CONTAINING_GROUPS(1103)	GO:0016772 transferase_activity,_transferring_phosphorus-containing_groups molecular_function	GO_MF	21	1.67e-05	0.000718
THYLAKOID(166)	GO:0009579 thylakoid cellular_component	GO_CC	27	1.97e-11	9.71e-10		SERINE-TYPE_PEPTIDASE_ACTIVITY(90)	GO:0008236 serine-type_peptidase_activity molecular_function	GO_MF	7	5.28e-06	0.000422		SERINE-TYPE_ENDOPEPTIDASE_INHIBITOR_ACTIVITY(45)	GO:0004867 serine-type_endopeptidase_inhibitor_activity molecular_function	GO_MF	5	1.75e-05	0.000727
PLANT-TYPE_CELL_WALL(235)	GO:0009505 plant-type_cell_wall cellular_component	GO_CC	32	1.91e-11	9.71e-10		IDENTICAL_PROTEIN_BINDING(133)	GO:0042802 identical_protein_binding molecular_function	GO_MF	8	6.77e-06	0.00052		TRANSPORTER_ACTIVITY(342)	GO:0005215 transporter_activity molecular_function	GO_MF	11	2.12e-05	0.000854
INTEGRAL_COMPONENT_OF_MEMBRANE(1469)	GO:0016021 integral_component_of_membrane cellular_component	GO_CC	95	2.73e-11	1.27e-09		OXIDOREDUCTASE_ACTIVITY,_ACTING_ON_PAIRED_DONORS,_WITH_INCORPORATION_OR_REDUCTION_OF_MOLECULAR_OXYGEN(350)	GO:0016705 oxidoreductase_activity,_acting_on_paired_donors,_with_incorporation_or_reduction_of_molecular_oxygen molecular_function	GO_MF	12	1e-05	0.00074		PROTEIN_KINASE_ACTIVITY(1215)	GO:0004672 protein_kinase_activity molecular_function	GO_MF	22	2.23e-05	0.000871
KINESIN_COMPLEX(42)	GO:0005871 kinesin_complex cellular_component	GO_CC	15	6.2e-11	2.74e-09		RIBOSOME(232)	ribosome	KEGG	11	4.7e-05	0.00113		MANGANESE_ION_BINDING(53)	GO:0030145 manganese_ion_binding molecular_function	GO_MF	5	3.63e-05	0.00137
ELECTRON_CARRIER_ACTIVITY(596)	GO:0009055 electron_carrier_activity molecular_function	GO_MF	42	1.88e-11	3.19e-09		BUTANOATE_METABOLISM(14)	butanoate_metabolism	KEGG	3	2.67e-05	0.00123		FLAVIN_ADENINE_DINUCLEOTIDE_BINDING(161)	GO:0050660 flavin_adenine_dinucleotide_binding molecular_function	GO_MF	7	0.000115	0.00398
ZINC_ION_BINDING(1248)	GO:0008270 zinc_ion_binding molecular_function	GO_MF	65	2.52e-11	4.09e-09		SERINE-TYPE_ENDOPEPTIDASE_ACTIVITY(111)	GO:0004252 serine-type_endopeptidase_activity molecular_function	GO_MF	7	1.91e-05	0.00135		CELLULOSE_SYNTHASE_(UDP-FORMING)_ACTIVITY(35)	GO:0016760 cellulose_synthase_(UDP-forming)_activity molecular_function	GO_MF	4	0.000114	0.00398
BIOSYNTHESIS_OF_AMINO_ACIDS(173)	biosynthesis_of_amino_acids	KEGG	16	1.09e-10	6.31e-09		MONOOXYGENASE_ACTIVITY(320)	GO:0004497 monooxygenase_activity molecular_function	GO_MF	11	2.28e-05	0.00156		SERINE-TYPE_ENDOPEPTIDASE_ACTIVITY(111)	GO:0004252 serine-type_endopeptidase_activity molecular_function	GO_MF	6	0.000114	0.00398
TRANSCRIPTION_REGULATORS,SUBFAMILY:MADS(69)	transcription_regulators,subfamily:MADS	GFam	14	2.35e-11	1.14e-08		GOLGI_APPARATUS(441)	GO:0005794 Golgi_apparatus cellular_component	GO_CC	15	9.43e-05	0.00214		L-ASCORBATE_BIOSYNTHESIS_V(20)	L-ascorbate_biosynthesis_V	PlantCyc	3	9.45e-05	0.00404
TRANSCRIPTION_REGULATORS,SUBFAMILY:CCAAT(52)	transcription_regulators,subfamily:CCAAT	GFam	13	1.26e-11	1.14e-08		PYRIMIDINE_METABOLISM(114)	pyrimidine_metabolism	KEGG	5	6.34e-05	0.00259		FATTY_ACID_ACTIVATION(18)	fatty_acid_activation	PlantCyc	3	7.14e-05	0.00404
INTRACELLULAR(719)	GO:0005622 intracellular cellular_component	GO_CC	57	3.31e-10	1.4e-08		UBIQUITIN-PROTEIN_TRANSFERASE_ACTIVITY(174)	GO:0004842 ubiquitin-protein_transferase_activity molecular_function	GO_MF	8	4.28e-05	0.00281		ASPARTYL_ESTERASE_ACTIVITY(36)	GO:0045330 aspartyl_esterase_activity molecular_function	GO_MF	4	0.000126	0.00426
RIBOSOME(232)	ribosome	KEGG	27	4.44e-10	1.79e-08		TRANSCRIPTION_REGULATORS,SUBFAMILY:AP2-EREBP(169)	transcription_regulators,subfamily:AP2-EREBP	GFam	7	4.1e-05	0.00292		UDP-SUGARS_INTERCONVERSION(24)	UDP-sugars_interconversion	PlantCyc	3	0.000154	0.0044
COPPER_ION_BINDING(257)	GO:0005507 copper_ion_binding molecular_function	GO_MF	26	1.19e-10	1.85e-08		TRANSFERASE_ACTIVITY,_TRANSFERRING_PHOSPHORUS-CONTAINING_GROUPS(1103)	GO:0016772 transferase_activity,_transferring_phosphorus-containing_groups molecular_function	GO_MF	21	4.75e-05	0.00302		SUPERPATHWAY_OF_UDP-GLUCOSE-DERIVED_O-ANTIGEN_BUILDING_BLOCKS_BIOSYNTHESIS(24)	superpathway_of_UDP-glucose-derived_O-antigen_building_blocks_biosynthesis	PlantCyc	3	0.000154	0.0044
PLASMODESMA(527)	GO:0009506 plasmodesma cellular_component	GO_CC	46	1.04e-09	4e-08		HYDROLASE_ACTIVITY,_ACTING_ON_ACID_ANHYDRIDES,_IN_PHOSPHORUS-CONTAINING_ANHYDRIDES(26)	GO:0016818 hydrolase_activity,_acting_on_acid_anhydrides,_in_phosphorus-containing_anhydrides molecular_function	GO_MF	4	5.25e-05	0.00322		TRANSFERASE_ACTIVITY,_TRANSFERRING_GLYCOSYL_GROUPS(363)	GO:0016757 transferase_activity,_transferring_glycosyl_groups molecular_function	GO_MF	10	0.000171	0.00563
PROTEIN_SERINE/THREONINE_KINASE_ACTIVITY(854)	GO:0004674 protein_serine/threonine_kinase_activity molecular_function	GO_MF	49	3.49e-10	5.16e-08		VACUOLAR_MEMBRANE(312)	GO:0005774 vacuolar_membrane cellular_component	GO_CC	12	0.000157	0.00338		3-OXOACYL-[ACYL-CARRIER-PROTEIN]_SYNTHASE_ACTIVITY(41)	GO:0004315 3-oxoacyl-[acyl-carrier-protein]_synthase_activity molecular_function	GO_MF	4	0.0002	0.00643
CHLOROPLAST_INNER_MEMBRANE(1786)	GO:0009706 chloroplast_inner_membrane cellular_component	GO_CC	103	1.56e-09	5.77e-08		CYTOSOLIC_LARGE_RIBOSOMAL_SUBUNIT(105)	GO:0022625 cytosolic_large_ribosomal_subunit cellular_component	GO_CC	7	0.000167	0.00342		CONIFERYL-ALDEHYDE_DEHYDROGENASE_ACTIVITY(2)	GO:0050269 coniferyl-aldehyde_dehydrogenase_activity molecular_function	GO_MF	2	0.000243	0.00743
TRANSPORTER_ACTIVITY(342)	GO:0005215 transporter_activity molecular_function	GO_MF	29	4.88e-10	6.93e-08		PROTEIN_KINASE_ACTIVITY(1215)	GO:0004672 protein_kinase_activity molecular_function	GO_MF	22	6.49e-05	0.00386		TETRAKETIDE_ALPHA-PYRONE_SYNTHASE_ACTIVITY(2)	GO:0090439 tetraketide_alpha-pyrone_synthase_activity molecular_function	GO_MF	2	0.000243	0.00743
PLANT_HORMONE_SIGNAL_TRANSDUCTION(208)	plant_hormone_signal_transduction	KEGG	16	1.32e-09	6.98e-08		TRANSCRIPTION_REGULATORS,SUBFAMILY:ZF-HD(13)	transcription_regulators,subfamily:zf-HD	GFam	3	7.29e-05	0.00445		CARBOHYDRATE-ACTIVE_ENZYMES,SUBFAMILY:GT2(44)	carbohydrate-Active_enzymes,subfamily:GT2	GFam	4	8.65e-05	0.00757
CYTOKINESIS_BY_CELL_PLATE_FORMATION(79)	GO:0000911 cytokinesis_by_cell_plate_formation biological_process	GO_BP	26	1.26e-10	9.55e-08		PHOSPHOLIPASES(83)	phospholipases	PlantCyc	5	3.51e-05	0.00503		CARBOHYDRATE-ACTIVE_ENZYMES,SUBFAMILY:GH5(14)	carbohydrate-Active_enzymes,subfamily:GH5	GFam	3	7.12e-05	0.00757
CARBON_METABOLISM(164)	carbon_metabolism	KEGG	14	4.07e-09	1.97e-07		NUCLEOSOME_ASSEMBLY(67)	GO:0006334 nucleosome_assembly biological_process	GO_BP	10	3.65e-06	0.00584		CARBOHYDRATE-ACTIVE_ENZYMES,SUBFAMILY:CE8(38)	carbohydrate-Active_enzymes,subfamily:CE8	GFam	4	5.09e-05	0.00757
MISMATCH_REPAIR(48)	mismatch_repair	KEGG	9	5.33e-09	2.38e-07		LINOLEATE_13S-LIPOXYGENASE_ACTIVITY(11)	GO:0016165 linoleate_13S-lipoxygenase_activity molecular_function	GO_MF	3	0.000111	0.0062		KINASE_FAMILY,SUBFAMILY:PPC:4.2.4(45)	kinase_family,subfamily:PPC:4.2.4	GFam	4	9.39e-05	0.00757
CYSTEINE_AND_METHIONINE_METABOLISM(68)	cysteine_and_methionine_metabolism	KEGG	10	6.12e-09	2.54e-07		DIOXYGENASE_ACTIVITY(11)	GO:0051213 dioxygenase_activity molecular_function	GO_MF	3	0.000111	0.0062		BENZOATE_BIOSYNTHESIS_I_(COA-DEPENDENT,_&BETA;-OXIDATIVE)(33)	benzoate_biosynthesis_I_(CoA-dependent,_β-oxidative)	PlantCyc	3	0.000367	0.008
TRANSCRIPTION_REGULATORS,SUBFAMILY:BZIP(94)	transcription_regulators,subfamily:bZIP	GFam	14	8.82e-10	2.84e-07		LARGE_RIBOSOMAL_SUBUNIT(29)	GO:0015934 large_ribosomal_subunit cellular_component	GO_CC	4	0.000356	0.00694		PHOSPHOLIPASES(83)	phospholipases	PlantCyc	4	0.000374	0.008
MICROTUBULE-BASED_MOVEMENT(53)	GO:0007018 microtubule-based_movement biological_process	GO_BP	21	4.94e-10	3.37e-07		ANCHORED_COMPONENT_OF_PLASMA_MEMBRANE(55)	GO:0046658 anchored_component_of_plasma_membrane cellular_component	GO_CC	5	0.000386	0.00718		CARBOHYDRATE_METABOLIC_PROCESS(471)	GO:0005975 carbohydrate_metabolic_process biological_process	GO_BP	24	3.11e-05	0.011
TRANSFERASE_ACTIVITY(702)	GO:0016740 transferase_activity molecular_function	GO_MF	41	5.79e-09	7.88e-07		PROTEIN_HOMODIMERIZATION_ACTIVITY(71)	GO:0042803 protein_homodimerization_activity molecular_function	GO_MF	5	0.000186	0.0101		SERINE-TYPE_PEPTIDASE_ACTIVITY(90)	GO:0008236 serine-type_peptidase_activity molecular_function	GO_MF	5	0.000378	0.0113
VACUOLE(589)	GO:0005773 vacuole cellular_component	GO_CC	46	2.46e-08	8.36e-07		OXIDOREDUCTASE_ACTIVITY,_ACTING_ON_SINGLE_DONORS_WITH_INCORPORATION_OF_MOLECULAR_OXYGEN,_INCORPORATION_OF_TWO_ATOMS_OF_OXYGEN(14)	GO:0016702 oxidoreductase_activity,_acting_on_single_donors_with_incorporation_of_molecular_oxygen,_incorporation_of_two_atoms_of_oxygen molecular_function	GO_MF	3	0.000204	0.0102		STEROID_BIOSYNTHETIC_PROCESS(119)	GO:0006694 steroid_biosynthetic_process biological_process	GO_BP	11	3.9e-05	0.0117
CYTOSOLIC_RIBOSOME(222)	GO:0022626 cytosolic_ribosome cellular_component	GO_CC	26	2.37e-08	8.36e-07		S-ADENOSYLMETHIONINE-DEPENDENT_METHYLTRANSFERASE_ACTIVITY(14)	GO:0008757 S-adenosylmethionine-dependent_methyltransferase_activity molecular_function	GO_MF	3	0.000204	0.0102		PROTEOLYSIS(514)	GO:0006508 proteolysis biological_process	GO_BP	25	4.41e-05	0.0117
GENE_SILENCING(29)	GO:0016458 gene_silencing biological_process	GO_BP	16	1.43e-09	8.88e-07		TRANSITION_METAL_ION_BINDING(14)	GO:0046914 transition_metal_ion_binding molecular_function	GO_MF	3	0.000204	0.0102		FATTY_ACID_ELONGATION(39)	fatty_acid_elongation	KEGG	3	0.000343	0.012
TRANSCRIPTION_REGULATORS,SUBFAMILY:HB(88)	transcription_regulators,subfamily:HB	GFam	13	3.83e-09	9.24e-07		TRANSCRIPTION_REGULATORS,SUBFAMILY:SBP(19)	transcription_regulators,subfamily:SBP	GFam	3	0.000196	0.0105		KINASE_FAMILY,SUBFAMILY:PPC:1.13.3(20)	kinase_family,subfamily:PPC:1.13.3	GFam	3	0.000181	0.0122
MICROTUBULE_ASSOCIATED_COMPLEX(32)	GO:0005875 microtubule_associated_complex cellular_component	GO_CC	11	3.07e-08	1.01e-06		KINASE_FAMILY,SUBFAMILY:PPC:1.13.3(20)	kinase_family,subfamily:PPC:1.13.3	GFam	3	0.000225	0.0107		SEXUAL_REPRODUCTION(30)	GO:0019953 sexual_reproduction biological_process	GO_BP	6	5.4e-05	0.0128
PLANT-PATHOGEN_INTERACTION(162)	plant-pathogen_interaction	KEGG	13	2.86e-08	1.11e-06		GLYCEROPHOSPHOLIPID_METABOLISM(88)	glycerophospholipid_metabolism	KEGG	4	0.000308	0.0113		INDOLE-3-ACETATE_ACTIVATION_I(9)	indole-3-acetate_activation_I	PlantCyc	2	0.000793	0.0136
REGULATION_OF_G2/M_TRANSITION_OF_MITOTIC_CELL_CYCLE(26)	GO:0010389 regulation_of_G2/M_transition_of_mitotic_cell_cycle biological_process	GO_BP	15	2.95e-09	1.68e-06		OXYGEN_BINDING(15)	GO:0019825 oxygen_binding molecular_function	GO_MF	3	0.000244	0.0117		UDP-D-XYLOSE_BIOSYNTHESIS(9)	UDP-D-xylose_biosynthesis	PlantCyc	2	0.000793	0.0136
CHLOROPLAST_STROMA(490)	GO:0009570 chloroplast_stroma cellular_component	GO_CC	40	6.63e-08	2.1e-06		ZINC_ION_BINDING(1248)	GO:0008270 zinc_ion_binding molecular_function	GO_MF	21	0.000249	0.0117		CHITINASE_ACTIVITY(21)	GO:0004568 chitinase_activity molecular_function	GO_MF	3	0.000476	0.0139
PHENYLALANINE_METABOLISM(174)	phenylalanine_metabolism	KEGG	13	6.26e-08	2.27e-06		ALANINE-GLYOXYLATE_TRANSAMINASE_ACTIVITY(2)	GO:0008453 alanine-glyoxylate_transaminase_activity molecular_function	GO_MF	2	0.00028	0.0126		CARBOHYDRATE-ACTIVE_ENZYMES,SUBFAMILY:GH9(23)	carbohydrate-Active_enzymes,subfamily:GH9	GFam	3	0.000264	0.0152
MOLECULAR_FUNCTION(1192)	GO:0003674 molecular_function molecular_function	GO_MF	56	1.8e-08	2.36e-06		TRANSMEMBRANE_TRANSPORTER_ACTIVITY(122)	GO:0022857 transmembrane_transporter_activity molecular_function	GO_MF	6	0.000275	0.0126		PROTEIN_SERINE/THREONINE_KINASE_ACTIVITY(854)	GO:0004674 protein_serine/threonine_kinase_activity molecular_function	GO_MF	15	0.000587	0.0168
NUCLEOTIDE_EXCISION_REPAIR(67)	nucleotide_excision_repair	KEGG	9	7.12e-08	2.44e-06		CYTOSOLIC_RIBOSOME(222)	GO:0022626 cytosolic_ribosome cellular_component	GO_CC	9	0.00071	0.0126		AUXIN_INFLUX_TRANSMEMBRANE_TRANSPORTER_ACTIVITY(4)	GO:0010328 auxin_influx_transmembrane_transporter_activity molecular_function	GO_MF	2	0.000601	0.0168
DNA-DEPENDENT_ATPASE_ACTIVITY(18)	GO:0008094 DNA-dependent_ATPase_activity molecular_function	GO_MF	8	2.48e-08	3.13e-06		GLYOXYLATE_AND_DICARBOXYLATE_METABOLISM(38)	C	KEGG	3	0.000394	0.0132		ALCOHOL_METABOLIC_PROCESS(9)	GO:0006066 alcohol_metabolic_process biological_process	GO_BP	4	7.94e-05	0.0169
NUCLEOSIDE-TRIPHOSPHATASE_ACTIVITY(274)	GO:0017111 nucleoside-triphosphatase_activity molecular_function	GO_MF	23	3.46e-08	4.21e-06		CIRCADIAN_RHYTHM_-_PLANT(41)	circadian_rhythm_-_plant	KEGG	3	0.000486	0.0149		TRANSCRIPTION_REGULATORS,SUBFAMILY:NAC(121)	transcription_regulators,subfamily:NAC	GFam	5	0.00038	0.017
CYANOAMINO_ACID_METABOLISM(52)	cyanoamino_acid_metabolism	KEGG	8	1.49e-07	4.81e-06		NUCLEIC_ACID_BINDING(752)	GO:0003676 nucleic_acid_binding molecular_function	GO_MF	15	0.000344	0.0151		CYTOCHROME_P450_FAMILY,SUBFAMILY:CYP86A(4)	cytochrome_p450_family,subfamily:CYP86A	GFam	2	0.000341	0.017
DNA-DIRECTED_DNA_POLYMERASE_ACTIVITY(29)	GO:0003887 DNA-directed_DNA_polymerase_activity molecular_function	GO_MF	9	4.15e-08	4.87e-06		PLASTID(280)	GO:0009536 plastid cellular_component	GO_CC	10	0.000937	0.016		CARBOHYDRATE-ACTIVE_ENZYMES,SUBFAMILY:GH16(28)	carbohydrate-Active_enzymes,subfamily:GH16	GFam	3	0.000448	0.018
GLYCINE, SERINE_AND_THREONINE_METABOLISM(53)	glycine, serine_and_threonine_metabolism	KEGG	8	1.7e-07	5.19e-06		HEAT_SHOCK_PROTEIN_BINDING(134)	GO:0031072 heat_shock_protein_binding molecular_function	GO_MF	6	0.000443	0.019		FLAVONOID_BIOSYNTHESIS(50)	flavonoid_biosynthesis	PlantCyc	3	0.000681	0.0213
GLYCOLYSIS/GLUCONEOGENESIS(101)	glycolysis/gluconeogenesis	KEGG	10	1.86e-07	5.42e-06		XYLOGLUCAN_ENDOTRANSGLUCOSYLASE_ACTIVITY(3)	GO:0080039 xyloglucan_endotransglucosylase_activity molecular_function	GO_MF	2	0.000465	0.0195		CYSTEINE-TYPE_PEPTIDASE_ACTIVITY(107)	GO:0008234 cysteine-type_peptidase_activity molecular_function	GO_MF	5	0.000802	0.0219
KINASE_ACTIVITY(282)	GO:0016301 kinase_activity molecular_function	GO_MF	23	5.63e-08	6.39e-06		GLUTATHIONE_METABOLISM(113)	glutathione_metabolism	KEGG	4	0.000762	0.0216		TRANSCRIPTION_REGULATORS,SUBFAMILY:LOB(32)	transcription_regulators,subfamily:LOB	GFam	3	0.000643	0.0236
PHENYLALANINE, TYROSINE_AND_TRYPTOPHAN_BIOSYNTHESIS(38)	phenylalanine, tyrosine_and_tryptophan_biosynthesis	KEGG	7	3.04e-07	8.28e-06		TRANSFERASE_ACTIVITY(702)	GO:0016740 transferase_activity molecular_function	GO_MF	14	0.000536	0.0219		ASPARTIC-TYPE_ENDOPEPTIDASE_ACTIVITY(110)	GO:0004190 aspartic-type_endopeptidase_activity molecular_function	GO_MF	5	0.000903	0.0242
SPLICEOSOME(168)	spliceosome	KEGG	12	3.14e-07	8.28e-06		THIAMINE_METABOLISM(12)	thiamine_metabolism	KEGG	2	0.00105	0.0276		PHOTOSYNTHESIS_-_ANTENNA_PROTEINS(12)	photosynthesis_-_antenna_proteins	KEGG	2	0.00091	0.0255
HEME_BINDING(518)	GO:0020037 heme_binding molecular_function	GO_MF	32	7.92e-08	8.7e-06		T/G_MISMATCH-SPECIFIC_ENDONUCLEASE_ACTIVITY(4)	GO:0043765 T/G_mismatch-specific_endonuclease_activity molecular_function	GO_MF	2	0.000694	0.0278		XYLOGLUCAN:XYLOGLUCOSYL_TRANSFERASE_ACTIVITY(29)	GO:0016762 xyloglucan:xyloglucosyl_transferase_activity molecular_function	GO_MF	3	0.00112	0.0294
DNA-DEPENDENT_DNA_REPLICATION(42)	GO:0006261 DNA-dependent_DNA_replication biological_process	GO_BP	17	1.7e-08	8.92e-06		ARGININE_AND_PROLINE_METABOLISM(57)	arginine_and_proline_metabolism	KEGG	3	0.00121	0.0295		KINASE_FAMILY,SUBFAMILY:PPC:1.4.1(8)	kinase_family,subfamily:PPC:1.4.1	GFam	2	0.00101	0.0339
VALINE, LEUCINE_AND_ISOLEUCINE_DEGRADATION(23)	valine, leucine_and_isoleucine_degradation	KEGG	6	3.68e-07	9.29e-06		GALACTOSE_METABOLISM(60)	galactose_metabolism	KEGG	3	0.00139	0.0319		PLASMODESMA(527)	GO:0009506 plasmodesma cellular_component	GO_CC	14	0.000841	0.0374
GALACTOSE_METABOLISM(60)	galactose_metabolism	KEGG	8	4.01e-07	9.71e-06		PYRUVATE_METABOLISM(62)	pyruvate_metabolism	KEGG	3	0.00152	0.0329		PEROXISOME(68)	peroxisome	KEGG	3	0.00159	0.0407
GLUTATHIONE_METABOLISM(113)	glutathione_metabolism	KEGG	10	4.88e-07	1.13e-05		SUBSTRATE-SPECIFIC_TRANSMEMBRANE_TRANSPORTER_ACTIVITY(57)	GO:0022891 substrate-specific_transmembrane_transporter_activity molecular_function	GO_MF	4	0.000845	0.0331		DEVELOPMENTAL_PROGRAMMED_CELL_DEATH(4)	GO:0010623 developmental_programmed_cell_death biological_process	GO_BP	3	0.000223	0.0431
PHOTOSYNTHESIS(42)	photosynthesis	KEGG	7	5.56e-07	1.24e-05		GROWTH_FACTOR_ACTIVITY(5)	GO:0008083 growth_factor_activity molecular_function	GO_MF	2	0.000967	0.0343
MCM_COMPLEX(6)	GO:0042555 MCM_complex cellular_component	GO_CC	6	4.85e-07	1.48e-05		GLUTAMATE-AMMONIA_LIGASE_ACTIVITY(5)	GO:0004356 glutamate-ammonia_ligase_activity molecular_function	GO_MF	2	0.000967	0.0343
CYTOSOLIC_LARGE_RIBOSOMAL_SUBUNIT(105)	GO:0022625 cytosolic_large_ribosomal_subunit cellular_component	GO_CC	16	5.15e-07	1.52e-05		RIBONUCLEOSIDE-DIPHOSPHATE_REDUCTASE_ACTIVITY,_THIOREDOXIN_DISULFIDE_AS_ACCEPTOR(5)	GO:0004748 ribonucleoside-diphosphate_reductase_activity,_thioredoxin_disulfide_as_acceptor molecular_function	GO_MF	2	0.000967	0.0343
CHROMATIN_SILENCING(45)	GO:0006342 chromatin_silencing biological_process	GO_BP	17	3.85e-08	1.88e-05		SINGLE-STRANDED_DNA_ENDODEOXYRIBONUCLEASE_ACTIVITY(5)	GO:0000014 single-stranded_DNA_endodeoxyribonuclease_activity molecular_function	GO_MF	2	0.000967	0.0343
IRON_ION_BINDING(456)	GO:0005506 iron_ion_binding molecular_function	GO_MF	29	1.79e-07	1.9e-05		CALCIUM_ION_BINDING(280)	GO:0005509 calcium_ion_binding molecular_function	GO_MF	8	0.000948	0.0343
FATTY_ACID_METABOLISM(69)	fatty_acid_metabolism	KEGG	8	1.06e-06	2.27e-05		KINASE_ACTIVITY(282)	GO:0016301 kinase_activity molecular_function	GO_MF	8	0.000991	0.0344
TRANSCRIPTION_REGULATORS,SUBFAMILY:NAC(121)	transcription_regulators,subfamily:NAC	GFam	13	1.18e-07	2.28e-05		FLAVIN_ADENINE_DINUCLEOTIDE_BINDING(161)	GO:0050660 flavin_adenine_dinucleotide_binding molecular_function	GO_MF	6	0.00111	0.038
IDENTICAL_PROTEIN_BINDING(133)	GO:0042802 identical_protein_binding molecular_function	GO_MF	15	2.69e-07	2.78e-05		TRANSAMINASE_ACTIVITY(28)	GO:0008483 transaminase_activity molecular_function	GO_MF	3	0.00126	0.0421
ALANINE, ASPARTATE_AND_GLUTAMATE_METABOLISM(32)	alanine, aspartate_and_glutamate_metabolism	KEGG	6	1.98e-06	4.11e-05		PYRIDOXAL_PHOSPHATE_BINDING(111)	GO:0030170 pyridoxal_phosphate_binding molecular_function	GO_MF	5	0.00129	0.0425
SUPERPATHWAY_OF_CYTOSOLIC_GLYCOLYSIS_(PLANTS),_PYRUVATE_DEHYDROGENASE_AND_TCA_CYCLE(109)	superpathway_of_cytosolic_glycolysis_(plants),_pyruvate_dehydrogenase_and_TCA_cycle	PlantCyc	11	2.29e-07	7.01e-05		RESPONSE_TO_COLD(262)	GO:0009409 response_to_cold biological_process	GO_BP	17	6.66e-05	0.0435
OXYGENIC_PHOTOSYNTHESIS(61)	oxygenic_photosynthesis	PlantCyc	9	1.56e-07	7.01e-05		CELLULAR_GLUCAN_METABOLIC_PROCESS(29)	GO:0006073 cellular_glucan_metabolic_process biological_process	GO_BP	6	6.79e-05	0.0435
OXIDOREDUCTASE_ACTIVITY,_ACTING_ON_THE_CH-OH_GROUP_OF_DONORS,_NAD_OR_NADP_AS_ACCEPTOR(187)	GO:0016616 oxidoreductase_activity,_acting_on_the_CH-OH_group_of_donors,_NAD_or_NADP_as_acceptor molecular_function	GO_MF	17	7.36e-07	7.37e-05		RESPONSE_TO_OTHER_ORGANISM(28)	GO:0051707 response_to_other_organism biological_process	GO_BP	6	5.72e-05	0.0435
AMINO_SUGAR_AND_NUCLEOTIDE_SUGAR_METABOLISM(113)	amino_sugar_and_nucleotide_sugar_metabolism	KEGG	9	4.06e-06	8.13e-05		KINASE_FAMILY,SUBFAMILY:PPC:1.4.1(8)	kinase_family,subfamily:PPC:1.4.1	GFam	2	0.00116	0.0498
PHOTOSYSTEM_I(10)	GO:0009522 photosystem_I cellular_component	GO_CC	6	3.8e-06	0.000108
3-BETA-HYDROXY-DELTA5-STEROID_DEHYDROGENASE_ACTIVITY(111)	GO:0003854 3-beta-hydroxy-delta5-steroid_dehydrogenase_activity molecular_function	GO_MF	13	1.13e-06	0.00011
DNA_(CYTOSINE-5-)-METHYLTRANSFERASE_ACTIVITY(6)	GO:0003886 DNA_(cytosine-5-)-methyltransferase_activity molecular_function	GO_MF	5	1.21e-06	0.000114
DNA_HELICASE_ACTIVITY(13)	GO:0003678 DNA_helicase_activity molecular_function	GO_MF	6	1.24e-06	0.000114
UBIQUITIN-PROTEIN_TRANSFERASE_ACTIVITY(174)	GO:0004842 ubiquitin-protein_transferase_activity molecular_function	GO_MF	16	1.34e-06	0.00012
BASE_EXCISION_REPAIR(40)	base_excision_repair	KEGG	6	6.28e-06	0.000122
TRIACYLGLYCEROL_DEGRADATION(121)	triacylglycerol_degradation	PlantCyc	11	5.99e-07	0.000122
CALVIN-BENSON-BASSHAM_CYCLE(37)	Calvin-Benson-Bassham_cycle	PlantCyc	7	8.58e-07	0.000131
LYASE_ACTIVITY(115)	GO:0016829 lyase_activity molecular_function	GO_MF	13	1.62e-06	0.000141
RIBONUCLEOPROTEIN_COMPLEX(148)	GO:0030529 ribonucleoprotein_complex cellular_component	GO_CC	17	7.58e-06	0.00021
KINASE_FAMILY,SUBFAMILY:PPC:1.12.4(131)	kinase_family,subfamily:PPC:1.12.4	GFam	12	1.7e-06	0.000274
HISTONE_LYSINE_METHYLATION(64)	GO:0034968 histone_lysine_methylation biological_process	GO_BP	18	6.07e-07	0.000276
NUCLEOTIDYLTRANSFERASE_ACTIVITY(69)	GO:0016779 nucleotidyltransferase_activity molecular_function	GO_MF	10	3.5e-06	0.000298
COENZYME_BINDING(189)	GO:0050662 coenzyme_binding molecular_function	GO_MF	16	3.62e-06	0.0003
HELICASE_ACTIVITY(147)	GO:0004386 helicase_activity molecular_function	GO_MF	14	4.16e-06	0.000337
BENZOATE_BIOSYNTHESIS_III_(COA-DEPENDENT,_NON-&BETA;-OXIDATIVE)(28)	benzoate_biosynthesis_III_(CoA-dependent,_non-β-oxidative)	PlantCyc	6	2.81e-06	0.000344
FLAVONOID_BIOSYNTHESIS(50)	flavonoid_biosynthesis	PlantCyc	6	2e-05	0.000375
LINOLEIC_ACID_METABOLISM(13)	linoleic_acid_metabolism	KEGG	4	2.07e-05	0.000375
MONOOXYGENASE_ACTIVITY(320)	GO:0004497 monooxygenase_activity molecular_function	GO_MF	21	5.34e-06	0.000423
PEPTIDASE_ACTIVITY(196)	GO:0008233 peptidase_activity molecular_function	GO_MF	16	5.56e-06	0.00043
BUTANOATE_METABOLISM(14)	butanoate_metabolism	KEGG	4	2.64e-05	0.000464
SERINE-TYPE_ENDOPEPTIDASE_ACTIVITY(111)	GO:0004252 serine-type_endopeptidase_activity molecular_function	GO_MF	12	6.14e-06	0.000464
UBIQUITIN_MEDIATED_PROTEOLYSIS(113)	ubiquitin_mediated_proteolysis	KEGG	8	3.07e-05	0.000525
MAGNESIUM_CHELATASE_ACTIVITY(10)	GO:0016851 magnesium_chelatase_activity molecular_function	GO_MF	5	7.39e-06	0.000547
HYDROLASE_ACTIVITY,_ACTING_ON_ESTER_BONDS(178)	GO:0016788 hydrolase_activity,_acting_on_ester_bonds molecular_function	GO_MF	15	7.59e-06	0.00055
PHOTOSYNTHESIS(42)	photosynthesis	KEGG	7	1.34e-06	0.000572
PHOTOSYNTHESIS,_LIGHT_HARVESTING(18)	GO:0009765 photosynthesis,_light_harvesting biological_process	GO_BP	10	1.71e-06	0.000685
SECONDARY_ACTIVE_SULFATE_TRANSMEMBRANE_TRANSPORTER_ACTIVITY(11)	GO:0008271 secondary_active_sulfate_transmembrane_transporter_activity molecular_function	GO_MF	5	1.06e-05	0.00075
METHYLATION-DEPENDENT_CHROMATIN_SILENCING(50)	GO:0006346 methylation-dependent_chromatin_silencing biological_process	GO_BP	15	2.66e-06	0.00101
FATTY_ACID_BIOSYNTHESIS(38)	fatty_acid_biosynthesis	KEGG	5	6.7e-05	0.00111
FATTY_ACID_ELONGATION(39)	fatty_acid_elongation	KEGG	5	7.5e-05	0.00121
OXIDOREDUCTASE_ACTIVITY,_ACTING_ON_PAIRED_DONORS,_WITH_INCORPORATION_OR_REDUCTION_OF_MOLECULAR_OXYGEN(350)	GO:0016705 oxidoreductase_activity,_acting_on_paired_donors,_with_incorporation_or_reduction_of_molecular_oxygen molecular_function	GO_MF	21	1.9e-05	0.00132
UNFOLDED_PROTEIN_BINDING(86)	GO:0051082 unfolded_protein_binding molecular_function	GO_MF	10	2.03e-05	0.00135
SULFATE_TRANSMEMBRANE_TRANSPORTER_ACTIVITY(13)	GO:0015116 sulfate_transmembrane_transporter_activity molecular_function	GO_MF	5	2.01e-05	0.00135
RNA_BINDING(381)	GO:0003723 RNA_binding molecular_function	GO_MF	22	2.12e-05	0.00139
PHOSPHOLIPASES(83)	phospholipases	PlantCyc	8	1.38e-05	0.00141
TRANSCRIPTION_REGULATORS,SUBFAMILY:AP2-EREBP(169)	transcription_regulators,subfamily:AP2-EREBP	GFam	12	1.91e-05	0.00168
UBIQUITIN_FAMILY,SUBFAMILY:BTB_OTHER(91)	ubiquitin_family,subfamily:BTB_Other	GFam	9	1.9e-05	0.00168
CARBOHYDRATE-ACTIVE_ENZYMES,SUBFAMILY:GH3(18)	carbohydrate-Active_enzymes,subfamily:GH3	GFam	5	1.9e-05	0.00168
TRANSCRIPTION_REGULATORS,SUBFAMILY:TCP(18)	transcription_regulators,subfamily:TCP	GFam	5	1.9e-05	0.00168
TRANSCRIPTION_REGULATORS,SUBFAMILY:C2C2-YABBY(7)	transcription_regulators,subfamily:C2C2-YABBY	GFam	4	1.45e-05	0.00168
OXIDOREDUCTASE_ACTIVITY,_ACTING_ON_THE_ALDEHYDE_OR_OXO_GROUP_OF_DONORS,_NAD_OR_NADP_AS_ACCEPTOR(38)	GO:0016620 oxidoreductase_activity,_acting_on_the_aldehyde_or_oxo_group_of_donors,_NAD_or_NADP_as_acceptor molecular_function	GO_MF	7	2.63e-05	0.00169
MICROTUBULE_CYTOSKELETON_ORGANIZATION(76)	GO:0000226 microtubule_cytoskeleton_organization biological_process	GO_BP	18	4.88e-06	0.00175
BIOSYNTHESIS_OF_UNSATURATED_FATTY_ACIDS(44)	biosynthesis_of_unsaturated_fatty_acids	KEGG	5	0.000126	0.00198
PHOTOSYSTEM_I_REACTION_CENTER(5)	GO:0009538 photosystem_I_reaction_center cellular_component	GO_CC	4	8.07e-05	0.00217
REGULATION_OF_FLOWER_DEVELOPMENT(121)	GO:0009909 regulation_of_flower_development biological_process	GO_BP	23	6.51e-06	0.00222
CHROMATIN_BINDING(283)	GO:0003682 chromatin_binding molecular_function	GO_MF	18	3.58e-05	0.00225
ENDOCYTOSIS(108)	endocytosis	KEGG	7	0.000161	0.00246
KINASE_FAMILY,SUBFAMILY:PPC:1.12.3(9)	kinase_family,subfamily:PPC:1.12.3	GFam	4	3.07e-05	0.00247
ATP-DEPENDENT_HELICASE_ACTIVITY(115)	GO:0008026 ATP-dependent_helicase_activity molecular_function	GO_MF	11	4.2e-05	0.0026
SUBERIN_MONOMERS_BIOSYNTHESIS(45)	suberin_monomers_biosynthesis	PlantCyc	6	3.17e-05	0.00272
SUCROSE_BIOSYNTHESIS_I_(FROM_PHOTOSYNTHESIS)(46)	sucrose_biosynthesis_I_(from_photosynthesis)	PlantCyc	6	3.55e-05	0.00272
SERINE-TYPE_CARBOXYPEPTIDASE_ACTIVITY(58)	GO:0004185 serine-type_carboxypeptidase_activity molecular_function	GO_MF	8	4.55e-05	0.00276
TRANSAMINASE_ACTIVITY(28)	GO:0008483 transaminase_activity molecular_function	GO_MF	6	4.77e-05	0.00285
PROTEIN_KINASE_BINDING(43)	GO:0019901 protein_kinase_binding molecular_function	GO_MF	7	5.31e-05	0.00312
PHRAGMOPLAST(46)	GO:0009524 phragmoplast cellular_component	GO_CC	8	0.000163	0.00423
SIGNAL_TRANSDUCER_ACTIVITY(82)	GO:0004871 signal_transducer_activity molecular_function	GO_MF	9	7.86e-05	0.00447
ATPASE_ACTIVITY(221)	GO:0016887 ATPase_activity molecular_function	GO_MF	15	7.88e-05	0.00447
CARBOHYDRATE-ACTIVE_ENZYMES,SUBFAMILY:GT4(24)	carbohydrate-Active_enzymes,subfamily:GT4	GFam	5	6.23e-05	0.00463
TRANSCRIPTION_REGULATORS,SUBFAMILY:BHLH(164)	transcription_regulators,subfamily:bHLH	GFam	11	6.81e-05	0.00465
UBIQUITIN_FAMILY,SUBFAMILY:RING(478)	ubiquitin_family,subfamily:RING	GFam	20	7.22e-05	0.00465
SESQUITERPENOID_AND_TRITERPENOID_BIOSYNTHESIS(11)		KEGG	3	0.000326	0.00486
CHROMOSOME_ORGANIZATION(19)	GO:0051276 chromosome_organization biological_process	GO_BP	9	1.53e-05	0.00496
SMC5-SMC6_COMPLEX(340)	GO:0030915 Smc5-Smc6_complex cellular_component	GO_CC	24	0.00021	0.00532
REGULATION_OF_TRANSCRIPTION,_DNA-TEMPLATED(1271)	GO:0006355 regulation_of_transcription,_DNA-templated biological_process	GO_BP	116	1.84e-05	0.00571
GENE_SILENCING_BY_RNA(61)	GO:0031047 gene_silencing_by_RNA biological_process	GO_BP	15	2.02e-05	0.006
RESPONSE_TO_HIGH_LIGHT_INTENSITY(87)	GO:0009644 response_to_high_light_intensity biological_process	GO_BP	18	2.4e-05	0.00681
HYDROLASE_ACTIVITY,_ACTING_ON_GLYCOSYL_BONDS(131)	GO:0016798 hydrolase_activity,_acting_on_glycosyl_bonds molecular_function	GO_MF	11	0.000124	0.00692
SULFUR_METABOLISM(33)	sulfur_metabolism	KEGG	4	0.00049	0.00711
CARBOHYDRATE-ACTIVE_ENZYMES,SUBFAMILY:GH16(28)	carbohydrate-Active_enzymes,subfamily:GH16	GFam	5	0.000119	0.00715
CARBOHYDRATE_BINDING(133)	GO:0030246 carbohydrate_binding molecular_function	GO_MF	11	0.00014	0.00771
HISTONE_PHOSPHORYLATION(27)	GO:0016572 histone_phosphorylation biological_process	GO_BP	10	2.83e-05	0.00773
HYDROXYMETHYLGLUTARYL-COA_SYNTHASE_ACTIVITY(3)	GO:0004421 hydroxymethylglutaryl-CoA_synthase_activity molecular_function	GO_MF	3	0.000144	0.00781
SERINE-TYPE_PEPTIDASE_ACTIVITY(90)	GO:0008236 serine-type_peptidase_activity molecular_function	GO_MF	9	0.000151	0.00803
CARBOHYDRATE-ACTIVE_ENZYMES,SUBFAMILY:CBM43(48)	carbohydrate-Active_enzymes,subfamily:CBM43	GFam	6	0.000147	0.00832
ALPHA-LINOLENIC_ACID_METABOLISM(35)	alpha-linolenic_acid_metabolism	KEGG	4	0.0006	0.00851
DIOXYGENASE_ACTIVITY(11)	GO:0051213 dioxygenase_activity molecular_function	GO_MF	4	0.00017	0.00877
LINOLEATE_13S-LIPOXYGENASE_ACTIVITY(11)	GO:0016165 linoleate_13S-lipoxygenase_activity molecular_function	GO_MF	4	0.00017	0.00877
VACUOLAR_MEMBRANE(312)	GO:0005774 vacuolar_membrane cellular_component	GO_CC	22	0.000383	0.00941
KINASE_FAMILY,SUBFAMILY:PPC:1.2.1(16)	kinase_family,subfamily:PPC:1.2.1	GFam	4	0.000192	0.0103
GLYOXYLATE_AND_DICARBOXYLATE_METABOLISM(38)	glyoxylate_and_dicarboxylate_metabolism	KEGG	4	0.000798	0.011
FOLATE_BIOSYNTHESIS(16)	folate_biosynthesis	KEGG	3	0.000837	0.0113
SINGLE-STRANDED_DNA_BINDING(24)	GO:0003697 single-stranded_DNA_binding molecular_function	GO_MF	5	0.000233	0.0118
TRANSCRIPTION_REGULATORS,SUBFAMILY:TRAF(76)	transcription_regulators,subfamily:TRAF	GFam	7	0.00024	0.0122
3-DEOXY-7-PHOSPHOHEPTULONATE_SYNTHASE_ACTIVITY(4)	GO:0003849 3-deoxy-7-phosphoheptulonate_synthase_activity molecular_function	GO_MF	3	0.000249	0.0123
DNA_PRIMASE_ACTIVITY(4)	GO:0003896 DNA_primase_activity molecular_function	GO_MF	3	0.000249	0.0123
SPINDLE(42)	GO:0005819 spindle cellular_component	GO_CC	7	0.000522	0.0125
METHYLTRANSFERASE_ACTIVITY(248)	GO:0008168 methyltransferase_activity molecular_function	GO_MF	15	0.000258	0.0125
SUPERPATHWAY_OF_GERANYLGERANYLDIPHOSPHATE_BIOSYNTHESIS_I_(VIA_MEVALONATE)(21)	superpathway_of_geranylgeranyldiphosphate_biosynthesis_I_(via_mevalonate)	PlantCyc	4	0.000205	0.0126
SUPERPATHWAY_OF_SCOPOLIN_AND_ESCULIN_BIOSYNTHESIS(21)	superpathway_of_scopolin_and_esculin_biosynthesis	PlantCyc	4	0.000205	0.0126
SYNTHESIS_AND_DEGRADATION_OF_KETONE_BODIES(3)	synthesis_and_degradation_of_ketone_bodies	KEGG	2	0.000963	0.0127
CIRCADIAN_RHYTHM_-_PLANT(41)	circadian_rhythm_-_plant	KEGG	4	0.00104	0.0134
ACID_PHOSPHATASE_ACTIVITY(41)	GO:0003993 acid_phosphatase_activity molecular_function	GO_MF	6	0.000306	0.0147
TRANSCRIPTION_REGULATORS,SUBFAMILY:MYB(199)	transcription_regulators,subfamily:MYB	GFam	11	0.000335	0.0162
RESPONSE_TO_RED_LIGHT(60)	GO:0010114 response_to_red_light biological_process	GO_BP	14	6.19e-05	0.0162
FAMILY:MONOLIGNOL_BIOSYNTHESIS_FAMILY,SUBFAMILY:PAL,PHENYLALANINE_AMMONIA_LYASE(7)	family:monolignol_biosynthesis_family,subfamily:PAL,Phenylalanine_ammonia_lyase	GFam	3	0.000359	0.0165
PETAL_FORMATION(24)	GO:0048451 petal_formation biological_process	GO_BP	9	6.59e-05	0.0166
OXIDOREDUCTASE_ACTIVITY,_ACTING_ON_SINGLE_DONORS_WITH_INCORPORATION_OF_MOLECULAR_OXYGEN,_INCORPORATION_OF_TWO_ATOMS_OF_OXYGEN(14)	GO:0016702 oxidoreductase_activity,_acting_on_single_donors_with_incorporation_of_molecular_oxygen,_incorporation_of_two_atoms_of_oxygen molecular_function	GO_MF	4	0.000363	0.0172
UBIQUITIN_FAMILY,SUBFAMILY:DWD(171)	ubiquitin_family,subfamily:DWD	GFam	10	0.000406	0.0178
GLUTAMATE-AMMONIA_LIGASE_ACTIVITY(5)	GO:0004356 glutamate-ammonia_ligase_activity molecular_function	GO_MF	3	0.000393	0.0181
SUCROSE_SYNTHASE_ACTIVITY(5)	GO:0016157 sucrose_synthase_activity molecular_function	GO_MF	3	0.000393	0.0181
LIGHT-HARVESTING_COMPLEX(4)	GO:0030076 light-harvesting_complex cellular_component	GO_CC	3	0.000793	0.0185
TERPENOID_BACKBONE_BIOSYNTHESIS(46)	terpenoid_backbone_biosynthesis	KEGG	4	0.00154	0.0195
SUPERPATHWAY_OF_FATTY_ACID_BIOSYNTHESIS_II_(PLANT)(25)	superpathway_of_fatty_acid_biosynthesis_II_(plant)	PlantCyc	4	0.000371	0.0207
CARBON_FIXATION_IN_PHOTOSYNTHETIC_ORGANISMS(48)	carbon_fixation_in_photosynthetic_organisms	KEGG	4	0.00178	0.0216
PROTEASOME(48)	proteasome	KEGG	4	0.00178	0.0216
MITOCHONDRION(693)	GO:0005739 mitochondrion cellular_component	GO_CC	37	0.000986	0.0224
XYLOGLUCAN:XYLOGLUCOSYL_TRANSFERASE_ACTIVITY(29)	GO:0016762 xyloglucan:xyloglucosyl_transferase_activity molecular_function	GO_MF	5	0.000502	0.0228
CHROMATIN_SILENCING_BY_SMALL_RNA(47)	GO:0031048 chromatin_silencing_by_small_RNA biological_process	GO_BP	12	9.86e-05	0.024
ENDOPLASMIC_RETICULUM(433)	GO:0005783 endoplasmic_reticulum cellular_component	GO_CC	26	0.00116	0.0256
OMEGA-3_FATTY_ACID_DESATURASE_ACTIVITY(6)	GO:0042389 omega-3_fatty_acid_desaturase_activity molecular_function	GO_MF	3	0.000581	0.026
AMINOACYL-TRNA_BIOSYNTHESIS(51)	aminoacyl-trna_biosynthesis	KEGG	4	0.0022	0.026
CHROMOSOME,_CENTROMERIC_REGION(13)	GO:0000775 chromosome,_centromeric_region cellular_component	GO_CC	4	0.00127	0.0273
RESPONSE_TO_BLUE_LIGHT(56)	GO:0009637 response_to_blue_light biological_process	GO_BP	13	0.000117	0.0276
TRANSFERASE_ACTIVITY,_TRANSFERRING_GLYCOSYL_GROUPS(363)	GO:0016757 transferase_activity,_transferring_glycosyl_groups molecular_function	GO_MF	18	0.000646	0.0286
CHORISMATE_BIOSYNTHESIS_I(12)	chorismate_biosynthesis_I	PlantCyc	3	0.000683	0.0322
SUPERPATHWAY_OF_AMMONIA_ASSIMILATION_(PLANTS)(12)	superpathway_of_ammonia_assimilation_(plants)	PlantCyc	3	0.000683	0.0322
ADP_BINDING(308)	GO:0043531 ADP_binding molecular_function	GO_MF	16	0.000791	0.0345
PHENYLALANINE_AMMONIA-LYASE_ACTIVITY(7)	GO:0045548 phenylalanine_ammonia-lyase_activity molecular_function	GO_MF	3	0.000817	0.0352
CARBOHYDRATE_BINDING(133)	GO:0030246 carbohydrate_binding molecular_function	GO_MF	11	0.000849	0.0361
ASCORBATE_AND_ALDARATE_METABOLISM(27)	ascorbate_and_aldarate_metabolism	KEGG	3	0.00323	0.0368
ARGININE_AND_PROLINE_METABOLISM(57)	arginine_and_proline_metabolism	KEGG	4	0.00321	0.0368
R-GENES,SUBFAMILY:NBS-LRR(96)	R-genes,subfamily:NBS-LRR	GFam	7	0.000886	0.0372
RESPONSE_TO_HEAT(174)	GO:0009408 response_to_heat biological_process	GO_BP	25	0.000165	0.0375
DOUBLE-STRAND_BREAK_REPAIR_VIA_HOMOLOGOUS_RECOMBINATION(43)	GO:0000724 double-strand_break_repair_via_homologous_recombination biological_process	GO_BP	11	0.000188	0.0396
SEPAL_FORMATION(22)	GO:0048453 sepal_formation biological_process	GO_BP	8	0.000199	0.0396
NUCLEAR_DIVISION(16)	GO:0000280 nuclear_division biological_process	GO_BP	7	0.000203	0.0396
C-5_METHYLATION_OF_CYTOSINE(6)	GO:0090116 C-5_methylation_of_cytosine biological_process	GO_BP	5	0.000201	0.0396
DNA_UNWINDING_INVOLVED_IN_DNA_REPLICATION(6)	GO:0006268 DNA_unwinding_involved_in_DNA_replication biological_process	GO_BP	5	0.000201	0.0396
FATTY_ACID_DEGRADATION(28)	fatty_acid_degradation	KEGG	3	0.00355	0.0397
ANCHORED_COMPONENT_OF_PLASMA_MEMBRANE(55)	GO:0046658 anchored_component_of_plasma_membrane cellular_component	GO_CC	7	0.00215	0.0453
AMMONIA-LYASE_ACTIVITY(8)	GO:0016841 ammonia-lyase_activity molecular_function	GO_MF	3	0.00111	0.0465
RESPONSE_TO_FAR_RED_LIGHT(53)	GO:0010218 response_to_far_red_light biological_process	GO_BP	12	0.000259	0.049
R-GENES,SUBFAMILY:NBS(28)	R-genes,subfamily:NBS	GFam	4	0.00123	0.0496
CARBOHYDRATE-ACTIVE_ENZYMES,SUBFAMILY:GH35(12)	carbohydrate-Active_enzymes,subfamily:GH35	GFam	3	0.00129	0.0497
