# Supplementary material for: Natural variation in Glume Coverage 1 causes naked grains in sorghum
Source: Nat Commun. 2022 Feb 25;13:1068. doi: 10.1038/s41467-022-28680-3 (PMC8881591; doi:10.1038/s41467-022-28680-3)
Supplement: Supplementary file 9 — Supplementary Data 6 [file 41467_2022_28680_MOESM9_ESM.xlsx]

## Sheet: Sheet1
Supplementary Data 6: DEGs related to Cyclin-CDK.
Total genes related to Cyclin-CDK pathway									Cyclin-CDK related DEGs
Gene	Annotation	Arabidopsis homolog	Arabidopsis homolog	Annotation	Rice homolog	Annotation			DEG	Annotation	Name	Arabidopsis homolog	Rice homolog
Sobic.001G098100	Cyclin	AT5G27620.1	CYCH;1	cyclin H;1	LOC_Os03g52750	cyclin, putative, expressed			Sobic.008G104000	Cyclin	SbCYCA2;3	AT1G15570.1	LOC_Os12g31810
Sobic.001G166800	Cyclin	AT4G37630.2	CYCD5;1	cyclin d5;1	LOC_Os03g42070	cyclin, putative, expressed			Sobic.003G328500	Cyclin	SbCYCB1;1	AT5G06150.1	LOC_Os01g59120
Sobic.001G169800	Cyclin	AT5G43080.1	CYCA3;1	Cyclin A3;1	LOC_Os03g41100	cyclin, putative, expressed			Sobic.003G134500	Cyclin	SbCYCB1;2	AT5G06150.1	LOC_Os01g17402
Sobic.001G295000	Cyclin	AT2G44740.1	CYCP4;1	cyclin p4;1	LOC_Os10g41430	cyclin, putative, expressed			Sobic.009G181500	Cyclin	SbCYCB1;5	AT5G06150.1	LOC_Os05g41390
Sobic.001G349600	Cyclin	AT5G65420.1	CYCD4;1	CYCLIN D4;1	LOC_Os07g42860	cyclin, putative, expressed			Sobic.010G274000	Cyclin	SbCYCB2;2	AT1G20610.1	LOC_Os06g51110
Sobic.001G450400	Cyclin	AT1G14750.1	SDS	Cyclin family protein	LOC_Os03g12414	cyclin, putative, expressed			Sobic.008G025600	CDK	SbCDKB1;1	AT3G54180.1	LOC_Os01g67160
Sobic.001G462300	Cyclin	AT1G47210.2	CYCA3;2	cyclin-dependent protein kinase 3;2	LOC_Os03g11030	cyclin, putative, expressed
Sobic.001G464800	Cyclin	AT1G70210.1	ATCYCD1;1,CYCD1;1	CYCLIN D1;1	LOC_Os03g10650	cyclin, putative, expressed
Sobic.002G144800	Cyclin	AT4G34160.1	CYCD3,CYCD3;1	CYCLIN D3;1	LOC_Os09g02360	cyclin, putative, expressed
Sobic.002G166600	Cyclin	AT3G05327.1		Cyclin family protein	LOC_Os05g25950	cyclin, putative, expressed
Sobic.002G166700	Cyclin	AT3G05327.1		Cyclin family protein	LOC_Os07g12780	cyclin, putative, expressed
Sobic.002G190700	Cyclin	AT1G70210.1	ATCYCD1;1,CYCD1;1	CYCLIN D1;1	LOC_Os09g21450	cyclin, putative, expressed
Sobic.002G230900	Cyclin	AT5G10440.1	CYCD4;2	cyclin d4;2	LOC_Os09g29100	cyclin, putative, expressed
Sobic.002G256200	Cyclin	AT5G48640.1		Cyclin family protein	LOC_Os09g32680	cyclin, putative, expressed
Sobic.002G335900	Cyclin	AT4G03270.1	CYCD6;1	Cyclin D6;1	LOC_Os07g37010	cyclin, putative, expressed
Sobic.002G378600	Cyclin	AT5G65420.1	CYCD4;1	CYCLIN D4;1	LOC_Os07g42860	cyclin, putative, expressed
Sobic.003G134500	Cyclin	AT5G06150.1	CYC1BAT,CYCB1;2	Cyclin family protein	LOC_Os01g17402	cyclin, putative, expressed
Sobic.003G328500	Cyclin	AT5G06150.1	CYC1BAT,CYCB1;2	Cyclin family protein	LOC_Os01g59120	cyclin, putative, expressed
Sobic.004G024300	Cyclin	AT2G44740.1	CYCP4;1	cyclin p4;1	LOC_Os02g03294	cyclin, putative, expressed
Sobic.004G183900	Cyclin	AT1G47230.1	CYCA3;4	CYCLIN A3;4	LOC_Os02g39420	cyclin, putative, expressed
Sobic.004G184300	Cyclin	AT1G47230.1	CYCA3;4	CYCLIN A3;4	LOC_Os02g39420	cyclin, putative, expressed
Sobic.004G204300	Cyclin	AT1G47230.1	CYCA3;4	CYCLIN A3;4	LOC_Os02g39420	cyclin, putative, expressed
Sobic.004G209200	Cyclin	AT1G47230.1	CYCA3;4	CYCLIN A3;4	LOC_Os02g39420	cyclin, putative, expressed
Sobic.004G298500	Cyclin	AT2G44740.1	CYCP4;1	cyclin p4;1	LOC_Os02g43550	cyclin, putative, expressed
Sobic.004G305700	Cyclin	AT5G65420.1	CYCD4;1	CYCLIN D4;1	LOC_Os06g11410	cyclin, putative, expressed
Sobic.005G231400	Cyclin	AT1G70210.1	ATCYCD1;1,CYCD1;1	CYCLIN D1;1	LOC_Os11g47950	cyclin, putative, expressed
Sobic.006G165900	Cyclin	AT2G44740.1	CYCP4;1	cyclin p4;1	LOC_Os04g46000	cyclin, putative, expressed
Sobic.006G171400	Cyclin	AT2G45080.1	cycp3;1	cyclin p3;1	LOC_Os04g46660	cyclin, putative, expressed
Sobic.006G179200	Cyclin	AT1G76310.1	CYCB2;4	CYCLIN B2;4	LOC_Os04g47580	cyclin, putative, expressed
Sobic.006G225200	Cyclin	AT3G21870.1	CYCP2;1	cyclin p2;1	LOC_Os04g53680	cyclin, putative, expressed
Sobic.007G035100	Cyclin	AT2G26760.1	CYCB1;4	Cyclin B1;4	LOC_Os01g59120	cyclin, putative, expressed
Sobic.007G160300	Cyclin	AT5G65420.1	CYCD4;1	CYCLIN D4;1	LOC_Os08g37390	cyclin, putative, expressed
Sobic.008G104000	Cyclin	AT1G15570.1	CYCA2;3	CYCLIN A2;3	LOC_Os12g31810	cyclin, putative, expressed
Sobic.008G143800	Cyclin	AT5G43080.1	CYCA3;1	Cyclin A3;1	LOC_Os12g39210	cyclin, putative, expressed
Sobic.008G147500	Cyclin	AT1G70210.1	ATCYCD1;1,CYCD1;1	CYCLIN D1;1	LOC_Os12g39830	cyclin, putative, expressed
Sobic.008G160200	Cyclin	AT5G43080.1	CYCA3;1	Cyclin A3;1	LOC_Os03g41100	cyclin, putative, expressed
Sobic.009G129500	Cyclin	AT2G44740.1	CYCP4;1	cyclin p4;1	LOC_Os05g33040	cyclin, putative, expressed
Sobic.009G181500	Cyclin	AT5G06150.1	CYC1BAT,CYCB1;2	Cyclin family protein	LOC_Os05g41390	cyclin, putative, expressed
Sobic.010G086000	Cyclin	AT5G65420.1	CYCD4;1	CYCLIN D4;1	LOC_Os06g11410	cyclin, putative, expressed
Sobic.010G097250	Cyclin	AT1G70210.1	ATCYCD1;1,CYCD1;1	CYCLIN D1;1	LOC_Os06g12980	cyclin, putative, expressed
Sobic.010G260800	Cyclin	AT5G11300.1	CYC2BAT,CYC3B,CYCA2;2	mitotic-like cyclin 3B from Arabidopsis	LOC_Os12g31810	cyclin, putative, expressed
Sobic.010G274000	Cyclin	AT1G20610.1	CYCB2;3	Cyclin B2;3	LOC_Os06g51110	cyclin, putative, expressed
Sobic.009G087100	Cyclin	AT1G44110.1	CYCA1;1	Cyclin A1;1	LOC_Os05g14730	cyclin-A1, putative, expressed
Sobic.001G530600	CDK	AT3G48750.1	CDC2,CDC2A,CDC2AAT,CDK2,CDKA1,CDKA;1	cell division control 2	LOC_Os03g02680	cyclin-dependent kinase A-1, putative, expressed
Sobic.004G021000	CDK	AT3G48750.1	CDC2,CDC2A,CDC2AAT,CDK2,CDKA1,CDKA;1	cell division control 2	LOC_Os02g03060	cyclin-dependent kinase A-2, putative, expressed
Sobic.008G025600	CDK	AT3G54180.1	CDC2B,CDKB1;1	cyclin-dependent kinase B1;1	LOC_Os01g67160	cyclin-dependent kinase B1-1, putative, expressed
Sobic.007G207700	CDK	AT1G20930.1	CDKB2;2	cyclin-dependent kinase B2;2	LOC_Os08g40170	cyclin-dependent kinase B2-1, putative, expressed
Sobic.010G215300	CDK	AT1G76540.1	CDKB2;1	cyclin-dependent kinase B2;1	LOC_Os08g40170	cyclin-dependent kinase B2-1, putative, expressed
Sobic.007G148400	CDK	AT5G10270.1	CDKC;1	cyclin-dependent kinase C;1	LOC_Os08g35220	cyclin-dependent kinase C-3, putative, expressed
Sobic.009G126600	CDK	AT1G73690.1	AT;CDKD;1,CAK3AT,CDKD1;1	cyclin-dependent kinase D1;1	LOC_Os05g32600	cyclin-dependent kinase D-1, putative, expressed
Sobic.001G281600	CDK	AT5G63610.1	ATCDK8,CDKE;1,HEN3	cyclin-dependent kinase E;1	LOC_Os10g42950	cyclin-dependent kinase E-1, putative, expressed
Sobic.010G146600	CDK	AT4G28980.2	CAK1AT,CDKF;1	CDK-activating kinase 1AT	LOC_Os06g22820	cyclin-dependent kinase F-1, putative, expressed
Sobic.001G223000	CDK	AT1G67580.1		Protein kinase superfamily protein	LOC_Os10g06510	cyclin-dependent kinase G-1, putative, expressed
Sobic.002G117100	CDK	AT1G67580.1		Protein kinase superfamily protein	LOC_Os10g06510	cyclin-dependent kinase G-1, putative, expressed
Sobic.002G151400	CDK	AT1G67580.2		Protein kinase superfamily protein	LOC_Os10g03480	cyclin-dependent kinase G-1, putative, expressed
Sobic.004G205800	CDK	AT1G67580.1		Protein kinase superfamily protein	LOC_Os02g39010	cyclin-dependent kinase G-1, putative, expressed
Sobic.005G165300	CDK	AT1G67580.2		Protein kinase superfamily protein	LOC_Os10g06580	cyclin-dependent kinase G-1, putative, expressed
Sobic.010G069200	CDK	AT1G67580.1		Protein kinase superfamily protein	LOC_Os10g06510	cyclin-dependent kinase G-1, putative, expressed
Sobic.010G114800	CDK	AT1G67580.2		Protein kinase superfamily protein	LOC_Os10g06510	cyclin-dependent kinase G-1, putative, expressed
Sobic.006G128900	CDK	AT1G67580.2		Protein kinase superfamily protein	LOC_Os04g41100	cyclin-dependent kinase G-2, putative, expressed
Sobic.008G066000	CDK	AT1G67580.2		Protein kinase superfamily protein	LOC_Os12g23700	cyclin-dependent kinase G-2, putative, expressed
Sobic.001G107500	CDK	AT5G10270.1	CDKC;1	cyclin-dependent kinase C;1	LOC_Os01g72790	cyclin-dependent kinase, putative, expressed
Sobic.005G087300	CDK	AT1G53050.1		Protein kinase superfamily protein	LOC_Os11g13860	cyclin-dependent kinase, putative, expressed
Sobic.009G125000	CDK	AT5G10270.1	CDKC;1	cyclin-dependent kinase C;1	LOC_Os01g72790	cyclin-dependent kinase, putative, expressed
Sobic.001G222300	CKI	AT5G48820.1	ICK6,KRP3	inhibitor/interactor with cyclin-dependent kinase	LOC_Os03g04490	cyclin-dependent kinase inhibitor, putative, expressed
Sobic.001G512000	CKI	AT5G48820.1	ICK6,KRP3	inhibitor/interactor with cyclin-dependent kinase	LOC_Os03g04490	cyclin-dependent kinase inhibitor, putative, expressed
Sobic.002G227100	CKI	AT3G24810.1	ICK3,KRP5	Cyclin-dependent kinase inhibitor family protein	LOC_Os10g33310	cyclin-dependent kinase inhibitor, putative, expressed
Sobic.004G307700	CKI	AT5G48820.1	ICK6,KRP3	inhibitor/interactor with cyclin-dependent kinase	LOC_Os02g52480	cyclin-dependent kinase inhibitor, putative, expressed
Sobic.005G187000	CKI	AT1G49620.1	ICK5,ICN6,KRP7	Cyclin-dependent kinase inhibitor family protein	LOC_Os10g33310	cyclin-dependent kinase inhibitor, putative, expressed
