# Supplementary material for: Natural variation in Glume Coverage 1 causes naked grains in sorghum
Source: Nat Commun. 2022 Feb 25;13:1068. doi: 10.1038/s41467-022-28680-3 (PMC8881591; doi:10.1038/s41467-022-28680-3)
Supplement: Supplementary file 10 — Supplementary Data 7 [file 41467_2022_28680_MOESM10_ESM.xlsx]

## Sheet: Sheet1
Supplementary Data 7: Interacting proteins of gc1 by IP-MS.
Gene ID	Chromosome	Protein FDR Confidence: Combined	Master	Accession	Description	Exp. q-value: Combined	Sum PEP Score	Coverage [%]	# Peptides	# PSMs	# Unique Peptides	# AAs	MW [kDa]	Calc. pI	Score Sequest HT: Sequest HT	# Peptides (by Search Engine): Sequest HT	GO-Biological Process	GO-Cellular Component	GO-Molecular Function	Pfam IDs	Entrez Gene ID	KEGG Pathways	# Protein Pathway Groups	# Razor Peptides	Abundance Ratio: (Gal) / (CK)	Abundances (Grouped): CK	Abundances (Grouped): Gal	Abundance: F1: Sample, CK	Abundance: F2: Sample, Gal	Found in Sample: [S1] F1: Sample, CK	Found in Sample: [S2] F2: Sample, Gal	# Protein Groups	Modifications
Sobic.001G004100	1	High	Master Protein	C5WRW3	Uncharacterized protein OS=Sorghum bicolor OX=4558 GN=SORBI_3001G004100 PE=4 SV=3	0.001	3.032	2	1	1	1	445	47	8.79	1.83	1		endoplasmic reticulum;membrane	protein binding	Pf00400	8059246		0	0	100		200		992103	Not Found	High	1
Sobic.001G004200	1	High	Master Protein	C5WRW4	Uncharacterized protein OS=Sorghum bicolor OX=4558 GN=SORBI_3001G004200 PE=3 SV=2	0.008	2.025	4	1	1	1	315	33.2	8.1	1.75	1		membrane	catalytic activity	Pf04227	8059246; 8061374		0	0	100		200		417259	Not Found	High	1
Sobic.001G004400	1	High	Master Protein	C5WRW8	Importin N-terminal domain-containing protein OS=Sorghum bicolor OX=4558 GN=SORBI_3001G004400 PE=3 SV=1	0.004	2.284	1	1	1	1	1071	122.9	5.6	0	1	regulation of biological process;transport	cytoplasm;nucleus	protein binding;transporter activity	Pf03810, Pf08389, Pf08767	8059248	RNA transport; Ribosome biogenesis in eukaryotes	2	0	100		200		1193710	Not Found	High	1
Sobic.001G004800	1	High	Master Protein	C5WRX2	SASA domain-containing protein OS=Sorghum bicolor OX=4558 GN=SORBI_3001G004800 PE=4 SV=1	0	4.62	9	1	1	1	278	29.9	9.76	3.28	1				Pf03629	8059251		0	0	100		200		387321	Not Found	High	1
Sobic.001G005800	1	High	Master Protein	A0A1B6QGN0	ATP-dependent DNA helicase 2 subunit KU80 OS=Sorghum bicolor OX=4558 GN=SORBI_3001G005800 PE=3 SV=1	0.003	2.457	2	1	1	1	687	77.1	7.87	2.04	1	cell organization and biogenesis;metabolic process;response to stimulus	nucleus	catalytic activity;DNA binding;nucleotide binding	Pf02735, Pf03730, Pf03731, Pf08785	8059256		0	0	100		200		164885	Not Found	High	1
Sobic.001G007000	1	High	Master Protein	C5WRZ6	Phosphoglycolate phosphatase OS=Sorghum bicolor OX=4558 GN=SORBI_3001G007000 PE=3 SV=1	0	4.951	8	3	3	3	306	33.8	5.33	5.59	3	metabolic process	cytosol	catalytic activity	Pf00702, Pf13242, Pf13344, Pf13419	8060847	Metabolic pathways; Carbon metabolism; Glyoxylate and dicarboxylate metabolism; Biosynthesis of secondary metabolites	4	0	100		200		2.36931e+06	Not Found	High	1
Sobic.001G007300	1	High	Master Protein	A0A1B6QGP0	RNase III domain-containing protein OS=Sorghum bicolor OX=4558 GN=SORBI_3001G007300 PE=4 SV=1	0	7.884	8	1	1	1	183	18.2	10.95	4.07	1	cell organization and biogenesis;metabolic process	vacuole	catalytic activity		8061391		0	0	100		200		1.8333e+06	Not Found	High	1
Sobic.001G007400	1	Medium	Master Protein	C5WS00	Uncharacterized protein OS=Sorghum bicolor OX=4558 GN=SORBI_3001G007400 PE=4 SV=1	0.041	1.167	2	1	1	1	440	48.3	10.21	0	1			RNA binding	Pf00076, Pf13893, Pf14259	8060850		0	0						Not Found	High	1
Sobic.001G007500	1	High	Master Protein	C5WS01	RNase_PH domain-containing protein OS=Sorghum bicolor OX=4558 GN=SORBI_3001G007500 PE=4 SV=1	0	4.955	13	2	3	2	239	25.7	7.36	2.12	2	metabolic process		catalytic activity;DNA binding;protein binding;RNA binding	Pf01138	8061392	RNA degradation	1	0	100		200		938746	Not Found	High	1
Sobic.001G007600	1	High	Master Protein	C5WS02	Arf-GAP domain-containing protein OS=Sorghum bicolor OX=4558 GN=SORBI_3001G007600 PE=4 SV=1	0	4.244	3	1	2	1	416	45	9.25	3.31	1	regulation of biological process		enzyme regulator activity;metal ion binding	Pf01412	8060851	Endocytosis	1	0	100		200		1.32253e+06	Not Found	High	1
Sobic.001G008500	1	High	Master Protein	C5WS11	Uncharacterized protein OS=Sorghum bicolor OX=4558 GN=SORBI_3001G008500 PE=4 SV=1	0	14.917	7	4	4	4	695	77.2	6.76	8.6	4	metabolic process	nucleus		Pf00753, Pf07521, Pf10996, Pf11718, Pf12706	8061396	mRNA surveillance pathway	1	0	100		200		1.73109e+06	Not Found	High	1
Sobic.001G009900	1	High	Master Protein	A0A1B6QGU9	Pantoate--beta-alanine ligase OS=Sorghum bicolor OX=4558 GN=SORBI_3001G009900 PE=3 SV=1	0.001	3.46	3	1	1	1	335	36.1	6.87	2.39	1	metabolic process	cytosol	catalytic activity;protein binding	Pf02569	8060864		0	0	100		200		704917	Not Found	High	1
Sobic.001G011300	1	High	Master Protein	C5WSV7	Uncharacterized protein OS=Sorghum bicolor OX=4558 GN=SORBI_3001G011300 PE=4 SV=1	0.008	2.011	3	1	1	1	223	24.6	6.19	1.85	1					8061409		0	0	100		200		1237590	Not Found	High	1
Sobic.001G012100	1	High	Master Protein	C5WSW3	Uncharacterized protein OS=Sorghum bicolor OX=4558 GN=SORBI_3001G012100 PE=4 SV=1	0	3.598	4	1	2	1	267	28.7	7.65	4.61	1				Pf00106, Pf13561	8061411		0	0	100		200		934089	Not Found	High	1
Sobic.001G012400	1	High	Master Protein	C5WSW8	Uncharacterized protein OS=Sorghum bicolor OX=4558 GN=SORBI_3001G012400 PE=4 SV=1	0	3.783	2	1	1	1	492	52.9	5.74	2.46	1	metabolic process	cytoplasm;endoplasmic reticulum;membrane	catalytic activity	Pf00201	8060874	Cyanoamino acid metabolism; Biosynthesis of secondary metabolites	2	0						Not Found	High	1
Sobic.001G013200	1	High	Master Protein	C5WSX3	Actin-related protein 2/3 complex subunit 4 OS=Sorghum bicolor OX=4558 GN=SORBI_3001G013200 PE=3 SV=1	0.006	2.098	5	1	1	1	171	20	7.71	0	1	cell organization and biogenesis;regulation of biological process	cytoplasm;cytoskeleton	protein binding	Pf05856	8060877	Endocytosis	1	0	100		200		1.00112e+06	Not Found	High	1
Sobic.001G015700	1	High	Master Protein	C5WSZ5	Lipase_GDSL domain-containing protein OS=Sorghum bicolor OX=4558 GN=SORBI_3001G015700 PE=3 SV=1	0	8.38	5	2	2	2	397	42.4	8.16	5.13	2	metabolic process		catalytic activity	Pf00657	8080159		0	0	100		200		3.34254e+06	Not Found	High	1
Sobic.001G017100	1	High	Master Protein	A0A1B6QGW5	Uncharacterized protein OS=Sorghum bicolor OX=4558 GN=SORBI_3001G017100 PE=3 SV=1	0	6.021	7	2	2	2	318	35.1	5.06	2.64	2	response to stimulus	cytosol;Golgi;membrane		Pf03168	110431230		0	0	100		200		2.57497e+06	Not Found	High	1
Sobic.001G017700	1	High	Master Protein	C5WT13	2-(3-amino-3-carboxypropyl)histidine synthase subunit 2 OS=Sorghum bicolor OX=4558 GN=SORBI_3001G017700 PE=3 SV=1	0	4.059	2	1	1	1	514	56.8	5.14	2.24	1	metabolic process			Pf01866	8079641		0	0						Not Found	High	1
Sobic.001G021200	1	High	Master Protein	A0A1B6QGX8	Uncharacterized protein OS=Sorghum bicolor OX=4558 GN=SORBI_3001G021200 PE=4 SV=1	0	5.224	11	1	1	1	101	11.1	9.41	2.94	1							0	0	100		200		1.46243e+06	Not Found	High	1
Sobic.001G022800	1	High	Master Protein	C5WTY3	Uncharacterized protein OS=Sorghum bicolor OX=4558 GN=SORBI_3001G022800 PE=3 SV=1	0	73.138	35	13	41	1	377	41.7	5.4	103.11	13			nucleotide binding	Pf00022	8080194		0	0	100		200		731966	Not Found	High	1
Sobic.001G023000	1	High	Master Protein	A0A1B6QH18	Uncharacterized protein OS=Sorghum bicolor OX=4558 GN=SORBI_3001G023000 PE=4 SV=1	0	4.218	3	1	1	1	502	55.4	6.14	3.39	1	metabolic process	nucleus	DNA binding;protein binding	Pf01344, Pf03089, Pf13415, Pf13418, Pf13854, Pf13964	110431986		0	0	100		200		990738	Not Found	High	1
Sobic.001G023200	1	High	Master Protein	A0A1B6QH01	Electron transfer flavoprotein subunit alpha OS=Sorghum bicolor OX=4558 GN=SORBI_3001G023200 PE=3 SV=1	0	18.363	18	4	4	4	354	37.2	6.95	8.93	4	metabolic process	mitochondrion	metal ion binding;nucleotide binding	Pf00766, Pf01012	110431987		0	0	100		200		3.81302e+06	Not Found	High	1
Sobic.001G024500	1	High	Master Protein	C5WU00	Uncharacterized protein OS=Sorghum bicolor OX=4558 GN=SORBI_3001G024500 PE=4 SV=1	0.007	2.09	8	1	1	1	173	18	6.92	0	1				Pf04749	8079672		0	0						Not Found	High	1
Sobic.001G026000	1	High	Master Protein	C5WU13	Uncharacterized protein OS=Sorghum bicolor OX=4558 GN=SORBI_3001G026000 PE=3 SV=1	0	8.005	5	2	2	2	502	54.3	6.89	5.12	2	metabolic process	cytoplasm;cytosol	catalytic activity;nucleotide binding	Pf00288, Pf08544, Pf10509	8079681		0	0	100		200		1.90752e+06	Not Found	High	1
Sobic.001G026900	1	High	Master Protein	A0A1B6QH21	CMP/dCMP-type deaminase domain-containing protein OS=Sorghum bicolor OX=4558 GN=SORBI_3001G026900 PE=4 SV=1	0	6.879	8	1	2	1	186	20.2	5.43	6.8	1			catalytic activity;metal ion binding	Pf00383	8079687		0	0	100		200		1.70038e+06	Not Found	High	1
Sobic.001G031100	1	High	Master Protein	C5WUY2	Dolichol-phosphate mannosyltransferase subunit 1 OS=Sorghum bicolor OX=4558 GN=SORBI_3001G031100 PE=3 SV=1	0	5.359	5	1	2	1	242	27.1	9.13	2.61	1			catalytic activity	Pf00535, Pf10111, Pf13506, Pf13641, Pf13704	8055691	N-Glycan biosynthesis; Metabolic pathways	2	0	100		200		1.01652e+06	Not Found	High	1
Sobic.001G031200	1	High	Master Protein	C5WUY3	MTS domain-containing protein OS=Sorghum bicolor OX=4558 GN=SORBI_3001G031200 PE=3 SV=1	0	6.214	7	2	3	2	280	29.9	5.47	4.92	2	metabolic process	cytoplasm	catalytic activity	Pf05175, Pf08242, Pf13649, Pf13659	8057351		0	0	100		200		1.85645e+06	Not Found	High	1
Sobic.001G031900	1	High	Master Protein	A0A1B6QH60	Uncharacterized protein OS=Sorghum bicolor OX=4558 GN=SORBI_3001G031900 PE=4 SV=1	0	11.763	19	4	7	2	215	23.7	6.55	10.57	4	regulation of biological process;response to stimulus		catalytic activity;nucleotide binding	Pf00025, Pf00071, Pf01926, Pf08477	110431783		0	2	3.815	20.8	179.2	871107	7.49327e+06	Not Found	High	1
Sobic.001G033100	1	High	Master Protein	A0A1B6QH70	NAD(P)-bd_dom domain-containing protein OS=Sorghum bicolor OX=4558 GN=SORBI_3001G033100 PE=4 SV=1	0.004	2.33	4	1	2	1	257	27.8	7.33	2.1	1	metabolic process		catalytic activity	Pf01073, Pf01370, Pf02719, Pf05368, Pf13460	110431665		0	0	100		200		1.06516e+06	Not Found	High	1
Sobic.001G034400	1	High	Master Protein	C5WV13	Uncharacterized protein OS=Sorghum bicolor OX=4558 GN=SORBI_3001G034400 PE=4 SV=1	0.001	3.454	9	1	1	1	133	14.7	6.04	1.97	1				Pf00012		Endocytosis; Spliceosome; Protein processing in endoplasmic reticulum	3	0	100		200		876788	Not Found	High	1
Sobic.001G035600	1	High	Master Protein	C5WV22	Chalcone-flavonone isomerase family protein OS=Sorghum bicolor OX=4558 GN=SORBI_3001G035600 PE=3 SV=1	0	4.809	6	1	1	1	231	23.8	5.25	2.25	1	metabolic process;response to stimulus	endoplasmic reticulum	catalytic activity	Pf02431	8057048	Flavonoid biosynthesis; Biosynthesis of secondary metabolites; Metabolic pathways	3	0	100		200		546155	Not Found	High	1
Sobic.001G041100	1	High	Master Protein	C5WVZ7	RRM domain-containing protein OS=Sorghum bicolor OX=4558 GN=SORBI_3001G041100 PE=4 SV=1	0	4.463	11	1	1	1	130	14.6	9.47	2.51	1	metabolic process	spliceosomal complex	RNA binding	Pf00076, Pf13893, Pf14259	8057079	Spliceosome	1	0	100		200		1679288	Not Found	High	1
Sobic.001G042800	1	Medium	Master Protein	C5WW12	Nudix hydrolase domain-containing protein OS=Sorghum bicolor OX=4558 GN=SORBI_3001G042800 PE=4 SV=1	0.022	1.497	5	1	1	1	182	20.5	6.11	0	1		cytoplasm;nucleus	catalytic activity	Pf00293	8057085		0	0						Not Found	High	1
Sobic.001G047800	1	High	Master Protein	A0A1B6QHB6	Cytochrome b-c1 complex subunit 7 OS=Sorghum bicolor OX=4558 GN=SORBI_3001G047800 PE=3 SV=1	0	7.894	21	2	4	1	126	14.8	9.79	11.81	2	metabolic process;transport	membrane;mitochondrion		Pf02271	110430361		0	0	100		200		394617	Not Found	High	1
Sobic.001G049400	1	High	Master Protein	A0A1B6QHC8	Serine/threonine-protein phosphatase OS=Sorghum bicolor OX=4558 GN=SORBI_3001G049400 PE=3 SV=1	0	31.464	29	7	7	2	307	35.2	5.33	16.14	7	metabolic process		catalytic activity	Pf00149	110437138		0	4	100		200		4.30206e+06	Not Found	High	1
Sobic.001G052400	1	High	Master Protein	C5WX23	Uncharacterized protein OS=Sorghum bicolor OX=4558 GN=SORBI_3001G052400 PE=4 SV=1	0.006	2.185	1	1	1	1	924	101.4	9.44	1.72	1			RNA binding	Pf00076, Pf13893, Pf14259	8081230	Ribosome biogenesis in eukaryotes	1	0						Not Found	High	1
Sobic.001G052900	1	High	Master Protein	C5WX30	Thioredoxin domain-containing protein OS=Sorghum bicolor OX=4558 GN=SORBI_3001G052900 PE=4 SV=1	0	5.191	14	2	4	2	133	14.6	5.97	4.06	2	cellular homeostasis;metabolic process;regulation of biological process;response to stimulus	cytoplasm	antioxidant activity;catalytic activity	Pf00085, Pf00578, Pf13098, Pf13899, Pf13905	8061153		0	0	100		200		3.19144e+06	Not Found	High	1
Sobic.001G057600	1	Medium	Master Protein	C5WX77	DUF3700 domain-containing protein OS=Sorghum bicolor OX=4558 GN=SORBI_3001G057600 PE=4 SV=1	0.026	1.394	4	1	1	1	249	26.8	7.03	1.63	1	metabolic process		catalytic activity;protein binding	Pf00310, Pf12481, Pf13522, Pf13537	8061173		0	0	100		200		989454	Not Found	High	1
Sobic.001G062600	1	High	Master Protein	C5WY42	Uncharacterized protein OS=Sorghum bicolor OX=4558 GN=SORBI_3001G062600 PE=3 SV=1	0	103.756	13	17	39	4	1365	147.4	6.19	90.36	17	metabolic process	cytosol	catalytic activity;metal ion binding;nucleotide binding	Pf00941, Pf01315, Pf01799, Pf02738, Pf03450	8061191		0	0	100		200		2.34097e+06	Not Found	High	1
Sobic.001G066000	1	High	Master Protein	C5WY76	Uncharacterized protein OS=Sorghum bicolor OX=4558 GN=SORBI_3001G066000 PE=4 SV=1	0	7.904	13	3	4	3	229	25.3	5.52	4.33	3	metabolic process	cytoplasm	catalytic activity;protein binding	Pf02798, Pf13409, Pf13417	8084145	Glutathione metabolism	1	0	100		200		1.89176e+06	Not Found	High	1
Sobic.001G066500	1	High	Master Protein	A0A1B6QHL5	C3HC-type domain-containing protein OS=Sorghum bicolor OX=4558 GN=SORBI_3001G066500 PE=4 SV=1	0.001	3.101	1	1	1	1	877	93.6	4.88	2.14	1		nucleus	metal ion binding	Pf07967	8084146		0	0	100		200		639847	Not Found	High	1
Sobic.001G066700	1	High	Master Protein	C5WY80	GLTP domain-containing protein OS=Sorghum bicolor OX=4558 GN=SORBI_3001G066700 PE=4 SV=1	0	11.315	11	2	3	2	206	22.5	7.34	6.18	2	cell death;defense response;response to stimulus;transport	cytoplasm	transporter activity	Pf08718	8083921		0	0	100		200		510947	Not Found	High	1
Sobic.001G067100	1	High	Master Protein	C5WY84	Ferredoxin--NADP reductase, chloroplastic OS=Sorghum bicolor OX=4558 GN=SORBI_3001G067100 PE=3 SV=1	0	7.025	7	3	9	2	380	41.9	8.62	7.42	3	metabolic process		catalytic activity	Pf00175	8083923	Photosynthesis; Metabolic pathways	2	0	100		200		789366	Not Found	High	1
Sobic.001G068700	1	Medium	Master Protein	C5WY96	Reticulon-like protein OS=Sorghum bicolor OX=4558 GN=SORBI_3001G068700 PE=4 SV=1	0.026	1.38	3	1	1	1	247	27.7	8.13	0	1		endoplasmic reticulum;membrane		Pf02453	8084154		0	0	100		200		446214	Not Found	High	1
Sobic.001G071300	1	High	Master Protein	C5WZ40	Uncharacterized protein OS=Sorghum bicolor OX=4558 GN=SORBI_3001G071300 PE=3 SV=1	0	15.439	9	3	4	3	451	47.7	5.31	8.68	3	metabolic process		catalytic activity		8084166		0	0	100		200		3.77446e+06	Not Found	High	1
Sobic.001G072000	1	High	Master Protein	C5WZ45	Succinate dehydrogenase [ubiquinone] flavoprotein subunit, mitochondrial OS=Sorghum bicolor OX=4558 GN=SORBI_3001G072000 PE=3 SV=1	0	49.623	15	7	14	2	620	67.9	6.64	38.37	7	metabolic process;transport	membrane	catalytic activity;nucleotide binding	Pf00890, Pf02910	8083945	Metabolic pathways; Carbon metabolism; Oxidative phosphorylation; Biosynthesis of secondary metabolites; Citrate cycle (TCA cycle)	5	0	100		200		4.23628e+06	Not Found	High	1
Sobic.001G072800	1	High	Master Protein	C5WZ52	FeS_assembly_P domain-containing protein OS=Sorghum bicolor OX=4558 GN=SORBI_3001G072800 PE=3 SV=1	0	5.199	9	1	1	1	154	17.2	5.52	2.98	1	cell organization and biogenesis;metabolic process			Pf09615	8084172		0	0	100		200		502389	Not Found	High	1
Sobic.001G082100	1	High	Master Protein	C5X056	Uncharacterized protein OS=Sorghum bicolor OX=4558 GN=SORBI_3001G082100 PE=3 SV=1	0	8.182	9	2	2	2	290	32	5.72	4.6	2		cytosol		Pf04176	8085912		0	0	100		200		1.50276e+06	Not Found	High	1
Sobic.001G082400	1	High	Master Protein	A0A1B6QHU4	Uncharacterized protein OS=Sorghum bicolor OX=4558 GN=SORBI_3001G082400 PE=3 SV=1	0	13.877	4	2	3	2	559	60.9	8.19	11.38	2	metabolic process	membrane	catalytic activity;metal ion binding	Pf00067	8086207		0	0	100		200		4.07824e+06	Not Found	High	1
Sobic.001G083200	1	High	Master Protein	A0A1B6QHV2	Eukaryotic translation initiation factor 5A OS=Sorghum bicolor OX=4558 GN=SORBI_3001G083200 PE=3 SV=1	0	14.947	26	3	5	1	160	17.5	5.99	8.82	3	metabolic process;regulation of biological process		RNA binding	Pf01287	110431706		0	0	100		200		377642	Not Found	High	1
Sobic.001G083900	1	High	Master Protein	A0A1B6QHW4	Alpha-1,4 glucan phosphorylase OS=Sorghum bicolor OX=4558 GN=SORBI_3001G083900 PE=3 SV=1	0	10.643	4	3	4	3	985	109.8	5.57	10.07	3	metabolic process		catalytic activity	Pf00343	110431626		0	0	100		200		2.45529e+06	Not Found	High	1
Sobic.001G084100	1	High	Master Protein	A0A1B6QHY1	UDP-glucose 6-dehydrogenase OS=Sorghum bicolor OX=4558 GN=SORBI_3001G084100 PE=3 SV=1	0	113.155	32	19	40	12	480	52.9	6.13	106.29	19	metabolic process		catalytic activity;nucleotide binding	Pf00984, Pf02558, Pf03720, Pf03721	110436990		0	7	100	0.7	199.3	1.4781e+06	4.14079e+08	Not Found	High	1
Sobic.001G084400	1	High	Master Protein	C5X075	Glycosyltransferase OS=Sorghum bicolor OX=4558 GN=SORBI_3001G084400 PE=3 SV=1	0.001	3.429	2	1	1	1	458	49.8	6.47	3	1	metabolic process		catalytic activity	Pf00201	8086217		0	0	100		200		2538355	Not Found	High	1
Sobic.001G086000	1	High	Master Protein	Q84KI5	COBRA-like protein OS=Sorghum bicolor OX=4558 GN=SORBI_3001G086000 PE=3 SV=1	0.002	2.777	2	1	1	1	425	46.8	8.47	1.65	1	cell growth;cell organization and biogenesis			Pf04833	8086228		0	0	100		200		162683	Not Found	High	1
Sobic.001G089000	1	High	Master Protein	A0A1B6QHZ6	Uncharacterized protein OS=Sorghum bicolor OX=4558 GN=SORBI_3001G089000 PE=3 SV=1	0	9.59	4	3	6	3	703	76.1	9.06	8.92	3	metabolic process	membrane	catalytic activity	Pf00933, Pf01915	110431790		0	0	100		200		4.42041e+06	Not Found	High	1
Sobic.001G091900	1	High	Master Protein	C5X165	tRNA (guanine-N(7)-)-methyltransferase non-catalytic subunit OS=Sorghum bicolor OX=4558 GN=SORBI_3001G091900 PE=3 SV=1	0.002	2.824	5	1	1	1	434	46.9	5.87	2.32	1	metabolic process	cytosol;nucleus	catalytic activity;protein binding	Pf00400	8060478		0	0						Not Found	High	1
Sobic.001G094900	1	High	Master Protein	C5X188	Protein transport protein SEC23 OS=Sorghum bicolor OX=4558 GN=SORBI_3001G094900 PE=3 SV=1	0.002	2.798	2	1	1	1	753	83.1	6.93	1.67	1	transport	cytoplasm	metal ion binding	Pf00092, Pf00626, Pf04810, Pf04811, Pf04815, Pf08033	8085960	Protein processing in endoplasmic reticulum	1	0	100		200		1.03721e+06	Not Found	High	1
Sobic.001G096300	1	High	Master Protein	C5X1A3	Uncharacterized protein OS=Sorghum bicolor OX=4558 GN=SORBI_3001G096300 PE=3 SV=1	0	15.712	13	4	4	4	376	40.7	5.81	8.74	4	metabolic process	cytoplasm	catalytic activity	Pf01916	8085965		0	0	100		200		3.11854e+06	Not Found	High	1
Sobic.001G101900	1	High	Master Protein	A0A1B6QI91	SCP domain-containing protein OS=Sorghum bicolor OX=4558 GN=SORBI_3001G101900 PE=4 SV=1	0	6.911	10	2	2	2	199	20.5	9.03	4.3	2				Pf00188	8059946		0	0	100		200		2.58796e+06	Not Found	High	1
Sobic.001G107200	1	High	Master Protein	A0A1B6QID3	Tubulin alpha chain OS=Sorghum bicolor OX=4558 GN=SORBI_3001G107200 PE=3 SV=1	0	63.609	29	14	30	1	451	49.7	5.02	66.98	14	cell organization and biogenesis	cytoplasm;cytoskeleton	catalytic activity;nucleotide binding;structural molecule activity	Pf00091, Pf03953	8059974		0	14	9.317	6.2	193.8	5.74809e+06	1.78938e+08	Not Found	High	1
Sobic.001G107600	1	High	Master Protein	A0A1B6QIC4	DBR1 domain-containing protein OS=Sorghum bicolor OX=4558 GN=SORBI_3001G107600 PE=3 SV=1	0	10.522	8	2	2	2	417	47.9	5.78	4.9	2	metabolic process		catalytic activity	Pf00149, Pf05011	110431703		0	0	100		200		3.4687e+06	Not Found	High	1
Sobic.001G111000	1	High	Master Protein	C5WMY2	Glutamate decarboxylase OS=Sorghum bicolor OX=4558 GN=SORBI_3001G111000 PE=3 SV=1	0	62.358	24	12	22	9	493	55.1	5.8	40.3	12	metabolic process		catalytic activity	Pf00282	8063364	Alanine, aspartate and glutamate metabolism; Butanoate metabolism; Biosynthesis of secondary metabolites; beta-Alanine metabolism; Metabolic pathways; Taurine and hypotaurine metabolism	6	3	8.375	6.6	193.4	1.48668e+06	4.35759e+07	Not Found	High	1
Sobic.001G111800	1	High	Master Protein	C5WMZ1	Uncharacterized protein OS=Sorghum bicolor OX=4558 GN=SORBI_3001G111800 PE=4 SV=1	0.002	2.648	2	1	1	1	594	61.8	5.52	0	1	metabolic process		catalytic activity;nucleotide binding	Pf02733, Pf02734	8059996		0	0	100		200		287839	Not Found	High	1
Sobic.001G119200	1	Medium	Master Protein	C5WN53	Phytocyanin domain-containing protein OS=Sorghum bicolor OX=4558 GN=SORBI_3001G119200 PE=4 SV=1	0.012	1.752	10	1	1	1	130	13.6	7.96	1.84	1	metabolic process			Pf02298	8062918		0	0						Not Found	High	1
Sobic.001G120300	1	High	Master Protein	C5WNQ9	Uncharacterized protein OS=Sorghum bicolor OX=4558 GN=SORBI_3001G120300 PE=4 SV=1	0.001	3.504	11	2	2	2	282	31.7	5.63	0	2	metabolic process	membrane	catalytic activity	Pf05721	8063400	Peroxisome	1	0	100		200		1.41039e+06	Not Found	High	1
Sobic.001G120500	1	High	Master Protein	C5WNR1	TPR_REGION domain-containing protein OS=Sorghum bicolor OX=4558 GN=SORBI_3001G120500 PE=4 SV=1	0	3.594	2	1	1	1	588	63.4	8.07	2.69	1	transport	membrane	catalytic activity;protein binding	Pf00515, Pf01425, Pf06046, Pf13414, Pf13424, Pf13432	8063401		0	0	100		200		205962	Not Found	High	1
Sobic.001G122000	1	High	Master Protein	C5WNR9	PH domain-containing protein OS=Sorghum bicolor OX=4558 GN=SORBI_3001G122000 PE=4 SV=1	0.002	2.805	1	1	2	1	802	90	7.53	1.98	1				Pf00169, Pf01237, Pf11559, Pf15413	8062931		0	0	100		200		775803	Not Found	High	1
Sobic.001G131600	1	High	Master Protein	C5WPI1	Costars domain-containing protein OS=Sorghum bicolor OX=4558 GN=SORBI_3001G131600 PE=3 SV=1	0	4.417	13	1	1	1	87	9.6	5.45	1.8	1				Pf14705	8062970		0	0	100		200		807204	Not Found	High	1
Sobic.001G131700	1	High	Master Protein	A0A1B6QIS4	Tetratricopeptide repeat protein 38 OS=Sorghum bicolor OX=4558 GN=SORBI_3001G131700 PE=3 SV=1	0.002	2.949	2	1	1	1	473	53	5.94	2.11	1			protein binding		8054145		0	0	100		200		850153	Not Found	High	1
Sobic.001G132100	1	Medium	Master Protein	C5WPI6	Uncharacterized protein OS=Sorghum bicolor OX=4558 GN=SORBI_3001G132100 PE=4 SV=1	0.022	1.51	5	1	1	1	228	24.4	7.24	0	1				Pf14290	8062972		0	0						Not Found	High	1
Sobic.001G136600	1	High	Master Protein	A0A1B6QIU1	Serine/threonine protein phosphatase 2A regulatory subunit OS=Sorghum bicolor OX=4558 GN=SORBI_3001G136600 PE=3 SV=1	0.008	1.95	2	1	1	1	524	58.1	7.3	0	1	regulation of biological process;response to stimulus	cytoplasm	enzyme regulator activity	Pf01603	110430817		0	0	100		200		321350	Not Found	High	1
Sobic.001G138400	1	High	Master Protein	C5WPP1	Uncharacterized protein OS=Sorghum bicolor OX=4558 GN=SORBI_3001G138400 PE=4 SV=1	0	4.668	2	2	2	2	722	86.1	7.93	2.87	2	cell organization and biogenesis;metabolic process	spliceosomal complex	protein binding	Pf02184	8054178	Spliceosome	1	0	100		200		397629	Not Found	High	1
Sobic.001G146000	1	High	Master Protein	C5WQE5	Tubulin beta chain OS=Sorghum bicolor OX=4558 GN=SORBI_3001G146000 PE=3 SV=1	0	76.997	26	12	41	2	445	49.7	4.94	85.34	12	cell organization and biogenesis	cytoplasm;cytoskeleton	catalytic activity;nucleotide binding;structural molecule activity	Pf00091, Pf03953	8057201	Phagosome	1	0	100		200		3.67978e+06	Not Found	High	1
Sobic.001G151100	1	High	Master Protein	A0A1B6QJ43	Uncharacterized protein OS=Sorghum bicolor OX=4558 GN=SORBI_3001G151100 PE=3 SV=1	0.001	3.245	2	1	1	1	858	94.3	5.66	2.25	1	regulation of biological process	nucleus		Pf04065, Pf04153	110430397		0	0	100		200		321726	Not Found	High	1
Sobic.001G152000	1	High	Master Protein	A0A1B6QJ28	Tr-type G domain-containing protein OS=Sorghum bicolor OX=4558 GN=SORBI_3001G152000 PE=4 SV=1	0	8.183	2	2	2	2	1044	114.5	5.92	4.99	2			catalytic activity;nucleotide binding	Pf00009, Pf00679, Pf03764, Pf14492	8057224		0	0	100		200		1.19284e+06	Not Found	High	1
Sobic.001G154900	1	High	Master Protein	C5WR61	Serine/threonine-protein phosphatase OS=Sorghum bicolor OX=4558 GN=SORBI_3001G154900 PE=3 SV=1	0	25.279	11	9	9	2	998	105.5	6.14	16.86	9	metabolic process;regulation of biological process;response to stimulus		catalytic activity;protein binding	Pf00149, Pf01344, Pf07646, Pf13415, Pf13418, Pf13854	8057236		0	6	100		200		7.98484e+06	Not Found	High	1
Sobic.001G164200	1	High	Master Protein	C5WS78	Uncharacterized protein OS=Sorghum bicolor OX=4558 GN=SORBI_3001G164200 PE=3 SV=1	0	9.106	7	3	3	3	481	54.8	9.04	2.08	3	development;metabolic process		catalytic activity;metal ion binding	Pf00067	8062256		0	0	100		200		1.14023e+06	Not Found	High	1
Sobic.001G166600	1	High	Master Protein	A0A1B6QJB9	N-acetyl-glutamate semialdehyde dehydrogenase OS=Sorghum bicolor OX=4558 GN=SORBI_3001G166600 PE=3 SV=1	0	22.905	19	6	7	6	416	45.4	8.05	10.93	6	metabolic process	cytoplasm	catalytic activity;nucleotide binding;protein binding	Pf01118, Pf02774, Pf13460	8064210		0	0	100		200		7.68163e+06	Not Found	High	1
Sobic.001G176700	1	High	Master Protein	C5WTB7	Uncharacterized protein OS=Sorghum bicolor OX=4558 GN=SORBI_3001G176700 PE=4 SV=2	0.004	2.285	2	1	1	1	678	72.7	5.08	0	1	metabolic process	membrane	catalytic activity;nucleotide binding	Pf00571, Pf01595, Pf03471	8062990; 110437014		0	0						Not Found	High	1
Sobic.001G178100	1	High	Master Protein	A0A1B6QJI5	Inositol-1-monophosphatase OS=Sorghum bicolor OX=4558 GN=SORBI_3001G178100 PE=3 SV=1	0	3.769	4	1	1	1	267	28.9	5.39	3.35	1	metabolic process;response to stimulus	cytosol;membrane	catalytic activity;metal ion binding	Pf00459	8063002		0	0						Not Found	High	1
Sobic.001G179400	1	High	Master Protein	C5WU65	Xyloglucan endotransglucosylase/hydrolase OS=Sorghum bicolor OX=4558 GN=SORBI_3001G179400 PE=3 SV=1	0	8.309	4	1	3	1	322	35.4	5.59	8.23	1	cell organization and biogenesis;metabolic process	extracellular	catalytic activity	Pf00722, Pf06955	8064547		0	0	100		200		1.21766e+06	Not Found	High	1
Sobic.001G194900	1	High	Master Protein	A0A1B6QJW4	Electron transfer flavoprotein-ubiquinone oxidoreductase OS=Sorghum bicolor OX=4558 GN=SORBI_3001G194900 PE=4 SV=1	0	17.071	12	6	6	6	586	64.6	8.05	9.24	6	metabolic process;response to stimulus	mitochondrion	catalytic activity;nucleotide binding	Pf00890, Pf01266, Pf01494, Pf01946, Pf03486, Pf05187, Pf05834, Pf07992, Pf12831, Pf12838, Pf13450, Pf13454, Pf13738	8065159		0	0	100		200		2.2398e+06	Not Found	High	1
Sobic.001G196100	1	High	Master Protein	C5WW80	SH3 domain-containing protein OS=Sorghum bicolor OX=4558 GN=SORBI_3001G196100 PE=4 SV=1	0	5.051	5	2	2	2	369	41.2	7.4	2.21	2			protein binding	Pf00018, Pf07653, Pf14604	8065168		0	0						Not Found	High	1
Sobic.001G196600	1	High	Master Protein	A0A1B6QJV2	Uncharacterized protein OS=Sorghum bicolor OX=4558 GN=SORBI_3001G196600 PE=3 SV=1	0	18.063	11	6	7	6	481	54.2	8.73	7.56	6	metabolic process		catalytic activity	Pf00561, Pf05577	8065169		0	0	100		200		5889864	Not Found	High	1
Sobic.001G203900	1	High	Master Protein	A0A1B6QJZ2	Uncharacterized protein OS=Sorghum bicolor OX=4558 GN=SORBI_3001G203900 PE=3 SV=1	0	11.883	7	2	3	2	499	54	5.38	10.01	2	cellular homeostasis;metabolic process;regulation of biological process		catalytic activity	Pf00085, Pf00462, Pf13098	8065210		0	0	100		200		1.52396e+06	Not Found	High	1
Sobic.001G205100	1	Medium	Master Protein	C5WX97	Uncharacterized protein OS=Sorghum bicolor OX=4558 GN=SORBI_3001G205100 PE=3 SV=1	0.031	1.308	2	1	1	1	461	50.9	5.44	0	1				Pf06159	8067094		0	0	100		200		1.12764e+06	Not Found	High	1
Sobic.001G219600	1	High	Master Protein	A0A1B6QKA1	Uncharacterized protein OS=Sorghum bicolor OX=4558 GN=SORBI_3001G219600 PE=4 SV=1	0.005	2.233	1	1	1	1	965	107.8	5.5	0	1	regulation of biological process;transport	nucleus	protein binding	Pf03810, Pf08389	8070484		0	0						Not Found	High	1
Sobic.001G219800	1	High	Master Protein	A0A1B6QK79	Methyltransferase OS=Sorghum bicolor OX=4558 GN=SORBI_3001G219800 PE=3 SV=1	0	11.594	6	3	4	3	616	69.8	6.77	9.5	3	metabolic process	membrane	catalytic activity	Pf03141, Pf08241	8070486		0	0	100		200		1.34104e+06	Not Found	High	1
Sobic.001G220900	1	High	Master Protein	C5WYH0	DUF1681 domain-containing protein OS=Sorghum bicolor OX=4558 GN=SORBI_3001G220900 PE=4 SV=1	0	5.143	4	1	1	1	284	30.4	7.02	2.99	1	transport	membrane		Pf07933	8067427		0	0	100		200		1.23999e+06	Not Found	High	1
Sobic.001G221900	1	High	Master Protein	C5WYI0	3-ketoacyl-CoA synthase OS=Sorghum bicolor OX=4558 GN=SORBI_3001G221900 PE=3 SV=1	0	9.513	5	2	2	2	466	51.7	8.81	3.35	2	metabolic process	membrane	catalytic activity	Pf02797, Pf08392, Pf08541	8067433	Biosynthesis of secondary metabolites; Fatty acid elongation	2	0	100		200		997964	Not Found	High	1
Sobic.001G228100	1	High	Master Protein	A0A1B6QKF1	Lipase_GDSL domain-containing protein OS=Sorghum bicolor OX=4558 GN=SORBI_3001G228100 PE=3 SV=1	0	5.359	8	2	2	2	383	42.2	9.2	0	2			catalytic activity	Pf00657	8059265		0	0	100		200		363369	Not Found	High	1
Sobic.001G231000	1	High	Master Protein	C5WZG6	Gln-synt_C domain-containing protein OS=Sorghum bicolor OX=4558 GN=SORBI_3001G231000 PE=3 SV=2	0	14.819	6	4	5	4	842	93.2	6.32	9.6	4	metabolic process		catalytic activity	Pf00120, Pf01026, Pf04909	8070530		0	0	100		200		4.75724e+06	Not Found	High	1
Sobic.001G235000	1	High	Master Protein	C5X0E5	Uncharacterized protein OS=Sorghum bicolor OX=4558 GN=SORBI_3001G235000 PE=3 SV=1	0	6.549	5	3	3	1	584	64.2	6.7	0	3				Pf00650, Pf01661, Pf13716	8059302		0	0	100		200		501786	Not Found	High	1
Sobic.001G235700	1	High	Master Protein	C5X0F4	Uncharacterized protein OS=Sorghum bicolor OX=4558 GN=SORBI_3001G235700 PE=3 SV=1	0	8.75	15	4	5	4	293	32.6	8.43	8.39	4	metabolic process	nucleus	DNA binding;RNA binding	Pf01997	8059310		0	0	100		200		8.53558e+06	Not Found	High	1
Sobic.001G236300	1	High	Master Protein	C5X0G5	Uncharacterized protein OS=Sorghum bicolor OX=4558 GN=SORBI_3001G236300 PE=4 SV=1	0	137.162	27	21	45	1	810	90	5.2	112.35	21	metabolic process;response to stimulus		catalytic activity;nucleotide binding;RNA binding	Pf00004, Pf00910, Pf01057, Pf01078, Pf02359, Pf02933, Pf05496, Pf06068, Pf07724, Pf07728, Pf13173, Pf13191, Pf13207, Pf13238, Pf13401	8073902	Protein processing in endoplasmic reticulum	1	0	100		200		734232	Not Found	High	1
Sobic.001G239800	1	High	Master Protein	A0A1B6QKN7	HRDC domain-containing protein OS=Sorghum bicolor OX=4558 GN=SORBI_3001G239800 PE=4 SV=1	0	5.479	3	3	3	3	901	99.6	5.97	1.67	3	metabolic process		catalytic activity;nucleotide binding	Pf00570, Pf01612	8067368		0	0	100		200		1.4105e+06	Not Found	High	1
Sobic.001G249100	1	Medium	Master Protein	A0A1B6QKW1	GTD-binding domain-containing protein OS=Sorghum bicolor OX=4558 GN=SORBI_3001G249100 PE=4 SV=1	0.028	1.326	1	1	1	1	562	61.3	5.59	2.2	1		membrane		Pf04576	8059474		0	0	100		200		609951	Not Found	High	1
Sobic.001G249700	1	High	Master Protein	A0A1B6QKU4	Proteasome assembly chaperone 3 OS=Sorghum bicolor OX=4558 GN=SORBI_3001G249700 PE=3 SV=1	0	4.69	10	1	3	1	130	14.2	6.92	4.21	1				Pf10178	110432042		0	0	100		200		1.35035e+06	Not Found	High	1
Sobic.001G251600	1	High	Master Protein	A0A1B6QKX8	Uncharacterized protein OS=Sorghum bicolor OX=4558 GN=SORBI_3001G251600 PE=4 SV=1	0.008	1.963	5	1	1	1	193	21.2	7.68	1.87	1					110432008		0	0	100		200		355022	Not Found	High	1
Sobic.001G251700	1	High	Master Protein	C5WM64	Serine/threonine-protein phosphatase OS=Sorghum bicolor OX=4558 GN=SORBI_3001G251700 PE=3 SV=1	0	33.191	23	6	6	2	315	35.6	5.25	15.33	6	metabolic process		catalytic activity	Pf00149	8062264	mRNA surveillance pathway	1	0	100		200		4.35197e+06	Not Found	High	1
Sobic.001G255800	1	High	Master Protein	C5WMB4	Mic1 domain-containing protein OS=Sorghum bicolor OX=4558 GN=SORBI_3001G255800 PE=4 SV=1	0	5.77	2	1	2	1	718	79.4	6.9	4.59	1				Pf07035	8063055		0	0	100		200		1.01272e+06	Not Found	High	1
Sobic.001G259000	1	High	Master Protein	A0A1B6QL23	Uncharacterized protein OS=Sorghum bicolor OX=4558 GN=SORBI_3001G259000 PE=3 SV=1	0.003	2.405	2	1	1	1	416	44.9	6.25	2.21	1	metabolic process			Pf01008	110431656		0	0	100		200		1.59438e+06	Not Found	High	1
Sobic.001G261600	1	High	Master Protein	C5WN99	Mannan endo-1,4-beta-mannosidase OS=Sorghum bicolor OX=4558 GN=SORBI_3001G261600 PE=3 SV=1	0	6.598	6	3	4	3	516	57.3	5.71	4.99	3	cell organization and biogenesis;cellular component movement;metabolic process	cytoplasm	catalytic activity;protein binding	Pf00150	8066522		0	0	100		200		1.2723e+06	Not Found	High	1
Sobic.001G263900	1	High	Master Protein	C5WND5	PKS_ER domain-containing protein OS=Sorghum bicolor OX=4558 GN=SORBI_3001G263900 PE=3 SV=1	0.001	3.061	3	1	1	1	400	42.6	6.6	1.88	1	metabolic process		catalytic activity;metal ion binding	Pf00107, Pf08240	8083829	Fatty acid degradation; Biosynthesis of secondary metabolites; Tyrosine metabolism; Glycolysis / Gluconeogenesis; Metabolic pathways	5	0	100		200		744776	Not Found	High	1
Sobic.001G264400	1	High	Master Protein	C5WNE1	SHSP domain-containing protein OS=Sorghum bicolor OX=4558 GN=SORBI_3001G264400 PE=3 SV=1	0.001	3.344	5	1	1	1	235	25.6	9.63	1.68	1				Pf00011	8066443		0	0	100		200		768894	Not Found	High	1
Sobic.001G268300	1	High	Master Protein	C5WP43	Queuine tRNA-ribosyltransferase accessory subunit 2 OS=Sorghum bicolor OX=4558 GN=SORBI_3001G268300 PE=3 SV=1	0	7.111	5	2	2	2	401	43.5	7.66	5.58	2	metabolic process	cytoplasm	catalytic activity;metal ion binding	Pf01702	8083860		0	0	100		200		1657867	Not Found	High	1
Sobic.001G281900	1	High	Master Protein	C5WQM0	Uncharacterized protein OS=Sorghum bicolor OX=4558 GN=SORBI_3001G281900 PE=3 SV=1	0	4.932	10	2	2	1	194	21.8	6.79	0	2	metabolic process;regulation of biological process;response to stimulus		catalytic activity;nucleotide binding;protein binding;signal transducer activity	Pf00025, Pf00071, Pf00503, Pf01591, Pf04670, Pf08477, Pf09439	8086279		0	1	100		200		1474503	Not Found	High	1
Sobic.001G282500	1	High	Master Protein	A0A1B6QLK3	NADH dehydrogenase [ubiquinone] 1 alpha subcomplex subunit 12 OS=Sorghum bicolor OX=4558 GN=SORBI_3001G282500 PE=3 SV=1	0	4.469	6	1	1	1	171	19.8	8.75	2.77	1	metabolic process;response to stimulus;transport	membrane;mitochondrion	catalytic activity;metal ion binding	Pf05071	110436296		0	0	100		200		6.65523e+06	Not Found	High	1
Sobic.001G283700	1	High	Master Protein	C5WQN3	Glycerol-3-phosphate 1-O-acyltransferase OS=Sorghum bicolor OX=4558 GN=SORBI_3001G283700 PE=3 SV=2	0.002	2.877	3	1	1	1	448	49.8	6.96	2.36	1	metabolic process		catalytic activity	Pf01553, Pf14829	8055129; 8055123	Glycerolipid metabolism; Glycerophospholipid metabolism; Phenylalanine metabolism; Metabolic pathways; Biosynthesis of secondary metabolites; Phenylpropanoid biosynthesis; Ubiquinone and other terpenoid-quinone biosynthesis	7	0						Not Found	High	1
Sobic.001G286200	1	High	Master Protein	C5WQR1	Uncharacterized protein OS=Sorghum bicolor OX=4558 GN=SORBI_3001G286200 PE=3 SV=1	0.002	2.94	11	1	1	1	104	12.5	7.5	2.65	1				Pf10249	8055137	Oxidative phosphorylation; Metabolic pathways	2	0						Not Found	High	1
Sobic.001G288800	1	High	Master Protein	C5WRC0	60S ribosomal export protein NMD3 OS=Sorghum bicolor OX=4558 GN=SORBI_3001G288800 PE=3 SV=1	0	11.778	6	4	4	4	525	58.8	6.3	6.45	4	transport	cytoplasm;nucleus		Pf04981	8055149	RNA transport; Ribosome biogenesis in eukaryotes	2	0	100		200		538051	Not Found	High	1
Sobic.001G289700	1	High	Master Protein	A0A1B6QLS4	Arp2/3 complex 34 kDa subunit OS=Sorghum bicolor OX=4558 GN=SORBI_3001G289700 PE=3 SV=1	0	5.55	6	2	2	2	323	36.1	8.7	2.71	2	cell organization and biogenesis;regulation of biological process	cytoplasm;cytoskeleton	protein binding	Pf04045	8055154		0	0	100		200		742515	Not Found	High	1
Sobic.001G289900	1	High	Master Protein	A0A1B6QLS1	AT-hook motif nuclear-localized protein OS=Sorghum bicolor OX=4558 GN=SORBI_3001G289900 PE=4 SV=1	0	6.215	3	1	2	1	423	43.3	9.54	3.02	1				Pf03479	110431805		0	0	100		200		2.98018e+06	Not Found	High	1
Sobic.001G290500	1	Medium	Master Protein	C5WRD3	Protein kinase domain-containing protein OS=Sorghum bicolor OX=4558 GN=SORBI_3001G290500 PE=4 SV=1	0.027	1.35	1	1	1	1	505	55.8	6.64	0	1	metabolic process;regulation of biological process;response to stimulus	membrane	catalytic activity;nucleotide binding;protein binding;receptor activity;signal transducer activity	Pf00069, Pf07714, Pf13414	8055614	Plant hormone signal transduction	1	0	100		200		723922	Not Found	High	1
Sobic.001G290700	1	High	Master Protein	C5WRD5	NADH dehydrogenase [ubiquinone] 1 alpha subcomplex assembly factor 3 OS=Sorghum bicolor OX=4558 GN=SORBI_3001G290700 PE=4 SV=1	0	4.086	13	2	2	2	200	22.3	9.1	3.97	2	cell organization and biogenesis			Pf04430	8055616		0	0	100		200		210678	Not Found	High	1
Sobic.001G294200	1	High	Master Protein	C5WRG0	Casein kinase II subunit beta OS=Sorghum bicolor OX=4558 GN=SORBI_3001G294200 PE=3 SV=2	0.008	2.029	3	1	1	1	262	29.7	5.15	0	1	regulation of biological process		enzyme regulator activity	Pf01214	8058057; 110431830		0	0						Not Found	High	1
Sobic.001G301300	1	High	Master Protein	C5WSF6	Uncharacterized protein OS=Sorghum bicolor OX=4558 GN=SORBI_3001G301300 PE=3 SV=1	0	6.645	8	2	2	2	269	28.9	9.44	0	2	reproduction	extracellular		Pf01357, Pf03330	8058094		0	0	100		200		1.81376e+06	Not Found	High	1
Sobic.001G302700	1	High	Master Protein	A0A1B6QM04	Flavin-containing monooxygenase OS=Sorghum bicolor OX=4558 GN=SORBI_3001G302732 PE=3 SV=1	0	8.389	6	3	4	3	435	48.4	6.15	7.61	3	metabolic process		catalytic activity;nucleotide binding	Pf00743, Pf07992, Pf13434, Pf13738	8155328		0	0	100		200		3.8271e+06	Not Found	High	1
Sobic.001G304000	1	High	Master Protein	C5WSJ3	Uncharacterized protein OS=Sorghum bicolor OX=4558 GN=SORBI_3001G304000 PE=3 SV=1	0.002	2.622	2	1	1	1	406	44.7	5.44	2.25	1	metabolic process	mitochondrion	catalytic activity	Pf00378, Pf13766	8058111	Propanoate metabolism; Valine, leucine and isoleucine degradation; Carbon metabolism; beta-Alanine metabolism; Metabolic pathways	5	0	100		200		563079	Not Found	High	1
Sobic.001G310300	1	High	Master Protein	A0A1B6QM42	Uncharacterized protein OS=Sorghum bicolor OX=4558 GN=SORBI_3001G310300 PE=3 SV=1	0	18.967	19	5	9	3	294	33	9.07	17.71	5			protein binding	Pf00043, Pf02798, Pf13409, Pf13410, Pf13417, Pf14497	110431769		0	2	1.848	28.2	171.8	776767	4.7296e+06	Not Found	High	1
Sobic.001G315500	1	Medium	Master Protein	C5WUF8	PPPDE domain-containing protein OS=Sorghum bicolor OX=4558 GN=SORBI_3001G315500 PE=3 SV=1	0.012	1.75	3	1	2	1	245	27	7.31	0	1				Pf05903	8062875		0	0	100		200		1.03456e+06	Not Found	High	1
Sobic.001G315800	1	High	Master Protein	C5WUG1	Uncharacterized protein OS=Sorghum bicolor OX=4558 GN=SORBI_3001G315800 PE=4 SV=1	0.002	2.665	3	1	1	1	337	35.1	6.52	2.57	1	metabolic process;regulation of biological process	cytoplasm	catalytic activity	Pf01488, Pf02423	8062612		0	0						Not Found	High	1
Sobic.001G323000	1	High	Master Protein	C5WUN2	UBX domain-containing protein OS=Sorghum bicolor OX=4558 GN=SORBI_3001G323000 PE=4 SV=1	0	4.702	3	1	1	1	472	51.4	5.06	2.82	1		membrane	protein binding	Pf00789, Pf14555	8064442		0	0						Not Found	High	1
Sobic.001G338700	1	High	Master Protein	C5WWL6	CBFD_NFYB_HMF domain-containing protein OS=Sorghum bicolor OX=4558 GN=SORBI_3001G338700 PE=3 SV=1	0	10.961	11	1	1	1	225	23.6	6.8	5.4	1	regulation of biological process	cytoplasm;nucleus	DNA binding;protein binding	Pf00125, Pf00808	8070049		0	0	100		200		2.1264e+06	Not Found	High	1
Sobic.001G341700	1	High	Master Protein	C5WWP2	G protein gamma domain-containing protein OS=Sorghum bicolor OX=4558 GN=SORBI_3001G341700 PE=4 SV=1	0	23.753	23	5	11	5	198	20.8	8.03	22.21	5	regulation of biological process;response to stimulus		signal transducer activity		8080425		0	0	100		200		5.68326e+07	Not Found	High	1
Sobic.001G343000	1	High	Master Protein	A0A1B6QMP8	Reticulon-like protein OS=Sorghum bicolor OX=4558 GN=SORBI_3001G343000 PE=4 SV=1	0	5.363	3	1	1	1	554	61.1	8.38	2.1	1	metabolic process	endoplasmic reticulum;membrane	catalytic activity	Pf00106, Pf01073, Pf01370, Pf02453, Pf02719, Pf04321, Pf05368, Pf07993, Pf08659, Pf13460	110431804		0	0						Not Found	High	1
Sobic.001G346300	1	Medium	Master Protein	C5WXK8	WD_REPEATS_REGION domain-containing protein OS=Sorghum bicolor OX=4558 GN=SORBI_3001G346300 PE=4 SV=1	0.038	1.205	1	1	1	1	572	63.7	7.24	1.66	1	metabolic process	spliceosomal complex	protein binding	Pf00400	8077090	Spliceosome	1	0	100		200		344102	Not Found	High	1
Sobic.001G351000	1	High	Master Protein	C5WXQ3	Phospho-2-dehydro-3-deoxyheptonate aldolase OS=Sorghum bicolor OX=4558 GN=SORBI_3001G351000 PE=3 SV=1	0	19.855	10	5	9	2	551	60.3	8.73	12.38	5	metabolic process		catalytic activity	Pf01474	8077116	Metabolic pathways; Phenylalanine, tyrosine and tryptophan biosynthesis; Biosynthesis of amino acids; Biosynthesis of secondary metabolites	4	0	100		200		902396	Not Found	High	1
Sobic.001G355800	1	High	Master Protein	C5WYL4	Methyltransferase OS=Sorghum bicolor OX=4558 GN=SORBI_3001G355800 PE=3 SV=1	0.005	2.227	2	1	1	1	610	69.3	8.34	2.07	1	metabolic process	cytoplasm;membrane	catalytic activity	Pf03141, Pf08241, Pf13649	8080476		0	0						Not Found	High	1
Sobic.001G364600	1	Medium	Master Protein	C5WZL2	ER membrane protein complex subunit 4 OS=Sorghum bicolor OX=4558 GN=SORBI_3001G364600 PE=3 SV=1	0.026	1.399	7	1	1	1	174	18.8	9.04	0	1	metabolic process	endoplasmic reticulum;membrane		Pf06417	8080800		0	0	100		200		277576	Not Found	High	1
Sobic.001G365200	1	High	Master Protein	A0A1B6QN33	Uncharacterized protein OS=Sorghum bicolor OX=4558 GN=SORBI_3001G365200 PE=4 SV=1	0	53.493	17	8	17	8	561	62.6	6.68	47.57	8	metabolic process		catalytic activity	Pf01063	110431647		0	0	100		200		5.88739e+07	Not Found	High	1
Sobic.001G366700	1	High	Master Protein	C5WZN4	HP domain-containing protein OS=Sorghum bicolor OX=4558 GN=SORBI_3001G366700 PE=4 SV=1	0	43.295	12	8	13	4	951	104.9	6.4	24.89	8	cell organization and biogenesis;regulation of biological process;response to stimulus		protein binding	Pf00626, Pf02209	8082628		0	0	100		200		2.2813e+06	Not Found	High	1
Sobic.001G368600	1	High	Master Protein	C5WZQ5	NAD(P)-bd_dom domain-containing protein OS=Sorghum bicolor OX=4558 GN=SORBI_3001G368600 PE=4 SV=1	0	3.688	5	1	1	1	337	36.1	8.29	0	1				Pf13460	8082640		0	0	100		200		88603.9	Not Found	High	1
Sobic.001G372600	1	High	Master Protein	C5WZT4	NAD(P)-bd_dom domain-containing protein OS=Sorghum bicolor OX=4558 GN=SORBI_3001G372600 PE=4 SV=1	0	3.974	5	2	2	2	397	42.7	7.71	2.36	2	metabolic process	membrane	catalytic activity	Pf00106, Pf01073, Pf01370, Pf04321, Pf05368, Pf07993, Pf08659, Pf13460	8082294	Biosynthesis of secondary metabolites; Metabolic pathways; Porphyrin and chlorophyll metabolism	3	0	100		200		235786	Not Found	High	1
Sobic.001G374100	1	High	Master Protein	C5X0L5	Uncharacterized protein OS=Sorghum bicolor OX=4558 GN=SORBI_3001G374100 PE=4 SV=2	0.003	2.394	1	1	1	1	891	99	7.91	0	1	metabolic process;regulation of biological process	nucleus	catalytic activity;DNA binding;protein binding	Pf02373, Pf08879, Pf10497	8082661; 8082299		0	0	100		200		227664	Not Found	High	1
Sobic.001G374600	1	High	Master Protein	A0A1B6QN98	Uncharacterized protein OS=Sorghum bicolor OX=4558 GN=SORBI_3001G374600 PE=4 SV=1	0	4.015	3	1	1	1	363	38.9	6.32	2.21	1				Pf13668	8082665		0	0	100		200		554546	Not Found	High	1
Sobic.001G374800	1	High	Master Protein	C5X0M5	Uncharacterized protein OS=Sorghum bicolor OX=4558 GN=SORBI_3001G374800 PE=3 SV=1	0.003	2.454	3	1	1	1	442	48.1	5.03	2.06	1	metabolic process;regulation of biological process;response to stimulus		catalytic activity	Pf04139	8082301		0	0	100		200		307202	Not Found	High	1
Sobic.001G380600	1	High	Master Protein	A0A1B6QNE7	Uncharacterized protein OS=Sorghum bicolor OX=4558 GN=SORBI_3001G380600 PE=3 SV=1	0	18.604	6	6	6	6	1034	118	4.98	13.89	6	metabolic process	cytosol	catalytic activity;metal ion binding	Pf00675, Pf05193	8082333		0	0	100		200		5.69418e+06	Not Found	High	1
Sobic.001G383300	1	High	Master Protein	C5X0U8	Uncharacterized protein OS=Sorghum bicolor OX=4558 GN=SORBI_3001G383300 PE=4 SV=2	0	10.615	5	3	4	3	737	80.4	8.9	5.99	3	metabolic process;transport	membrane	catalytic activity;nucleotide binding;RNA binding;transporter activity	Pf00005, Pf00664, Pf06414, Pf13207	8082348; 8082827	Ribosome biogenesis in eukaryotes	1	0	100		200		2.42538e+06	Not Found	High	1
Sobic.001G389800	1	High	Master Protein	A0A1B6QNI8	Non-reducing end alpha-L-arabinofuranosidase OS=Sorghum bicolor OX=4558 GN=SORBI_3001G389800 PE=3 SV=1	0	11.539	4	2	3	2	675	73.9	5.05	5.7	2	metabolic process		catalytic activity	Pf06964	8083702		0	0						Not Found	High	1
Sobic.001G392800	1	High	Master Protein	C5WME2	Uncharacterized protein OS=Sorghum bicolor OX=4558 GN=SORBI_3001G392800 PE=3 SV=1	0	6.141	21	3	3	3	173	19.3	4.78	4.87	3	metabolic process	membrane	catalytic activity	Pf04716	8083716	Metabolic pathways; Oxidative phosphorylation	2	0	100		200		4.27999e+06	Not Found	High	1
Sobic.001G394600	1	High	Master Protein	C5WMF7	EB_dh domain-containing protein OS=Sorghum bicolor OX=4558 GN=SORBI_3001G394600 PE=4 SV=1	0	5.338	5	1	1	1	368	40.7	5.88	3.26	1		endosome;Golgi;membrane		Pf09459	8081073		0	0	100		200		263178	Not Found	High	1
Sobic.001G396200	1	High	Master Protein	A0A1B6QNP3	TENA_THI-4 domain-containing protein OS=Sorghum bicolor OX=4558 GN=SORBI_3001G396200 PE=4 SV=1	0.003	2.533	5	1	1	1	224	25.3	4.98	0	1				Pf03070	8081081		0	0						Not Found	High	1
Sobic.001G397500	1	Medium	Master Protein	C5WMI4	Uncharacterized protein OS=Sorghum bicolor OX=4558 GN=SORBI_3001G397500 PE=4 SV=1	0.017	1.589	2	1	1	1	568	61.6	7.03	0	1	metabolic process		catalytic activity	Pf00501, Pf13193	8083998		0	0						Not Found	High	1
Sobic.001G401000	1	High	Master Protein	Q4VQB3	Pathogenesis-related protein 10d OS=Sorghum bicolor OX=4558 GN=PR10 PE=3 SV=1	0	17.564	29	3	4	1	160	16.9	5.33	9.28	3	defense response;response to stimulus			Pf00407	110431710		0	0						Not Found	High	1
Sobic.001G401100	1	High	Master Protein	C5WMM1	Bet_v_1 domain-containing protein OS=Sorghum bicolor OX=4558 GN=SORBI_3001G401100 PE=3 SV=1	0	10.45	21	2	2	1	160	17.1	5.17	6.1	2	defense response;response to stimulus			Pf00407	8081106		0	0	100		200		647142	Not Found	High	1
Sobic.001G401200	1	High	Master Protein	Q4VQB5	Pathogenesis-related protein 10a OS=Sorghum bicolor OX=4558 GN=PR10 PE=3 SV=1	0	13.007	21	2	2	1	160	17.1	5.33	6.82	2	defense response;response to stimulus			Pf00407	8081107		0	0	100		200		2.17398e+06	Not Found	High	1
Sobic.001G407100	1	Medium	Master Protein	A0A1B6QNU5	Uncharacterized protein OS=Sorghum bicolor OX=4558 GN=SORBI_3001G407100 PE=4 SV=1	0.019	1.552	1	1	1	1	1258	141.1	6.51	2.45	1			catalytic activity;metal ion binding;protein binding	Pf00628, Pf10497	8081435		0	0	100		200		589309	Not Found	High	1
Sobic.001G412700	1	High	Master Protein	C5WP86	Lambda glutathione transferase 3 OS=Sorghum bicolor OX=4558 GN=GSTL3 PE=2 SV=1	0	6.138	8	2	2	2	244	27.2	5.35	2.3	2	metabolic process	cytoplasm	catalytic activity;protein binding	Pf00043, Pf13409, Pf13410, Pf13417, Pf14497	8084895	Glutathione metabolism	1	0	100		200		168524	Not Found	High	1
Sobic.001G412800	1	High	Master Protein	A0A1B6QNZ7	Lambda glutathione transferase 4 OS=Sorghum bicolor OX=4558 GN=GSTL4 PE=2 SV=1	0.008	1.968	3	1	1	1	299	33.5	7.47	2.16	1			protein binding	Pf00043, Pf13409, Pf13410, Pf13417, Pf14497	110431693		0	0						Not Found	High	1
Sobic.001G413900	1	High	Master Protein	C5WP97	Cation_ATPase_N domain-containing protein OS=Sorghum bicolor OX=4558 GN=SORBI_3001G413900 PE=4 SV=1	0	16.441	6	6	6	6	1061	115.4	5.58	11.94	6		membrane	catalytic activity;metal ion binding;nucleotide binding	Pf00122, Pf00689, Pf00690, Pf00702, Pf08282, Pf12710, Pf13246	8084900		0	0	100		200		4.26231e+06	Not Found	High	1
Sobic.001G414000	1	High	Master Protein	C5WP98	Protein kinase domain-containing protein OS=Sorghum bicolor OX=4558 GN=SORBI_3001G414000 PE=4 SV=1	0	5.002	2	2	2	2	873	93.4	8.18	2.22	2	metabolic process	membrane	catalytic activity;nucleotide binding	Pf00069, Pf07714, Pf11721, Pf12819	8084901		0	0						Not Found	High	1
Sobic.001G416700	1	High	Master Protein	C5WPC2	Arginine biosynthesis bifunctional protein ArgJ, chloroplastic OS=Sorghum bicolor OX=4558 GN=Sb01g039230 PE=3 SV=1	0.004	2.311	2	1	1	1	464	47.9	7.31	0	1	metabolic process		catalytic activity	Pf01960	8081475	Metabolic pathways; Arginine biosynthesis; Biosynthesis of secondary metabolites; Biosynthesis of amino acids; 2-Oxocarboxylic acid metabolism	5	0	100		200		1.1686e+06	Not Found	High	1
Sobic.001G417800	1	High	Master Protein	C5WPD5	Arf-GAP domain-containing protein OS=Sorghum bicolor OX=4558 GN=SORBI_3001G417800 PE=4 SV=1	0	4.917	6	2	2	2	457	49.2	7.17	2.01	2	regulation of biological process		enzyme regulator activity;metal ion binding	Pf01412	8081491	Endocytosis	1	0	100		200		1.20618e+06	Not Found	High	1
Sobic.001G420400	1	High	Master Protein	C5WPG5	Asparagine--tRNA ligase OS=Sorghum bicolor OX=4558 GN=SORBI_3001G420400 PE=3 SV=1	0	75.012	32	18	27	1	561	62.5	5.96	56.74	18	metabolic process	cytoplasm	catalytic activity;nucleotide binding	Pf00152, Pf00458, Pf01336	8081503; 8081502	Aminoacyl-tRNA biosynthesis	1	0	100		200		939941	Not Found	High	1
Sobic.001G420700	1	Medium	Master Protein	C5WPG6	ENTH domain-containing protein OS=Sorghum bicolor OX=4558 GN=SORBI_3001G420700 PE=4 SV=1	0.027	1.35	1	1	1	1	645	71.4	5.87	0	1	cell organization and biogenesis		protein binding	Pf07651	8081504		0	0						Not Found	High	1
Sobic.001G423100	1	High	Master Protein	C5WQ16	Fes1 domain-containing protein OS=Sorghum bicolor OX=4558 GN=SORBI_3001G423100 PE=4 SV=1	0.004	2.343	3	1	1	1	384	42.3	5.85	2.22	1					8081516	Protein processing in endoplasmic reticulum	1	0	100		200		611952	Not Found	High	1
Sobic.001G424300	1	High	Master Protein	C5WQ28	Uncharacterized protein OS=Sorghum bicolor OX=4558 GN=SORBI_3001G424300 PE=4 SV=1	0	21.128	18	4	5	3	273	29.3	7.71	12.98	4	metabolic process	membrane	catalytic activity	Pf00106, Pf08659, Pf13561	8084947	Metabolic pathways; Biosynthesis of secondary metabolites; Tropane, piperidine and pyridine alkaloid biosynthesis	3	0	100		200		1.33392e+06	Not Found	High	1
Sobic.001G425800	1	High	Master Protein	C5WQ41	SH3 domain-containing protein OS=Sorghum bicolor OX=4558 GN=SORBI_3001G425800 PE=4 SV=1	0.001	3.034	3	1	2	1	380	42.7	5.9	2.21	1		cytoplasm;membrane	protein binding	Pf00018, Pf07653, Pf14604	8081527		0	0						Not Found	High	1
Sobic.001G426200	1	High	Master Protein	C5WQ45	Uncharacterized protein OS=Sorghum bicolor OX=4558 GN=SORBI_3001G426200 PE=4 SV=1	0.007	2.088	7	1	1	1	197	21.8	8.68	2.62	1			metal ion binding	Pf00412	8054287		0	0						Not Found	High	1
Sobic.001G426600	1	High	Master Protein	A0A1B6QP81	SH3 domain-containing protein OS=Sorghum bicolor OX=4558 GN=SORBI_3001G426600 PE=4 SV=1	0.004	2.324	1	1	1	1	1177	127.2	5.9	0	1			protein binding	Pf00018, Pf07653, Pf14604	8081533		0	0	100		200		816032	Not Found	High	1
Sobic.001G428000	1	High	Master Protein	C5WQ60	Uncharacterized protein OS=Sorghum bicolor OX=4558 GN=SORBI_3001G428000 PE=4 SV=1	0	16.897	6	4	5	4	843	92.1	6.42	13.4	4			metal ion binding;protein binding	Pf00515, Pf00569, Pf13414, Pf13424, Pf13432, Pf14559	8054293		0	0	100		200		3.62989e+06	Not Found	High	1
Sobic.001G428400	1	High	Master Protein	C5WQ64	Matrin-type domain-containing protein OS=Sorghum bicolor OX=4558 GN=SORBI_3001G428400 PE=3 SV=1	0	5.374	6	2	2	2	321	35.7	9.7	2.66	2	cell organization and biogenesis	nucleus;spliceosomal complex	metal ion binding;RNA binding	Pf12874	8054294	Spliceosome	1	0	100		200		1.64872e+06	Not Found	High	1
Sobic.001G433200	1	High	Master Protein	C5WQU7	Beta-galactosidase OS=Sorghum bicolor OX=4558 GN=SORBI_3001G433200 PE=3 SV=1	0	6.114	1	1	1	1	860	92.9	5.69	2.99	1	metabolic process	vacuole	catalytic activity	Pf01301, Pf02140, Pf02449	8078836		0	0	100		200		1.10473e+06	Not Found	High	1
Sobic.001G434200	1	High	Master Protein	C5WQV6	Uncharacterized protein OS=Sorghum bicolor OX=4558 GN=SORBI_3001G434200 PE=3 SV=1	0	6.74	5	1	1	1	286	31.8	9.54	3.91	1	cell organization and biogenesis;transport	membrane;mitochondrion		Pf08294	8054326		0	0	100		200		1.87531e+06	Not Found	High	1
Sobic.001G434700	1	High	Master Protein	C5WQW2	Phosphomevalonate kinase OS=Sorghum bicolor OX=4558 GN=SORBI_3001G434700 PE=4 SV=1	0	8.667	4	2	2	2	512	54.6	6.1	5.95	2	metabolic process		catalytic activity;nucleotide binding		8078841	Terpenoid backbone biosynthesis; Metabolic pathways; Biosynthesis of secondary metabolites	3	0	100		200		1.51933e+06	Not Found	High	1
Sobic.001G435000	1	High	Master Protein	C5WQW5	Abhydrolase_3 domain-containing protein OS=Sorghum bicolor OX=4558 GN=SORBI_3001G435000 PE=4 SV=1	0.001	3.203	3	1	1	1	331	35	7.37	2.23	1	metabolic process		catalytic activity	Pf07859	8054333		0	0	100		200		258075	Not Found	High	1
Sobic.001G435400	1	High	Master Protein	C5WQW9	V-type proton ATPase subunit a OS=Sorghum bicolor OX=4558 GN=SORBI_3001G435400 PE=3 SV=1	0	3.714	3	2	2	2	822	92.8	6.06	0	2	cell organization and biogenesis;cellular homeostasis;metabolic process;transport	membrane;vacuole	catalytic activity;protein binding;transporter activity	Pf01496, Pf13863	8054336	Metabolic pathways; Oxidative phosphorylation; Phagosome	3	0	100		200		373087	Not Found	High	1
Sobic.001G437400	1	High	Master Protein	C5WQY7	SEC7 domain-containing protein OS=Sorghum bicolor OX=4558 GN=SORBI_3001G437400 PE=4 SV=1	0	7.305	1	2	2	2	1794	197.4	5.53	1.77	2	regulation of biological process	cytosol		Pf01369, Pf09324, Pf12783	8054344	Endocytosis	1	0	100		200		754933	Not Found	High	1
Sobic.001G438400	1	Medium	Master Protein	C5WQZ6	Uncharacterized protein OS=Sorghum bicolor OX=4558 GN=SORBI_3001G438400 PE=4 SV=1	0.016	1.617	4	1	1	1	256	27	7.55	1.8	1				Pf01190	8078855		0	0	100		200		378599	Not Found	High	1
Sobic.001G439800	1	High	Master Protein	C5WR08	Uncharacterized protein OS=Sorghum bicolor OX=4558 GN=SORBI_3001G439800 PE=3 SV=1	0	4.322	2	1	1	1	790	80.9	8.4	0	1	metabolic process	membrane	catalytic activity	Pf00082, Pf02225, Pf05922	8054357		0	0						Not Found	High	1
Sobic.001G441800	1	Medium	Master Protein	A0A1B6QPG6	Uncharacterized protein OS=Sorghum bicolor OX=4558 GN=SORBI_3001G441800 PE=4 SV=1	0.028	1.323	1	1	1	1	664	71.2	8.68	0	1					8056825		0	0						Not Found	High	1
Sobic.001G443200	1	High	Master Protein	C5WRM4	Transmembrane 9 superfamily member OS=Sorghum bicolor OX=4558 GN=SORBI_3001G443200 PE=3 SV=1	0	6.443	4	2	2	2	595	67.6	7.06	2.4	2		membrane		Pf02990	8078875		0	0	100		200		890723	Not Found	High	1
Sobic.001G444500	1	High	Master Protein	C5WRN5	Peroxidase OS=Sorghum bicolor OX=4558 GN=SORBI_3001G444500 PE=3 SV=1	0	15.885	13	3	3	3	337	36.2	7.83	8.71	3	metabolic process;response to stimulus	extracellular	antioxidant activity;catalytic activity;metal ion binding	Pf00141	8056835	Biosynthesis of secondary metabolites; Metabolic pathways; Phenylpropanoid biosynthesis	3	0	100		200		775340	Not Found	High	1
Sobic.001G450000	1	High	Master Protein	C5WSL4	Uncharacterized protein OS=Sorghum bicolor OX=4558 GN=SORBI_3001G450000 PE=3 SV=1	0.002	2.933	1	1	1	1	1293	143.9	6	0	1	cell organization and biogenesis;regulation of biological process;transport	membrane	protein binding;structural molecule activity;transporter activity	Pf03177, Pf08801	8085268	RNA transport	1	0						Not Found	High	1
Sobic.001G450800	1	High	Master Protein	C5WSM2	Trehalose-phosphatase OS=Sorghum bicolor OX=4558 GN=SORBI_3001G450800 PE=3 SV=1	0	3.869	1	1	1	1	862	97.5	6.11	2.34	1	metabolic process;response to stimulus	cytoplasm	catalytic activity	Pf00982, Pf02358, Pf08282	8085273	Metabolic pathways; Starch and sucrose metabolism	2	0						Not Found	High	1
Sobic.001G451100	1	High	Master Protein	C5WSM5	UDP-3-O-acyl-N-acetylglucosamine deacetylase OS=Sorghum bicolor OX=4558 GN=SORBI_3001G451100 PE=3 SV=1	0.002	2.66	3	1	1	1	337	36.2	5.77	2.37	1	metabolic process		catalytic activity	Pf03331	8085274	Metabolic pathways	1	0						Not Found	High	1
Sobic.001G452400	1	Medium	Master Protein	A0A1B6QPJ9	Uncharacterized protein OS=Sorghum bicolor OX=4558 GN=SORBI_3001G452400 PE=4 SV=1	0.038	1.213	1	1	1	1	521	58.4	5.94	0	1			protein binding	Pf00646, Pf12937	8085284		0	0						Not Found	High	1
Sobic.001G453600	1	Medium	Master Protein	C5WSP5	Uncharacterized protein OS=Sorghum bicolor OX=4558 GN=SORBI_3001G369600 PE=3 SV=3	0.011	1.842	2	1	1	1	708	78.7	8.78	0	1	metabolic process	membrane	catalytic activity;metal ion binding	Pf00067	8082283		0	0	100		200		489525	Not Found	High	1
Sobic.001G454000	1	High	Master Protein	C5WSQ6	Uncharacterized protein OS=Sorghum bicolor OX=4558 GN=SORBI_3001G454000 PE=3 SV=1	0	13.537	8	4	5	4	639	69.7	8.28	7.78	4	response to stimulus		nucleotide binding	Pf00012	8085292		0	0	100		200		2.54402e+06	Not Found	High	1
Sobic.001G456300	1	Medium	Master Protein	C5WSS6	Uncharacterized protein OS=Sorghum bicolor OX=4558 GN=SORBI_3001G456300 PE=4 SV=2	0.032	1.28	3	1	1	1	475	54.4	7.99	0	1				Pf00534, Pf13692	8056887; 110431775		0	0	100		200		82504.8	Not Found	High	1
Sobic.001G458200	1	High	Master Protein	A0A1B6QPP8	Plug_translocon domain-containing protein OS=Sorghum bicolor OX=4558 GN=SORBI_3001G458200 PE=3 SV=1	0	4.998	5	2	2	2	475	52.2	8.98	2.53	2	transport	endoplasmic reticulum;membrane		Pf00344, Pf10559	110430079		0	0	100		200		4.21073e+06	Not Found	High	1
Sobic.001G462200	1	High	Master Protein	C5WTQ1	NTP_transferase domain-containing protein OS=Sorghum bicolor OX=4558 GN=SORBI_3001G462200 PE=4 SV=1	0	19.62	15	5	5	5	415	45.8	6.95	10.75	5	metabolic process		catalytic activity	Pf00132, Pf00483, Pf12804	8054219	Biosynthesis of secondary metabolites; Amino sugar and nucleotide sugar metabolism; Fructose and mannose metabolism; Metabolic pathways	4	0	100		200		3.04151e+06	Not Found	High	1
Sobic.001G467000	1	High	Master Protein	C5WTU4	Uncharacterized protein OS=Sorghum bicolor OX=4558 GN=SORBI_3001G467000 PE=3 SV=1	0	4.548	10	2	2	2	184	20.7	9.04	2.35	2	regulation of biological process;response to stimulus		catalytic activity;nucleotide binding;protein binding;signal transducer activity	Pf00009, Pf00025, Pf00071, Pf00503, Pf01926, Pf04670, Pf08477, Pf09439	8054239		0	0	100		200		1.31454e+06	Not Found	High	1
Sobic.001G469200	1	Medium	Master Protein	C5WUN5	PCI domain-containing protein OS=Sorghum bicolor OX=4558 GN=SORBI_3001G469200 PE=4 SV=1	0.011	1.873	2	1	1	1	399	45.1	5.16	0	1	metabolic process;regulation of biological process	cytosol	catalytic activity;protein binding	Pf01399	8054249		0	0	100		200		563206	Not Found	High	1
Sobic.001G472800	1	High	Master Protein	A0A1B6QPZ9	Myo-inositol 1-phosphate synthase OS=Sorghum bicolor OX=4558 GN=SORBI_3001G472800 PE=3 SV=1	0.001	3.486	4	1	1	1	510	56.2	5.8	0	1	metabolic process		catalytic activity	Pf01658, Pf07994	110432775		0	0						Not Found	High	1
Sobic.001G473800	1	Medium	Master Protein	C5WUS3	POLIIIAc domain-containing protein OS=Sorghum bicolor OX=4558 GN=SORBI_3001G473800 PE=4 SV=1	0.028	1.329	2	1	1	1	418	45.3	8.27	1.62	1			catalytic activity	Pf02811	8081901		0	0						Not Found	High	1
Sobic.001G475800	1	High	Master Protein	A0A1B6QQ04	Uncharacterized protein OS=Sorghum bicolor OX=4558 GN=SORBI_3001G475800 PE=3 SV=1	0	9.745	7	2	3	2	415	44.4	6.14	7.85	2	metabolic process		catalytic activity;metal ion binding	Pf00107, Pf08240	8057637		0	0	100		200		401679	Not Found	High	1
Sobic.001G477400	1	Medium	Master Protein	C5WUV5	Uncharacterized protein OS=Sorghum bicolor OX=4558 GN=SORBI_3001G477400 PE=4 SV=1	0.014	1.69	2	1	1	1	602	66	5.78	0	1			protein binding	Pf12937	8057642		0	0	100		200		308248	Not Found	High	1
Sobic.001G483400	1	High	Master Protein	C5WVT3	Lipoxygenase OS=Sorghum bicolor OX=4558 GN=SORBI_3001G483400 PE=3 SV=1	0	6.596	3	2	2	2	924	102.9	8.41	4.32	2	metabolic process		catalytic activity;metal ion binding;protein binding	Pf00305, Pf01477	8082015	alpha-Linolenic acid metabolism; Biosynthesis of secondary metabolites; Linoleic acid metabolism; Metabolic pathways	4	0	100		200		1.25595e+06	Not Found	High	1
Sobic.001G483800	1	High	Master Protein	C5WVS3	Uncharacterized protein OS=Sorghum bicolor OX=4558 GN=SORBI_3001G483800 PE=4 SV=2	0	19.264	5	5	6	5	874	99.5	5.15	12.41	5	metabolic process		catalytic activity;nucleotide binding;protein binding	Pf03133, Pf12799	8057673; 110431753		0	0	100		200		3.66861e+06	Not Found	High	1
Sobic.001G484200	1	High	Master Protein	C5WVT9	Uncharacterized protein OS=Sorghum bicolor OX=4558 GN=SORBI_3001G484200 PE=3 SV=1	0	7.003	5	2	3	2	390	45.1	6.13	4.85	2	cell death;cell organization and biogenesis;metabolic process;regulation of biological process;response to stimulus	membrane	catalytic activity;enzyme regulator activity;nucleotide binding;protein binding;signal transducer activity	Pf00025, Pf00503	8082019		0	0	100		200		610489	Not Found	High	1
Sobic.001G485800	1	High	Master Protein	A0A1B6QQ64	CN hydrolase domain-containing protein OS=Sorghum bicolor OX=4558 GN=SORBI_3001G485800 PE=4 SV=1	0	11.192	12	3	3	3	353	37.9	7.69	7.81	3	metabolic process	cytosol	catalytic activity;metal ion binding	Pf00795	8082030		0	0	100		200		1.51444e+06	Not Found	High	1
Sobic.001G487100	1	High	Master Protein	C5WVW4	Uncharacterized protein OS=Sorghum bicolor OX=4558 GN=SORBI_3001G487100 PE=4 SV=1	0	5.615	6	2	2	2	415	46	5.57	5.05	2			RNA binding	Pf00076, Pf13893, Pf14259	8059803		0	0						Not Found	High	1
Sobic.001G493900	1	High	Master Protein	C5WWV7	Beta-galactosidase OS=Sorghum bicolor OX=4558 GN=SORBI_3001G493900 PE=3 SV=1	0	7.026	3	2	2	2	842	92.7	6.54	2.05	2	metabolic process	vacuole	catalytic activity	Pf01301, Pf02140, Pf02449	8082139		0	0	100		200		782928	Not Found	High	1
Sobic.001G495200	1	High	Master Protein	C5WWX0	Glutathione reductase OS=Sorghum bicolor OX=4558 GN=SORBI_3001G495200 PE=3 SV=1	0.001	3.275	3	1	1	1	550	59.3	7.56	0	1	cellular homeostasis;metabolic process;regulation of biological process;response to stimulus	mitochondrion	antioxidant activity;catalytic activity;nucleotide binding	Pf00070, Pf02852, Pf07992, Pf13434	8059844	Glutathione metabolism	1	0						Not Found	High	1
Sobic.001G499000	1	High	Master Protein	A0A1B6QQF0	BTB domain-containing protein OS=Sorghum bicolor OX=4558 GN=SORBI_3001G499000 PE=4 SV=1	0	4.782	6	2	3	2	302	33.3	7.08	3.73	2	cell organization and biogenesis		protein binding	Pf00805, Pf02214, Pf13599	8080532		0	0	100		200		3.05731e+06	Not Found	High	1
Sobic.001G501900	1	High	Master Protein	C5WXV8	Uncharacterized protein OS=Sorghum bicolor OX=4558 GN=SORBI_3001G501900 PE=3 SV=1	0	7.471	6	4	4	2	580	63.9	7.28	0	4				Pf00650, Pf01661, Pf13716	8080548		0	2	100		200		3.29765e+06	Not Found	High	1
Sobic.001G503500	1	High	Master Protein	C5WXX5	UBC core domain-containing protein OS=Sorghum bicolor OX=4558 GN=SORBI_3001G503500 PE=3 SV=1	0	7.743	14	2	3	2	183	20.9	4.45	7.92	2	metabolic process	cytoplasm	catalytic activity;nucleotide binding;protein binding	Pf00179	8085479	Ubiquitin mediated proteolysis	1	0	100		200		2.27682e+06	Not Found	High	1
Sobic.001G506000	1	High	Master Protein	C5WY00	Uncharacterized protein OS=Sorghum bicolor OX=4558 GN=SORBI_3001G506000 PE=4 SV=1	0.001	3.18	2	1	1	1	417	46	6.83	2.17	1		Golgi;membrane	catalytic activity	Pf02485	8080569		0	0						Not Found	High	1
Sobic.001G512600	1	Medium	Master Protein	C5WYZ4	Protein-serine/threonine phosphatase OS=Sorghum bicolor OX=4558 GN=SORBI_3001G512600 PE=4 SV=1	0.016	1.621	2	1	1	1	399	44	8.43	0	1	metabolic process		catalytic activity	Pf00481	8057403		0	0	100		200		339886	Not Found	High	1
Sobic.001G513600	1	High	Master Protein	C5WZ03	Methyltransferase OS=Sorghum bicolor OX=4558 GN=SORBI_3001G513600 PE=3 SV=1	0	7.246	8	3	3	3	367	41	7.85	6.15	3	metabolic process	cytoplasm;membrane	catalytic activity	Pf01170, Pf01209, Pf02353, Pf03141, Pf05175, Pf06325, Pf08241, Pf08242, Pf08498, Pf12847, Pf13489, Pf13649, Pf13659, Pf13847	8057407	Steroid biosynthesis; Biosynthesis of secondary metabolites	2	0	100		200		2.79764e+06	Not Found	High	1
Sobic.001G514200	1	High	Master Protein	C5WZ08	Glutathione transferase OS=Sorghum bicolor OX=4558 GN=SORBI_3001G514200 PE=3 SV=1	0	7.3	6	1	1	1	226	25.8	7.21	4.12	1	metabolic process	cytoplasm	catalytic activity;protein binding	Pf00043, Pf02798, Pf06761, Pf13409, Pf13410, Pf13417, Pf14497		Glutathione metabolism	1	0	100		200		1.14244e+06	Not Found	High	1
Sobic.001G516000	1	High	Master Protein	C5WZU7	Chitinase OS=Sorghum bicolor OX=4558 GN=SORBI_3001G516000 PE=4 SV=1	0	14.178	10	2	5	2	257	27.7	8.7	9.36	2	metabolic process		catalytic activity	Pf00182	8085678	Metabolic pathways; Amino sugar and nucleotide sugar metabolism; MAPK signaling pathway - plant	3	0	100		200		1.2082e+07	Not Found	High	1
Sobic.001G516100	1	High	Master Protein	C5WZU9	Protein kinase domain-containing protein OS=Sorghum bicolor OX=4558 GN=SORBI_3001G516100 PE=4 SV=1	0	5.626	4	2	2	2	516	57.9	6.96	3.8	2	metabolic process;regulation of biological process;response to stimulus	membrane	catalytic activity;nucleotide binding;protein binding;receptor activity;signal transducer activity	Pf00069, Pf07714, Pf13414	8057418	Plant hormone signal transduction	1	0	100		200		1.84973e+06	Not Found	High	1
Sobic.001G518400	1	High	Master Protein	C5WZW8	Uncharacterized protein OS=Sorghum bicolor OX=4558 GN=SORBI_3001G518400 PE=4 SV=1	0.001	3.081	1	1	1	1	1045	111	5.6	1.88	1			metal ion binding;protein binding	Pf12763, Pf13499, Pf15346	8085684		0	0						Not Found	High	1
Sobic.001G522500	1	High	Master Protein	A0A1B6QQT3	BZIP domain-containing protein OS=Sorghum bicolor OX=4558 GN=SORBI_3001G522500 PE=4 SV=1	0	4.847	3	1	1	1	431	46.2	6.6	2.7	1	regulation of biological process		DNA binding	Pf00170	8085705		0	0	100		200		835538	Not Found	High	1
Sobic.001G524500	1	High	Master Protein	C5X020	Riboflavin kinase OS=Sorghum bicolor OX=4558 GN=SORBI_3001G524500 PE=4 SV=1	0	5.056	7	2	2	2	396	43.4	6.04	2.83	2	metabolic process		catalytic activity	Pf00702, Pf01687, Pf12710, Pf13242, Pf13344, Pf13419	8061455	Metabolic pathways; Riboflavin metabolism; Biosynthesis of secondary metabolites	3	0	100		200		945477	Not Found	High	1
Sobic.001G525500	1	High	Master Protein	C5X026	Protein kinase domain-containing protein OS=Sorghum bicolor OX=4558 GN=SORBI_3001G525500 PE=4 SV=1	0	13.888	6	4	4	3	857	92.4	6.19	6.48	4	metabolic process	membrane	catalytic activity;nucleotide binding	Pf00069, Pf07714, Pf11721, Pf12819	8061458		0	1	4.774	25.7	174.3	694719	4.70993e+06	Not Found	High	1
Sobic.001G529700	1	High	Master Protein	C5X0Y6	Uncharacterized protein OS=Sorghum bicolor OX=4558 GN=SORBI_3001G529700 PE=3 SV=1	0	4.088	1	1	1	1	755	79.4	7.93	2.42	1	metabolic process		catalytic activity	Pf00082, Pf02225, Pf05922	8077980		0	0	100		200		838967	Not Found	High	1
Sobic.001G533100	1	High	Master Protein	C5X121	Uncharacterized protein OS=Sorghum bicolor OX=4558 GN=SORBI_3001G533100 PE=4 SV=1	0	4.932	2	2	2	2	1061	115.4	6.51	4.02	2	metabolic process	cytoplasm	catalytic activity;nucleotide binding	Pf00288, Pf07959	8078003	Metabolic pathways; Amino sugar and nucleotide sugar metabolism; Fructose and mannose metabolism	3	0	100		200		1.02702e+06	Not Found	High	1
Sobic.001G535400	1	High	Master Protein	C5WMM5	Uncharacterized protein OS=Sorghum bicolor OX=4558 GN=SORBI_3001G535400 PE=3 SV=1	0	17.962	19	4	6	2	181	20	7.24	13.22	4				Pf03763	8059495		0	0	100		200		2123873	Not Found	High	1
Sobic.001G540900	1	High	Master Protein	C5WMT4	Tubulin beta chain OS=Sorghum bicolor OX=4558 GN=SORBI_3001G540900 PE=3 SV=1	0	94.669	28	13	46	1	446	50	4.89	93.69	13	cell organization and biogenesis	cytoplasm;cytoskeleton	catalytic activity;nucleotide binding;structural molecule activity	Pf00091, Pf03953, Pf10644	8059525	Phagosome	1	0	100		200		10738789	Not Found	High	1
Sobic.001G542400	1	High	Master Protein	A0A1B6QR69	Uncharacterized protein OS=Sorghum bicolor OX=4558 GN=SORBI_3001G542400 PE=4 SV=1	0	6.106	1	1	1	1	2416	268	6	2.61	1				Pf04054, Pf12842	8081555		0	0						Not Found	High	1
Sobic.002G008500	2	High	Master Protein	C5X792	Purple acid phosphatase OS=Sorghum bicolor OX=4558 GN=SORBI_3002G008500 PE=3 SV=1	0	10.239	5	3	3	3	653	73.5	6.57	5.34	3	metabolic process	membrane	catalytic activity;metal ion binding	Pf00149, Pf14008	8054520		0	0	100		200		1.55625e+06	Not Found	High	1
Sobic.002G010300	2	High	Master Protein	C5X7B1	Protein kinase domain-containing protein OS=Sorghum bicolor OX=4558 GN=SORBI_3002G010300 PE=3 SV=1	0	45.99	36	9	18	1	332	39.1	8.47	31.28	9	metabolic process;response to stimulus		catalytic activity;nucleotide binding	Pf00069, Pf01636, Pf07714	8081615	Ribosome biogenesis in eukaryotes; Circadian rhythm - plant	2	0	100		200		274086	Not Found	High	1
Sobic.002G014400	2	High	Master Protein	C5X7Z0	Uncharacterized protein OS=Sorghum bicolor OX=4558 GN=SORBI_3002G014400 PE=3 SV=1	0	82.015	25	17	29	1	535	59.1	5.85	67.92	17	metabolic process	cytoplasm	nucleotide binding;protein binding	Pf00118	8059864		0	15	4.666	90.5	109.5	3.46803e+08	4.19498e+08	Not Found	High	1
Sobic.002G033400	2	High	Master Protein	C5X9I1	Ferredoxin--NADP reductase, chloroplastic OS=Sorghum bicolor OX=4558 GN=SORBI_3002G033400 PE=3 SV=1	0	12.407	10	4	10	3	381	42.3	8.62	10.11	4	metabolic process		catalytic activity	Pf00175	8079925	Metabolic pathways; Photosynthesis	2	1	4.008	29.9	170.1	1.01309e+06	5756072	Not Found	High	1
Sobic.002G033700	2	High	Master Protein	A0A1B6Q913	Uncharacterized protein OS=Sorghum bicolor OX=4558 GN=SORBI_3002G033700 PE=4 SV=1	0	28.501	7	10	10	10	1649	180.6	6.3	19.93	10			protein binding	Pf12799, Pf13855	8086407		0	0	100		200		6.24633e+06	Not Found	High	1
Sobic.002G034500	2	High	Master Protein	C5X9J3	Uncharacterized protein OS=Sorghum bicolor OX=4558 GN=SORBI_3002G034500 PE=3 SV=1	0.001	3.028	2	1	1	1	732	81.9	8.79	0	1		membrane;vacuole		Pf02714, Pf13967, Pf14703	8079933		0	0						Not Found	High	1
Sobic.002G034600	2	High	Master Protein	A0A1B6Q908	C3HC-type domain-containing protein OS=Sorghum bicolor OX=4558 GN=SORBI_3002G034600 PE=4 SV=1	0.002	2.622	1	1	1	1	941	99.8	5.01	2.17	1		nucleus	metal ion binding	Pf07967, Pf08600	8086411		0	0	100		200		961408	Not Found	High	1
Sobic.002G035700	2	High	Master Protein	C5X9K5	Uncharacterized protein OS=Sorghum bicolor OX=4558 GN=SORBI_3002G035700 PE=4 SV=1	0	4.072	4	1	1	1	222	25.7	6.44	2.47	1	metabolic process	cytoplasm	catalytic activity;protein binding	Pf00043, Pf02798, Pf13409, Pf13410, Pf13417, Pf14497	8079938	Glutathione metabolism	1	0	100		200		668242	Not Found	High	1
Sobic.002G037800	2	High	Master Protein	C5X9M2	DAO domain-containing protein OS=Sorghum bicolor OX=4558 GN=SORBI_3002G037800 PE=4 SV=1	0.005	2.218	3	1	1	1	393	40.7	7.21	1.8	1	metabolic process	cytoplasm;mitochondrion	catalytic activity	Pf01266	8081133		0	0	100		200		1.14598e+06	Not Found	High	1
Sobic.002G040800	2	High	Master Protein	C5XA82	Uncharacterized protein OS=Sorghum bicolor OX=4558 GN=SORBI_3002G040800 PE=4 SV=1	0	4.301	2	1	1	1	581	63.9	5.97	2.29	1	metabolic process;regulation of biological process;response to stimulus	cytoplasm;membrane;nucleus	catalytic activity;metal ion binding;nucleotide binding;protein binding	Pf00036, Pf00069, Pf06293, Pf07714, Pf13202, Pf13405, Pf13499, Pf13833, Pf14531	8081148	Plant-pathogen interaction	1	0						Not Found	High	1
Sobic.002G041900	2	High	Master Protein	C5XA91	Uncharacterized protein OS=Sorghum bicolor OX=4558 GN=SORBI_3002G041900 PE=3 SV=1	0	13.869	8	3	4	2	480	51.2	6.37	11.65	3			catalytic activity	Pf02458	8081153		0	0	100		200		2.9675e+06	Not Found	High	1
Sobic.002G043300	2	High	Master Protein	C5XAA1	t-SNARE coiled-coil homology domain-containing protein OS=Sorghum bicolor OX=4558 GN=SORBI_3002G043300 PE=3 SV=1	0	3.945	4	1	2	1	303	34.4	7.49	0	1	cell organization and biogenesis;transport	membrane	protein binding	Pf00804, Pf05739	8081160	SNARE interactions in vesicular transport	1	0	100		200		440858	Not Found	High	1
Sobic.002G045200	2	Medium	Master Protein	A0A1B6Q967	Protein kinase domain-containing protein OS=Sorghum bicolor OX=4558 GN=SORBI_3002G045200 PE=4 SV=1	0.018	1.57	2	1	1	1	816	87	9.1	1.67	1	metabolic process	membrane	catalytic activity;nucleotide binding;protein binding	Pf00069, Pf07714, Pf13855	8060699		0	0	100		200		357382	Not Found	High	1
Sobic.002G051400	2	Medium	Master Protein	A0A1B6Q9E0	Flavin-containing monooxygenase OS=Sorghum bicolor OX=4558 GN=SORBI_3002G051400 PE=3 SV=1	0.027	1.372	2	1	2	1	527	58.9	8.07	0	1	metabolic process		catalytic activity;nucleotide binding	Pf00743, Pf01266, Pf13434, Pf13450, Pf13738	8081189		0	0	100		200		563382	Not Found	High	1
Sobic.002G055600	2	High	Master Protein	C5XB38	Glyco_hydro_18 domain-containing protein OS=Sorghum bicolor OX=4558 GN=SORBI_3002G055600 PE=4 SV=1	0	35.474	31	8	13	7	307	33.6	7.09	29.4	8	metabolic process	extracellular	catalytic activity	Pf00704	8060751	Metabolic pathways; Amino sugar and nucleotide sugar metabolism	2	1	100		200		3.11728e+07	Not Found	High	1
Sobic.002G066800	2	High	Master Protein	C5XBZ6	Uncharacterized protein OS=Sorghum bicolor OX=4558 GN=SORBI_3002G066800 PE=4 SV=1	0	4.743	1	1	1	1	945	104.4	8.81	2.45	1					8063662		0	0	100		200		638325	Not Found	High	1
Sobic.002G067600	2	High	Master Protein	C5XCI6	Uncharacterized protein OS=Sorghum bicolor OX=4558 GN=SORBI_3002G067600 PE=4 SV=1	0.002	2.938	6	2	2	2	453	48	7.71	1.84	2			RNA binding	Pf00076, Pf13893, Pf14259	8075077	mRNA surveillance pathway	1	0	100		200		1.3605e+06	Not Found	High	1
Sobic.002G068900	2	High	Master Protein	C5XCK1	Uncharacterized protein OS=Sorghum bicolor OX=4558 GN=SORBI_3002G068900 PE=4 SV=1	0	19.66	26	6	10	1	216	24.1	7.85	16.8	6	regulation of biological process;response to stimulus;transport		catalytic activity;nucleotide binding	Pf00025, Pf00071, Pf08477	8075087	Endocytosis	1	5	3.628	42.4	157.6	7.67521e+06	2.85051e+07	Not Found	High	1
Sobic.002G071500	2	High	Master Protein	A0A1B6Q9S1	Uncharacterized protein OS=Sorghum bicolor OX=4558 GN=SORBI_3002G071500 PE=4 SV=1	0	8.064	2	3	3	3	1360	149	5.86	2.61	3		nucleus	protein binding	Pf03178, Pf10433	8063686		0	0	100		200		893523	Not Found	High	1
Sobic.002G082600	2	High	Master Protein	A0A1B6Q9W8	Uncharacterized protein OS=Sorghum bicolor OX=4558 GN=SORBI_3002G082600 PE=3 SV=1	0	3.682	5	1	1	1	212	23.1	7.88	1.82	1				Pf04525	110432161		0	0	100		200		1173133	Not Found	High	1
Sobic.002G083200	2	High	Master Protein	C5XDI4	Uncharacterized protein OS=Sorghum bicolor OX=4558 GN=SORBI_3002G083200 PE=3 SV=1	0	4.96	3	1	1	1	382	39.4	6.83	2.72	1	transport	membrane	transporter activity	Pf02535	8069132		0	0	100		200		516062	Not Found	High	1
Sobic.002G087500	2	High	Master Protein	C5X1Y4	rRNA N-glycosidase OS=Sorghum bicolor OX=4558 GN=SORBI_3002G087500 PE=3 SV=1	0	36.948	11	8	10	8	623	65.3	6.38	23.56	8	defense response;regulation of biological process;response to stimulus		catalytic activity	Pf00161, Pf00652, Pf14200	8069145		0	0	100		200		2.03758e+07	Not Found	High	1
Sobic.002G087800	2	Medium	Master Protein	C5X1Y7	Fe2OG dioxygenase domain-containing protein OS=Sorghum bicolor OX=4558 GN=SORBI_3002G087800 PE=3 SV=1	0.021	1.528	3	1	1	1	359	40.6	6.46	1.7	1	metabolic process		catalytic activity;metal ion binding	Pf03171, Pf14226	8069148; 8069145		0	0	100		200		257534	Not Found	High	1
Sobic.002G092300	2	High	Master Protein	C5X234	Probable cytosolic iron-sulfur protein assembly protein CIAO1 homolog OS=Sorghum bicolor OX=4558 GN=SORBI_3002G092300 PE=3 SV=2	0	4.484	3	1	1	1	345	38.1	5.27	2.05	1	cell organization and biogenesis;metabolic process		catalytic activity;protein binding;RNA binding	Pf00400	8054416; 8054417		0	0						Not Found	High	1
Sobic.002G093500	2	High	Master Protein	C5X249	M20_dimer domain-containing protein OS=Sorghum bicolor OX=4558 GN=SORBI_3002G093500 PE=3 SV=1	0.002	2.883	2	1	1	1	446	47.6	6.52	1.69	1	metabolic process		catalytic activity	Pf01546, Pf07687	8054425		0	0						Not Found	High	1
Sobic.002G093600	2	High	Master Protein	C5X251	Dirigent protein OS=Sorghum bicolor OX=4558 GN=SORBI_3002G093600 PE=3 SV=1	0	9.837	9	3	9	2	312	33.4	5.44	14.89	3		extracellular	catalytic activity	Pf01419, Pf03018	8081818		0	0	100		200		2.34836e+06	Not Found	High	1
Sobic.002G098800	2	High	Master Protein	A0A1B6QA87	Thioredoxin-dependent peroxiredoxin OS=Sorghum bicolor OX=4558 GN=SORBI_3002G098800 PE=4 SV=1	0	4.71	5	1	1	1	248	27.5	9.36	2.87	1	cellular homeostasis;metabolic process;regulation of biological process		antioxidant activity;catalytic activity	Pf00578, Pf08534, Pf13905	110432319		0	0	100		200		269342	Not Found	High	1
Sobic.002G110500	2	High	Master Protein	C5X481	Nup54 domain-containing protein OS=Sorghum bicolor OX=4558 GN=SORBI_3002G110500 PE=4 SV=1	0	5.769	5	2	2	2	437	46.4	8.54	4.41	2	cell organization and biogenesis;regulation of biological process;transport		structural molecule activity;transporter activity	Pf04652, Pf05109, Pf06682, Pf12815, Pf13634, Pf13874, Pf15402	8057307	RNA transport	1	0	100		200		604661	Not Found	High	1
Sobic.002G111000	2	High	Master Protein	A0A1B6QAJ1	Peptidase_M28 domain-containing protein OS=Sorghum bicolor OX=4558 GN=SORBI_3002G111000 PE=4 SV=1	0.001	3.018	1	1	1	1	738	82.4	6.99	2.1	1		membrane		Pf04389	8057311		0	0	100		200		461837	Not Found	High	1
Sobic.002G113100	2	High	Master Protein	C5X4A5	CASP-like protein 1D1 OS=Sorghum bicolor OX=4558 GN=Sb02g009660 PE=2 SV=1	0	4.02	5	1	1	1	201	21	9.41	2.56	1		membrane	catalytic activity	Pf04535	8057909		0	0	100		200		1456820	Not Found	High	1
Sobic.002G114800	2	High	Master Protein	C5X4C2	Uncharacterized protein OS=Sorghum bicolor OX=4558 GN=SORBI_3002G114800 PE=4 SV=1	0	10	5	2	3	2	514	57.6	7.77	7.69	2	defense response;metabolic process;regulation of biological process;response to stimulus	cytoplasm;membrane;nucleus	catalytic activity;metal ion binding;nucleotide binding;protein binding	Pf00036, Pf00069, Pf07714, Pf10591, Pf13202, Pf13405, Pf13499, Pf13833, Pf14531	8057328	Plant-pathogen interaction	1	0	100		200		824519	Not Found	High	1
Sobic.002G116300	2	High	Master Protein	A0A1B6QAL7	Poly [ADP-ribose] polymerase OS=Sorghum bicolor OX=4558 GN=SORBI_3002G116300 PE=4 SV=1	0	7.04	2	2	2	2	979	110.3	8.4	2.5	2	metabolic process;response to stimulus	nucleus	catalytic activity;DNA binding;metal ion binding;nucleotide binding	Pf00533, Pf00644, Pf00645, Pf02877, Pf05406, Pf08063	8057336		0	0	100		200		494353	Not Found	High	1
Sobic.002G116900	2	High	Master Protein	C5X4E7	Uncharacterized protein OS=Sorghum bicolor OX=4558 GN=SORBI_3002G116900 PE=4 SV=1	0.002	2.643	3	1	1	1	336	37.7	5.69	2.13	1					8057932		0	0	100		200		347448	Not Found	High	1
Sobic.002G119400	2	High	Master Protein	C5X4Z8	Protein kinase domain-containing protein OS=Sorghum bicolor OX=4558 GN=SORBI_3002G119400 PE=4 SV=1	0	6.005	3	1	1	1	367	40.6	6.34	3.32	1	metabolic process;regulation of biological process;response to stimulus	membrane	catalytic activity;nucleotide binding;receptor activity;signal transducer activity	Pf00069, Pf07714	8057939	Plant-pathogen interaction	1	0	100		200		816751	Not Found	High	1
Sobic.002G121300	2	High	Master Protein	C5X515	Uncharacterized protein OS=Sorghum bicolor OX=4558 GN=SORBI_3002G121300 PE=3 SV=1	0.001	3.087	4	2	2	2	483	53.9	6.58	2.09	2	metabolic process		catalytic activity	Pf00450	8059737		0	0	100		200		3.0914e+06	Not Found	High	1
Sobic.002G134200	2	Medium	Master Protein	C5X5X4	Protein HIRA OS=Sorghum bicolor OX=4558 GN=SORBI_3002G134200 PE=3 SV=1	0.027	1.345	1	1	1	1	965	106	7.61	0	1	cell organization and biogenesis;metabolic process;regulation of biological process	nucleus	protein binding	Pf00400, Pf07569	8062538		0	0						Not Found	High	1
Sobic.002G137300	2	High	Master Protein	C5X6K3	Uncharacterized protein OS=Sorghum bicolor OX=4558 GN=SORBI_3002G137300 PE=3 SV=1	0.006	2.109	3	1	1	1	316	34.3	7.69	0	1	metabolic process		catalytic activity	Pf00106, Pf08659	8062560		0	0	100		200		251922	Not Found	High	1
Sobic.002G138800	2	High	Master Protein	C5X6M4	Peptidyl-prolyl cis-trans isomerase OS=Sorghum bicolor OX=4558 GN=SORBI_3002G138800 PE=3 SV=1	0	6.129	10	2	5	1	175	18.5	8.18	9.85	2	metabolic process;response to stimulus	Golgi;mitochondrion	catalytic activity	Pf00160	8062274		0	0	100		200		2.68212e+06	Not Found	High	1
Sobic.002G139700	2	Medium	Master Protein	C5X6N8	Tubulin-folding cofactor C OS=Sorghum bicolor OX=4558 GN=SORBI_3002G139700 PE=3 SV=1	0.01	1.89	2	1	1	1	345	37.7	6.15	1.78	1	cell organization and biogenesis;metabolic process	cytoplasm	protein binding	Pf07986	8063850		0	0	100		200		652479	Not Found	High	1
Sobic.002G145000	2	High	Master Protein	C5X7D7	RPOLD domain-containing protein OS=Sorghum bicolor OX=4558 GN=SORBI_3002G145000 PE=3 SV=1	0	7.101	8	2	2	2	328	36.3	5	5.15	2	metabolic process		catalytic activity;DNA binding;protein binding	Pf01000, Pf01193	8063422	Pyrimidine metabolism; Purine metabolism; Metabolic pathways; RNA polymerase	4	0	100		200		1.2373e+06	Not Found	High	1
Sobic.002G153500	2	High	Master Protein	C5X867	Uncharacterized protein OS=Sorghum bicolor OX=4558 GN=SORBI_3002G153500 PE=4 SV=1	0	8.739	13	3	5	2	226	24.9	7.39	9.06	3	regulation of biological process;response to stimulus	endosome;Golgi	catalytic activity;nucleotide binding	Pf00025, Pf00071, Pf08477	8063474	Endocytosis	1	0	100		200		801606	Not Found	High	1
Sobic.002G155100	2	High	Master Protein	C5X893	Aspartokinase OS=Sorghum bicolor OX=4558 GN=SORBI_3002G155100 PE=3 SV=1	0	13.526	5	5	5	5	917	99.7	6.9	10.91	5	metabolic process		catalytic activity;nucleotide binding	Pf00696, Pf00742, Pf01842, Pf03447, Pf13840	8062052	Lysine biosynthesis; Glycine, serine and threonine metabolism; Monobactam biosynthesis; Metabolic pathways; Cysteine and methionine metabolism; Biosynthesis of secondary metabolites; Biosynthesis of amino acids	7	0	100		200		4.04367e+06	Not Found	High	1
Sobic.002G158700	2	High	Master Protein	A0A1B6QBQ0	TAF domain-containing protein OS=Sorghum bicolor OX=4558 GN=SORBI_3002G158700 PE=3 SV=1	0	4.687	3	1	1	1	545	60.4	8.07	2.9	1	metabolic process;regulation of biological process	nucleus	DNA binding;protein binding	Pf00125, Pf02969, Pf07571	8068710		0	0	100		200		564053	Not Found	High	1
Sobic.002G166900	2	High	Master Protein	A0A1B6QBT2	UBC core domain-containing protein OS=Sorghum bicolor OX=4558 GN=SORBI_3002G166900 PE=3 SV=1	0	10.829	23	3	3	1	153	17.1	7.34	6.33	3			nucleotide binding	Pf00179, Pf14461	110432875		0	0						Not Found	High	1
Sobic.002G171600	2	High	Master Protein	C5X9U6	Uncharacterized protein OS=Sorghum bicolor OX=4558 GN=SORBI_3002G171600 PE=4 SV=1	0	13.778	18	3	3	3	274	28.2	6.39	8.4	3	metabolic process		catalytic activity	Pf00106, Pf13561	8054561	Fatty acid metabolism; Metabolic pathways; Biotin metabolism; Biosynthesis of unsaturated fatty acids; Fatty acid biosynthesis	5	0	100		200		4.86202e+06	Not Found	High	1
Sobic.002G177400	2	Medium	Master Protein	C5XAK3	Uncharacterized protein OS=Sorghum bicolor OX=4558 GN=SORBI_3002G177400 PE=4 SV=1	0.023	1.466	1	1	1	1	988	108.7	8.15	0	1				Pf05664	8055553		0	0	100		200		220719	Not Found	High	1
Sobic.002G177700	2	High	Master Protein	C5XAK6	Histone acetyltransferase type B catalytic subunit OS=Sorghum bicolor OX=4558 GN=SORBI_3002G177700 PE=3 SV=1	0	20.46	11	4	5	4	465	52.1	5.2	12.77	4	cell organization and biogenesis;metabolic process;regulation of biological process	cytosol;nucleus	catalytic activity;protein binding	Pf00583, Pf10394	8055554		0	0	100		200		4.47547e+06	Not Found	High	1
Sobic.002G179000	2	High	Master Protein	C5XAM2	Uncharacterized protein OS=Sorghum bicolor OX=4558 GN=SORBI_3002G179000 PE=4 SV=1	0	27.224	8	3	8	3	384	43.2	5.19	24.51	3	cell organization and biogenesis;metabolic process;regulation of biological process	cytosol	catalytic activity	Pf02475, Pf05175, Pf05185, Pf06325, Pf08241, Pf08242, Pf12847, Pf13489, Pf13649, Pf13659, Pf13847	8055563		0	0	100		200		5.98835e+06	Not Found	High	1
Sobic.002G181800	2	High	Master Protein	C5XAP7	Uncharacterized protein OS=Sorghum bicolor OX=4558 GN=SORBI_3002G181800 PE=3 SV=1	0	14.445	7	3	4	3	591	64.4	8.66	6.95	3	metabolic process		catalytic activity;nucleotide binding	Pf00732, Pf01266, Pf05199	8055580	Cutin, suberine and wax biosynthesis	1	0	100		200		5.04028e+06	Not Found	High	1
Sobic.002G182000	2	Medium	Master Protein	A0A1B6QC64	Uncharacterized protein OS=Sorghum bicolor OX=4558 GN=SORBI_3002G182000 PE=4 SV=1	0.01	1.888	3	1	1	1	607	66.6	6.93	0	1		cytosol	catalytic activity;metal ion binding	Pf04676, Pf04677	8054618		0	0	100		200		251235	Not Found	High	1
Sobic.002G188500	2	High	Master Protein	C5XBE8	Trehalose-phosphatase OS=Sorghum bicolor OX=4558 GN=SORBI_3002G188500 PE=3 SV=1	0	5.441	2	2	3	2	861	97.5	6.62	4.63	2	metabolic process;response to stimulus	cytoplasm	catalytic activity	Pf00982, Pf02358, Pf08282	8055769	Metabolic pathways; Starch and sucrose metabolism	2	0	100		200		734642	Not Found	High	1
Sobic.002G194700	2	High	Master Protein	A0A1B6QCD3	Trehalose-phosphatase OS=Sorghum bicolor OX=4558 GN=SORBI_3002G194700 PE=3 SV=1	0	3.695	3	2	2	2	880	99	6.32	2.16	2	metabolic process		catalytic activity	Pf00982, Pf02358, Pf08282	8055795		0	0	100		200		2.85294e+06	Not Found	High	1
Sobic.002G196500	2	High	Master Protein	C5XC59	H15 domain-containing protein OS=Sorghum bicolor OX=4558 GN=SORBI_3002G196500 PE=4 SV=1	0	19.572	14	2	2	2	325	33.6	6.1	9.11	2	cell organization and biogenesis	chromosome;nucleus	DNA binding	Pf00538	8056239		0	0	100		200		3.88186e+06	Not Found	High	1
Sobic.002G206500	2	High	Master Protein	C5XCY4	Queuine tRNA-ribosyltransferase catalytic subunit 1 OS=Sorghum bicolor OX=4558 GN=SORBI_3002G206500 PE=3 SV=1	0	12.192	6	2	2	2	417	45.9	7.14	7.24	2	metabolic process	cytoplasm	catalytic activity;metal ion binding	Pf01702	8055996		0	0	100		200		2.25164e+06	Not Found	High	1
Sobic.002G207300	2	High	Master Protein	C5XCZ5	Uncharacterized protein OS=Sorghum bicolor OX=4558 GN=SORBI_3002G207300 PE=3 SV=1	0	4.055	4	1	1	1	271	30.1	8.54	2.81	1		membrane		Pf00335	8056001		0	0	100		200		1.55632e+06	Not Found	High	1
Sobic.002G215800	2	High	Master Protein	A0A1B6QCR4	Copper transporter OS=Sorghum bicolor OX=4558 GN=SORBI_3002G215800 PE=3 SV=1	0.008	1.971	12	1	1	1	149	15.9	6	0	1	transport	membrane	transporter activity	Pf04145	110432205		0	0						Not Found	High	1
Sobic.002G219900	2	Medium	Master Protein	A0A1B6QCT4	Gamma-tubulin complex component OS=Sorghum bicolor OX=4558 GN=SORBI_3002G219900 PE=3 SV=1	0.017	1.592	2	1	1	1	834	93.2	7.11	0	1	cell organization and biogenesis;regulation of biological process;response to stimulus	cytoplasm;cytoskeleton	protein binding	Pf04130	8081016		0	0	100		200		84539.4	Not Found	High	1
Sobic.002G223500	2	High	Master Protein	C5X291	Aminotran_1_2 domain-containing protein OS=Sorghum bicolor OX=4558 GN=SORBI_3002G223500 PE=4 SV=1	0	4.837	2	1	1	1	469	51.2	6.21	0	1	metabolic process		catalytic activity	Pf00155, Pf00266, Pf01041, Pf01053, Pf01212, Pf06838	8062774		0	0						Not Found	High	1
Sobic.002G224800	2	High	Master Protein	A0A1B6QCY1	Abhydrolase_3 domain-containing protein OS=Sorghum bicolor OX=4558 GN=SORBI_3002G224800 PE=4 SV=1	0	11.754	8	2	4	2	324	34.7	6.04	7.74	2	metabolic process		catalytic activity	Pf00135, Pf07859, Pf12695	110432840		0	0	100		200		4.63825e+06	Not Found	High	1
Sobic.002G228200	2	High	Master Protein	A0A1B6QCY7	Abhydrolase_3 domain-containing protein OS=Sorghum bicolor OX=4558 GN=SORBI_3002G228200 PE=4 SV=1	0	11.35	7	2	2	2	363	39.3	5.9	5.74	2	metabolic process		catalytic activity	Pf00135, Pf00756, Pf00975, Pf07859	110432950		0	0	100		200		4790561	Not Found	High	1
Sobic.002G232400	2	High	Master Protein	A0A1B6QD28	Coatomer subunit zeta OS=Sorghum bicolor OX=4558 GN=SORBI_3002G232400 PE=3 SV=1	0	3.905	6	1	1	1	182	19.9	4.96	0	1	transport			Pf01217	110433135		0	0	100		200		555482	Not Found	High	1
Sobic.002G244500	2	High	Master Protein	A0A1B6QDA1	ATP phosphoribosyltransferase OS=Sorghum bicolor OX=4558 GN=SORBI_3002G244500 PE=4 SV=1	0	16.22	12	4	4	4	357	39.3	9.63	10.82	4	metabolic process	cytoplasm	catalytic activity;metal ion binding	Pf01634, Pf08029	110432925		0	0	100		200		9783459	Not Found	High	1
Sobic.002G244600	2	High	Master Protein	A0A1B6QDB4	Ubiquitin OS=Sorghum bicolor OX=4558 GN=SORBI_3002G244600 PE=3 SV=1	0	4.617	15	2	7	1	142	16.4	9.82	9.38	2	metabolic process	ribosome	protein binding;structural molecule activity	Pf00240, Pf01020, Pf11976, Pf13881, Pf14560	110433115		0	0	100		200		2.32825e+06	Not Found	High	1
Sobic.002G252000	2	Medium	Master Protein	C5X4J4	Chitinase OS=Sorghum bicolor OX=4558 GN=SORBI_3002G252000 PE=4 SV=1	0.026	1.379	3	1	1	1	328	36.4	7.75	0	1	metabolic process		catalytic activity	Pf00182	8054752		0	0	100		200		399765	Not Found	High	1
Sobic.002G252100	2	Medium	Master Protein	A0A1B6QDD9	Uncharacterized protein OS=Sorghum bicolor OX=4558 GN=SORBI_3002G252100 PE=4 SV=1	0.032	1.281	3	1	1	1	372	41.4	6.14	0	1		nucleus	DNA binding;metal ion binding	Pf01429, Pf07496	110432421		0	0	100		200		1.03682e+06	Not Found	High	1
Sobic.002G253500	2	High	Master Protein	C5X4K6	DAO domain-containing protein OS=Sorghum bicolor OX=4558 GN=SORBI_3002G253500 PE=4 SV=1	0	4.256	3	1	1	1	421	44.2	6.04	2.91	1	metabolic process		catalytic activity;nucleotide binding	Pf00890, Pf01134, Pf01266, Pf03486, Pf12831, Pf13450	8055891	Metabolic pathways; Glycine, serine and threonine metabolism; Lysine degradation; Peroxisome	4	0	100		200		3027085	Not Found	High	1
Sobic.002G257100	2	High	Master Protein	C5X4P6	Uncharacterized protein OS=Sorghum bicolor OX=4558 GN=SORBI_3002G257100 PE=4 SV=1	0.001	3.22	3	1	2	1	349	38.9	8.12	1.74	1	metabolic process		catalytic activity;RNA binding	Pf03407	8054780		0	0						Not Found	High	1
Sobic.002G261800	2	High	Master Protein	C5X5C4	Uncharacterized protein OS=Sorghum bicolor OX=4558 GN=SORBI_3002G261800 PE=4 SV=1	0	28.908	41	5	8	5	194	21.2	7.53	16.99	5					8058991		0	0	100		200		9.96606e+06	Not Found	High	1
Sobic.002G262600	2	High	Master Protein	A0A1B6QDK2	Protein kinase domain-containing protein OS=Sorghum bicolor OX=4558 GN=SORBI_3002G262600 PE=4 SV=1	0	3.658	3	1	2	1	365	40.5	6.61	2.09	1	metabolic process		catalytic activity;nucleotide binding	Pf00069, Pf07714	110432955		0	0	100		200		1.50606e+06	Not Found	High	1
Sobic.002G262800	2	High	Master Protein	C5X5D2	DAO domain-containing protein OS=Sorghum bicolor OX=4558 GN=SORBI_3002G262800 PE=4 SV=1	0	13.947	7	3	4	3	487	52.6	6.99	8.73	3	metabolic process	mitochondrion	catalytic activity	Pf01266	8058997		0	0	100		200		2.09293e+06	Not Found	High	1
Sobic.002G263100	2	High	Master Protein	C5X5D7	Uncharacterized protein OS=Sorghum bicolor OX=4558 GN=SORBI_3002G263100 PE=4 SV=1	0	3.546	8	1	1	1	159	17.2	7.84	2.24	1	metabolic process;response to stimulus	mitochondrion			8059000		0	0	100		200		856960	Not Found	High	1
Sobic.002G268200	2	High	Master Protein	C5X5H5	Alpha-L-fucosidase OS=Sorghum bicolor OX=4558 GN=SORBI_3002G268200 PE=3 SV=2	0	7.639	4	2	2	2	572	62.7	7.91	2.85	2	metabolic process		catalytic activity	Pf01120	8059017; 8059022		0	0	100		200		839655	Not Found	High	1
Sobic.002G270700	2	High	Master Protein	C5X638	RHOMBOID-like protein OS=Sorghum bicolor OX=4558 GN=SORBI_3002G270700 PE=3 SV=1	0	5.587	6	2	2	2	325	35.9	8.85	4.98	2	metabolic process	membrane	catalytic activity	Pf01694	8054878		0	0	100		200		1.93532e+07	Not Found	High	1
Sobic.002G271800	2	High	Master Protein	C5X649	HpcH_HpaI domain-containing protein OS=Sorghum bicolor OX=4558 GN=SORBI_3002G271800 PE=4 SV=1	0.001	3.153	3	1	1	1	346	36.7	5.73	1.62	1	metabolic process	cytoplasm	catalytic activity	Pf03328	8054885		0	0	100		200		623437	Not Found	High	1
Sobic.002G271900	2	High	Master Protein	C5X635	Vacuolar protein sorting-associated protein OS=Sorghum bicolor OX=4558 GN=SORBI_3002G271900 PE=3 SV=2	0.009	1.941	4	1	1	1	248	27.7	8.85	1.6	1	transport			Pf04157	8054876; 110432926		0	0						Not Found	High	1
Sobic.002G275700	2	High	Master Protein	C5X682	Pantothenate kinase 2 OS=Sorghum bicolor OX=4558 GN=SORBI_3002G275700 PE=3 SV=1	0	22.118	6	4	6	4	902	99.4	6.01	18.98	4	metabolic process	cytosol	catalytic activity;nucleotide binding	Pf01937, Pf03630	8063305	Metabolic pathways; Pantothenate and CoA biosynthesis	2	0	100		200		6.97364e+06	Not Found	High	1
Sobic.002G278700	2	High	Master Protein	C5X6U9	Uncharacterized protein OS=Sorghum bicolor OX=4558 GN=SORBI_3002G278700 PE=3 SV=1	0	4.07	4	1	1	1	249	27.8	8.28	2.25	1	metabolic process		catalytic activity;RNA binding	Pf00445	8063317		0	0	100		200		2007832	Not Found	High	1
Sobic.002G278800	2	High	Master Protein	C5X6V0	Uncharacterized protein OS=Sorghum bicolor OX=4558 GN=SORBI_3002G278800 PE=3 SV=1	0	5.824	5	1	1	1	258	28.4	7.71	3.13	1	metabolic process		catalytic activity;RNA binding	Pf00445	8070909		0	0	100		200		4.17355e+06	Not Found	High	1
Sobic.002G280200	2	High	Master Protein	C5X6W1	SKP1-like protein OS=Sorghum bicolor OX=4558 GN=SORBI_3002G280200 PE=3 SV=1	0	8.896	9	1	1	1	173	19.1	4.63	4.37	1	metabolic process			Pf01466, Pf03931	8063324	Protein processing in endoplasmic reticulum; Ubiquitin mediated proteolysis	2	0	100		200		740989	Not Found	High	1
Sobic.002G280700	2	High	Master Protein	C5X6W6	WD_REPEATS_REGION domain-containing protein OS=Sorghum bicolor OX=4558 GN=SORBI_3002G280700 PE=3 SV=1	0.002	2.979	3	1	1	1	403	44	4.92	2.48	1		nucleus	protein binding	Pf00400, Pf12265	8067288		0	0	100		200		1.51411e+06	Not Found	High	1
Sobic.002G281300	2	High	Master Protein	C5X6X4	Uncharacterized protein OS=Sorghum bicolor OX=4558 GN=SORBI_3002G281300 PE=4 SV=1	0.001	3.235	6	1	1	1	143	15.9	8.76	2.25	1	transport	cytoplasm		Pf04099, Pf04628	8063329		0	0	100		200		960210	Not Found	High	1
Sobic.002G291400	2	High	Master Protein	C5X7Q7	Quinolinate phosphoribosyltransferase [decarboxylating] OS=Sorghum bicolor OX=4558 GN=SORBI_3002G291400 PE=3 SV=1	0	11.318	11	4	5	4	375	40.2	8.5	1.78	4	metabolic process	cytoplasm	catalytic activity	Pf01729, Pf02749	8074185	Metabolic pathways; Nicotinate and nicotinamide metabolism	2	0	100		200		5.18012e+06	Not Found	High	1
Sobic.002G296400	2	High	Master Protein	C5X8E0	Uncharacterized protein OS=Sorghum bicolor OX=4558 GN=SORBI_3002G296400 PE=4 SV=1	0	4.79	4	1	1	1	432	45.4	6.83	2.47	1	regulation of biological process;response to stimulus		protein binding;receptor activity;signal transducer activity	Pf00415, Pf13540	8077264		0	0	100		200		342552	Not Found	High	1
Sobic.002G297000	2	High	Master Protein	C5X8E3	MOSC domain-containing protein OS=Sorghum bicolor OX=4558 GN=SORBI_3002G297000 PE=4 SV=1	0.001	3.354	3	1	1	1	326	35.8	6.27	2.52	1			catalytic activity;metal ion binding	Pf03473, Pf03476	8074209		0	0	100		200		327169	Not Found	High	1
Sobic.002G297800	2	High	Master Protein	C5X8F1	Growth-regulating factor OS=Sorghum bicolor OX=4558 GN=SORBI_3002G297800 PE=3 SV=1	0.002	2.883	5	1	2	1	271	28.3	5.08	0	1	metabolic process;regulation of biological process	nucleus	nucleotide binding	Pf08879, Pf08880	8074212		0	0	100		200		246547	Not Found	High	1
Sobic.002G297900	2	High	Master Protein	C5X8F2	ZnF_CDGSH domain-containing protein OS=Sorghum bicolor OX=4558 GN=SORBI_3002G297900 PE=4 SV=1	0	7.798	18	2	2	2	141	14.7	9.8	5.74	2	metabolic process	mitochondrion		Pf09360	8077270		0	0	100		200		1.49339e+06	Not Found	High	1
Sobic.002G301500	2	High	Master Protein	A0A1B6QE70	Amidase domain-containing protein OS=Sorghum bicolor OX=4558 GN=SORBI_3002G301500 PE=4 SV=1	0	12.765	6	2	2	2	494	52.3	6.55	7.16	2				Pf01425	8080676		0	0	100		200		726913	Not Found	High	1
Sobic.002G303700	2	High	Master Protein	A0A1B6QE87	Purple acid phosphatase OS=Sorghum bicolor OX=4558 GN=SORBI_3002G303700 PE=3 SV=1	0	14.388	10	6	8	4	668	74.7	6.57	5.59	6	metabolic process		catalytic activity;metal ion binding	Pf00149, Pf14008	8080685		0	1	7.472	4.8	195.2	119991	4.83502e+06	Not Found	High	1
Sobic.002G306600	2	High	Master Protein	A0A1B6QEA2	PCI domain-containing protein OS=Sorghum bicolor OX=4558 GN=SORBI_3002G306600 PE=4 SV=1	0	26.449	19	4	6	4	260	29.2	5.33	12.33	4			protein binding	Pf01399	110432932		0	0	100		200		8.34793e+06	Not Found	High	1
Sobic.002G312400	2	High	Master Protein	C5X9C4	Uncharacterized protein OS=Sorghum bicolor OX=4558 GN=SORBI_3002G312400 PE=4 SV=1	0.002	2.869	3	1	1	1	302	34.5	8.56	2.04	1	transport	membrane	transporter activity	Pf03619	8080722		0	0	100		200		646314	Not Found	High	1
Sobic.002G312600	2	High	Master Protein	C5X9B0	SBP-type domain-containing protein OS=Sorghum bicolor OX=4558 GN=SORBI_3002G312200 PE=4 SV=3	0	3.712	5	1	2	1	215	21.5	9.99	2.86	1	regulation of biological process;response to stimulus	membrane;nucleus	DNA binding;metal ion binding	Pf03110	8077483		0	0	100		200		1.13397e+06	Not Found	High	1
Sobic.002G313400	2	High	Master Protein	A0A1B6QEE4	RNA helicase OS=Sorghum bicolor OX=4558 GN=SORBI_3002G313400 PE=4 SV=1	0	3.595	1	1	1	1	1285	144.3	6.7	1.89	1	cell growth;defense response;metabolic process;regulation of biological process;response to stimulus	nucleus	catalytic activity;nucleotide binding	Pf00271, Pf04408, Pf07717	8077485		0	0	100		200		191523	Not Found	High	1
Sobic.002G314800	2	High	Master Protein	C5X9Y2	Uncharacterized protein OS=Sorghum bicolor OX=4558 GN=SORBI_3002G314800 PE=3 SV=1	0	6.219	4	2	2	1	548	60.5	9.32	3.22	2	metabolic process		catalytic activity;metal ion binding	Pf00394, Pf07731, Pf07732	8080736		0	0	100		200		290603	Not Found	High	1
Sobic.002G316900	2	High	Master Protein	C5X9Z9	Aconitate hydratase OS=Sorghum bicolor OX=4558 GN=SORBI_3002G316900 PE=3 SV=1	0	13.06	4	4	9	1	979	106.8	6.92	14.47	4	metabolic process		catalytic activity;metal ion binding	Pf00330, Pf00694	8080745	Biosynthesis of amino acids; Citrate cycle (TCA cycle); 2-Oxocarboxylic acid metabolism; Carbon metabolism; Glyoxylate and dicarboxylate metabolism; Metabolic pathways; Biosynthesis of secondary metabolites	7	0	100		200		816011	Not Found	High	1
Sobic.002G317300	2	High	Master Protein	A0A1B6QEG5	Uncharacterized protein OS=Sorghum bicolor OX=4558 GN=SORBI_3002G317300 PE=4 SV=1	0	6.087	5	2	2	2	531	59.5	6.3	2.47	2	metabolic process		catalytic activity;metal ion binding;nucleotide binding	Pf00036, Pf00069, Pf07714, Pf13405, Pf13499, Pf13833, Pf14531	110432856		0	0	100		200		1.55685e+06	Not Found	High	1
Sobic.002G317600	2	High	Master Protein	A0A1B6QEI0	Uncharacterized protein OS=Sorghum bicolor OX=4558 GN=SORBI_3002G317600 PE=3 SV=1	0	4.481	13	2	2	2	179	18.7	9.42	2.41	2				Pf01042	110433044		0	0						Not Found	High	1
Sobic.002G324000	2	High	Master Protein	C5XA58	Isocitrate lyase OS=Sorghum bicolor OX=4558 GN=SORBI_3002G324000 PE=3 SV=1	0	23.612	13	7	7	7	574	62.9	7.31	13.73	7	metabolic process		catalytic activity	Pf00463, Pf13714	8084064	Glyoxylate and dicarboxylate metabolism; Biosynthesis of secondary metabolites; Carbon metabolism; Metabolic pathways	4	0	100		200		5.09491e+06	Not Found	High	1
Sobic.002G329900	2	High	Master Protein	C5XAT8	Histone H2A OS=Sorghum bicolor OX=4558 GN=SORBI_3002G329900 PE=3 SV=1	0	16.185	34	4	20	2	134	13.9	10.05	44.22	4	regulation of biological process	chromosome;nucleus	DNA binding;protein binding	Pf00125	8081715		0	1	100		200		8.20171e+06	Not Found	High	1
Sobic.002G330000	2	High	Master Protein	C5XAT9	Histone H2A OS=Sorghum bicolor OX=4558 GN=SORBI_3002G330000 PE=3 SV=1	0	13.606	17	3	20	1	135	13.9	10.23	46.96	3	regulation of biological process	chromosome;nucleus	DNA binding;protein binding	Pf00125	8081716		0	0	100		200		3100880	Not Found	High	1
Sobic.002G330500	2	High	Master Protein	C5XAU4	Isopentenyl-diphosphate Delta-isomerase OS=Sorghum bicolor OX=4558 GN=SORBI_3002G330500 PE=3 SV=1	0	7.925	11	3	3	1	237	27.3	4.98	4.59	3	metabolic process	cytoplasm	catalytic activity	Pf00293	8081719	Biosynthesis of secondary metabolites; Terpenoid backbone biosynthesis; Metabolic pathways	3	0	100		200		1.22076e+06	Not Found	High	1
Sobic.002G333600	2	High	Master Protein	C5XAX1	Usp domain-containing protein OS=Sorghum bicolor OX=4558 GN=SORBI_3002G333600 PE=4 SV=1	0	8.626	10	3	3	3	273	28.6	4.89	2.12	3	response to stimulus			Pf00582	8084107		0	0	100		200		1.63339e+06	Not Found	High	1
Sobic.002G335900	2	Medium	Master Protein	C5XBH5	CYCLIN domain-containing protein OS=Sorghum bicolor OX=4558 GN=SORBI_3002G335900 PE=3 SV=1	0.011	1.781	2	1	1	1	314	33.7	5.83	1.95	1	regulation of biological process	nucleus		Pf00134	8081739		0	0						Not Found	High	1
Sobic.002G337500	2	High	Master Protein	A0A1B6QEW7	Glycosyltransferase OS=Sorghum bicolor OX=4558 GN=SORBI_3002G337500 PE=3 SV=1	0	13.95	7	3	7	2	513	55.9	5.82	5.42	3	metabolic process		catalytic activity	Pf00201	8056323		0	0	100		200		1.44783e+06	Not Found	High	1
Sobic.002G340900	2	High	Master Protein	A0A1B6QEZ9	SEC7 domain-containing protein OS=Sorghum bicolor OX=4558 GN=SORBI_3002G340900 PE=4 SV=1	0.01	1.894	1	1	1	1	1705	188.9	5.73	1.82	1	regulation of biological process			Pf01369, Pf09324, Pf12783	8056340		0	0	100		200		297856	Not Found	High	1
Sobic.002G341300	2	High	Master Protein	C5XBM1	Uncharacterized protein OS=Sorghum bicolor OX=4558 GN=SORBI_3002G341300 PE=4 SV=1	0.004	2.363	10	1	2	1	177	18.2	10.65	0	1		membrane			8056343		0	0						Not Found	High	1
Sobic.002G341600	2	High	Master Protein	C5XBM4	Hydrolase_4 domain-containing protein OS=Sorghum bicolor OX=4558 GN=SORBI_3002G341600 PE=4 SV=1	0	3.881	3	1	2	1	338	37.1	6.9	4.4	1	metabolic process	endoplasmic reticulum;Golgi;membrane	catalytic activity	Pf00561, Pf12146, Pf12695, Pf12697	8081761	Metabolic pathways; Glycerolipid metabolism	2	0	100		200		347816	Not Found	High	1
Sobic.002G343600	2	High	Master Protein	C5XBP7	LRRNT_2 domain-containing protein OS=Sorghum bicolor OX=4558 GN=SORBI_3002G343600 PE=4 SV=1	0	20.711	17	5	7	5	333	35.6	6.98	18.31	5	regulation of biological process		enzyme regulator activity;protein binding	Pf08263, Pf12799, Pf13855	8081770		0	0	100		200		2.34483e+07	Not Found	High	1
Sobic.002G348400	2	High	Master Protein	C5XCB7	Adenylyl-sulfate kinase OS=Sorghum bicolor OX=4558 GN=SORBI_3002G348400 PE=3 SV=1	0	11.755	10	3	3	3	336	36.4	8.68	6.88	3	metabolic process		catalytic activity;nucleotide binding	Pf00005, Pf01583, Pf01656, Pf12846, Pf13207, Pf13401, Pf13671	8055673	Purine metabolism; Sulfur metabolism; Metabolic pathways	3	0	100		200		2.3168e+06	Not Found	High	1
Sobic.002G350400	2	High	Master Protein	A0A1B6QF50	Tubulin alpha chain OS=Sorghum bicolor OX=4558 GN=SORBI_3002G350400 PE=3 SV=1	0	53.644	21	12	27	1	450	49.6	5.06	58.78	12	cell organization and biogenesis		catalytic activity;nucleotide binding;structural molecule activity	Pf00091, Pf03953	110432254		0	0	100		200		284173	Not Found	High	1
Sobic.002G350600	2	High	Master Protein	C5XCD3	TOG domain-containing protein OS=Sorghum bicolor OX=4558 GN=SORBI_3002G350600 PE=4 SV=1	0.002	2.913	2	2	2	2	1127	123.4	4.92	1.89	2	transport	cytoplasm;membrane	protein binding;transporter activity	Pf06122, Pf13513, Pf13646	8055684		0	0	100		200		166204	Not Found	High	1
Sobic.002G353500	2	High	Master Protein	C5XCF8	RuvB-like helicase OS=Sorghum bicolor OX=4558 GN=SORBI_3002G353500 PE=3 SV=1	0	10.707	5	2	3	2	480	52.3	5.55	6.59	2	cell organization and biogenesis;metabolic process;regulation of biological process;response to stimulus	nucleus	catalytic activity;nucleotide binding	Pf00004, Pf00808, Pf02367, Pf05496, Pf06068, Pf06414, Pf07726, Pf13481	8058357		0	0	100		200		1075271	Not Found	High	1
Sobic.002G354900	2	Medium	Master Protein	C5XCH4	GRAS domain-containing protein OS=Sorghum bicolor OX=4558 GN=SORBI_3002G354900 PE=3 SV=1	0.012	1.757	2	1	1	1	547	60.1	6.18	0	1	metabolic process;regulation of biological process	nucleus	DNA binding	Pf03514	8058364		0	0						Not Found	High	1
Sobic.002G355500	2	High	Master Protein	A0A1B6QF95	C2 domain-containing protein OS=Sorghum bicolor OX=4558 GN=SORBI_3002G355500 PE=4 SV=1	0	5.145	4	2	2	2	451	47.2	4.58	0	2			protein binding	Pf00168	110432917		0	0	100		200		1.74525e+06	Not Found	High	1
Sobic.002G356200	2	High	Master Protein	C5XD16	Amino-acid N-acetyltransferase OS=Sorghum bicolor OX=4558 GN=SORBI_3002G356200 PE=3 SV=1	0	5.619	4	2	3	2	625	67.4	8.32	0	2	metabolic process	cytoplasm	catalytic activity	Pf00583, Pf00696, Pf13420, Pf13508, Pf13527, Pf13673	8078969	Biosynthesis of amino acids; 2-Oxocarboxylic acid metabolism; Arginine biosynthesis; Metabolic pathways; Biosynthesis of secondary metabolites	5	0	100		200		445586	Not Found	High	1
Sobic.002G356800	2	High	Master Protein	C5XD22	Lipase_GDSL domain-containing protein OS=Sorghum bicolor OX=4558 GN=SORBI_3002G356800 PE=3 SV=1	0	7.14	5	2	2	2	398	42.9	7.37	3.7	2			catalytic activity	Pf00657	8058370		0	0	100		200		1.43883e+06	Not Found	High	1
Sobic.002G365900	2	High	Master Protein	C5XD79	Ribosome biogenesis protein WDR12 homolog OS=Sorghum bicolor OX=4558 GN=SORBI_3002G365900 PE=3 SV=2	0	7.776	5	2	2	2	478	52	7.2	5.47	2	metabolic process	nucleus	protein binding	Pf00400, Pf08154	8060632; 8060649		0	0	100		200		1.21617e+06	Not Found	High	1
Sobic.002G366400	2	High	Master Protein	C5XDU1	Histone deacetylase OS=Sorghum bicolor OX=4558 GN=SORBI_3002G366400 PE=4 SV=1	0	13.797	7	4	4	4	703	76.7	6.16	7.27	4	cell organization and biogenesis;metabolic process;regulation of biological process	nucleus	catalytic activity	Pf00850	8060653		0	0	100		200		1.24574e+06	Not Found	High	1
Sobic.002G366800	2	High	Master Protein	A0A1B6QFH0	RRM domain-containing protein OS=Sorghum bicolor OX=4558 GN=SORBI_3002G366800 PE=4 SV=1	0	3.733	4	1	1	1	316	31.1	5.92	2.14	1			RNA binding	Pf00076, Pf13893, Pf14259	8060654		0	0	100		200		515249	Not Found	High	1
Sobic.002G368600	2	High	Master Protein	C5XDW6	UDP-arabinopyranose mutase OS=Sorghum bicolor OX=4558 GN=SORBI_3002G368600 PE=3 SV=1	0	24.378	14	5	10	1	361	40.8	7.05	23.22	5	metabolic process	cytosol;Golgi	catalytic activity	Pf03214	8079021	Amino sugar and nucleotide sugar metabolism	1	0	100		200		990559	Not Found	High	1
Sobic.002G369400	2	Medium	Master Protein	C5XDX3	Sulfotransferase OS=Sorghum bicolor OX=4558 GN=SORBI_3002G369400 PE=3 SV=1	0.017	1.597	4	1	1	1	341	37.4	6.19	0	1			catalytic activity	Pf00685	8081541		0	0	100		200		1355095	Not Found	High	1
Sobic.002G369800	2	High	Master Protein	C5XDX7	CBFD_NFYB_HMF domain-containing protein OS=Sorghum bicolor OX=4558 GN=SORBI_3002G369800 PE=3 SV=1	0	8.558	8	1	1	1	218	22.7	6.8	2.92	1	regulation of biological process	nucleus	DNA binding;protein binding	Pf00125, Pf00808	8079169		0	0						Not Found	High	1
Sobic.002G370900	2	High	Master Protein	C5XDY6	Peptidase_S9 domain-containing protein OS=Sorghum bicolor OX=4558 GN=SORBI_3002G370900 PE=4 SV=1	0.003	2.544	4	1	1	1	320	35.7	7.85	0	1	metabolic process	endoplasmic reticulum;membrane	catalytic activity	Pf00326, Pf00561, Pf02230, Pf12695, Pf12697	8060669		0	0	100		200		1433131	Not Found	High	1
Sobic.002G378000	2	High	Master Protein	C5X2G1	Amidase domain-containing protein OS=Sorghum bicolor OX=4558 GN=SORBI_3002G378000 PE=3 SV=1	0.004	2.281	2	1	1	1	437	46.7	6.46	1.78	1	metabolic process	cytoplasm;cytosol	catalytic activity	Pf01425	8079206		0	0	100		200		290286	Not Found	High	1
Sobic.002G378200	2	High	Master Protein	C5X2G3	MHD domain-containing protein OS=Sorghum bicolor OX=4558 GN=SORBI_3002G378200 PE=3 SV=1	0	14.529	9	4	5	4	450	50.5	6.58	8.77	4	transport	cytosol		Pf00928, Pf01217	8079208		0	0	100		200		3.94455e+06	Not Found	High	1
Sobic.002G378800	2	High	Master Protein	C5X2G7	GRAM domain-containing protein OS=Sorghum bicolor OX=4558 GN=SORBI_3002G378800 PE=3 SV=1	0	4.206	8	2	4	2	242	26.2	7.11	3.82	2				Pf02893	8079211		0	0	100		200		1.26929e+06	Not Found	High	1
Sobic.002G379400	2	High	Master Protein	C5X2H4	Protein kinase domain-containing protein OS=Sorghum bicolor OX=4558 GN=SORBI_3002G379400 PE=3 SV=1	0	8.467	8	3	5	2	339	38.5	5.72	8.5	3	metabolic process;regulation of biological process;response to stimulus	cytoplasm;nucleus	catalytic activity;nucleotide binding	Pf00069, Pf07714, Pf14531	8061558	MAPK signaling pathway - plant; Plant hormone signal transduction	2	0	100		200		1.61243e+06	Not Found	High	1
Sobic.002G379600	2	High	Master Protein	C5X2H5	Phospho-2-dehydro-3-deoxyheptonate aldolase OS=Sorghum bicolor OX=4558 GN=SORBI_3002G379600 PE=3 SV=1	0	20.507	12	5	7	3	540	59.1	8.24	7.91	5	metabolic process		catalytic activity	Pf01474	8079214	Biosynthesis of amino acids; Biosynthesis of secondary metabolites; Phenylalanine, tyrosine and tryptophan biosynthesis; Metabolic pathways	4	0	100		200		139120	Not Found	High	1
Sobic.002G380000	2	High	Master Protein	C5X2H9	Uncharacterized protein OS=Sorghum bicolor OX=4558 GN=SORBI_3002G380000 PE=3 SV=1	0	3.623	9	1	1	1	131	14.6	5.01	2.5	1	metabolic process			Pf03966	8061561		0	0						Not Found	High	1
Sobic.002G380300	2	High	Master Protein	C5X2I3	Uncharacterized protein OS=Sorghum bicolor OX=4558 GN=SORBI_3002G380300 PE=4 SV=1	0	9.213	11	2	3	1	209	23.1	7.9	4.61	2	regulation of biological process;response to stimulus;transport	cytosol;Golgi	catalytic activity;nucleotide binding	Pf00009, Pf00025, Pf00071, Pf04670, Pf08477	8061565		0	0	100		200		1.03083e+06	Not Found	High	1
Sobic.002G386300	2	Medium	Master Protein	C5X376	Uncharacterized protein OS=Sorghum bicolor OX=4558 GN=SORBI_3002G386300 PE=4 SV=1	0.012	1.762	6	1	1	1	261	28.2	5.38	0	1	metabolic process	cytoplasm;nucleus	catalytic activity	Pf01138, Pf03725	8079367	RNA degradation	1	0	100		200		226382	Not Found	High	1
Sobic.002G387600	2	High	Master Protein	C5X390	O-fucosyltransferase family protein OS=Sorghum bicolor OX=4558 GN=SORBI_3002G387600 PE=3 SV=1	0	10.5	5	3	4	3	585	66	8.73	3.81	3		Golgi;membrane	metal ion binding		8063523		0	0	100		200		1.53715e+06	Not Found	High	1
Sobic.002G392800	2	High	Master Protein	C5X3D6	dTMP kinase OS=Sorghum bicolor OX=4558 GN=SORBI_3002G392800 PE=3 SV=1	0.004	2.244	4	1	1	1	254	27.9	9.25	1.83	1	metabolic process	cytoplasm;cytosol;mitochondrion	catalytic activity;nucleotide binding	Pf02223	8063548	Pyrimidine metabolism; Metabolic pathways	2	0						Not Found	High	1
Sobic.002G395000	2	High	Master Protein	C5X3Z0	Uncharacterized protein OS=Sorghum bicolor OX=4558 GN=SORBI_3002G395000 PE=4 SV=1	0	7.261	7	2	2	2	273	29.6	6.92	3.05	2	cell organization and biogenesis;regulation of biological process;response to stimulus	membrane;mitochondrion	protein binding	Pf00132	8073100		0	0	100		200		1.4932e+06	Not Found	High	1
Sobic.002G396000	2	High	Master Protein	C5X3Z7	Uncharacterized protein OS=Sorghum bicolor OX=4558 GN=SORBI_3002G396000 PE=4 SV=1	0.008	2.049	2	1	1	1	932	106.9	6.42	1.9	1	cell organization and biogenesis;metabolic process	spliceosomal complex	protein binding		8073102	Spliceosome	1	0	100		200		504133	Not Found	High	1
Sobic.002G396200	2	High	Master Protein	A0A1B6QFV6	Peptide deformylase OS=Sorghum bicolor OX=4558 GN=SORBI_3002G396200 PE=3 SV=1	0	3.538	4	1	1	1	255	27.2	9.11	2.14	1	metabolic process	mitochondrion	catalytic activity;metal ion binding	Pf01327	8073103		0	0	100		200		590459	Not Found	High	1
Sobic.002G396300	2	High	Master Protein	C5X400	Uncharacterized protein OS=Sorghum bicolor OX=4558 GN=SORBI_3002G396300 PE=3 SV=1	0.002	2.705	2	1	1	1	586	64.4	6.2	0	1	metabolic process		catalytic activity;protein binding	Pf00089, Pf13180, Pf13365	8073104		0	0	100		200		7185942	Not Found	High	1
Sobic.002G407200	2	High	Master Protein	C5X4U1	Uncharacterized protein OS=Sorghum bicolor OX=4558 GN=SORBI_3002G407200 PE=4 SV=1	0	11.827	11	4	6	3	381	39.6	9.67	6.86	4				Pf00106, Pf08659, Pf13561	8072272		0	0	100		200		3.99025e+06	Not Found	High	1
Sobic.002G407500	2	High	Master Protein	C5X4U4	Uncharacterized protein OS=Sorghum bicolor OX=4558 GN=SORBI_3002G407500 PE=4 SV=1	0	8.092	10	3	5	1	301	31.1	7.93	8.23	3				Pf00106, Pf08659, Pf13561	8072273		0	0						Not Found	High	1
Sobic.002G408000	2	Medium	Master Protein	A0A1B6QG42	NAB domain-containing protein OS=Sorghum bicolor OX=4558 GN=SORBI_3002G408000 PE=4 SV=1	0.04	1.189	3	1	1	1	279	31.3	6.14	0	1			protein binding	Pf07765	8074407		0	0	100		200		942553	Not Found	High	1
Sobic.002G414100	2	High	Master Protein	A0A1B6QG75	F-actin-capping protein subunit alpha OS=Sorghum bicolor OX=4558 GN=SORBI_3002G413500 PE=3 SV=2	0.006	2.149	3	1	1	1	306	34.4	4.97	2.2	1	cell organization and biogenesis;regulation of biological process		protein binding	Pf01267	8074430	Endocytosis	1	0	100		200		313868	Not Found	High	1
Sobic.002G422400	2	High	Master Protein	C5X5Q9	CYTH domain-containing protein OS=Sorghum bicolor OX=4558 GN=SORBI_3002G422400 PE=4 SV=1	0	6.9	9	2	2	2	214	23.5	5.17	4.72	2		nucleus	catalytic activity		8074470		0	0	100		200		791046	Not Found	High	1
Sobic.002G426100	2	High	Master Protein	C5X6C7	Aldedh domain-containing protein OS=Sorghum bicolor OX=4558 GN=SORBI_3002G426100 PE=3 SV=1	0	6.383	3	2	2	2	593	65.4	7.55	4.22	2	metabolic process	endoplasmic reticulum	catalytic activity	Pf00171	8077508		0	0	100		200		1.83286e+06	Not Found	High	1
Sobic.002G429700	2	High	Master Protein	C5X6G2	AMP deaminase OS=Sorghum bicolor OX=4558 GN=SORBI_3002G429700 PE=3 SV=1	0	13.054	4	4	5	2	817	93.9	6.71	10.69	4	metabolic process		catalytic activity	Pf00962	8084990	Biosynthesis of secondary metabolites; Purine metabolism; Metabolic pathways	3	0	100		200		4081201	Not Found	High	1
Sobic.003G006400	3	High	Master Protein	C5XJM3	Ribonuclease Z OS=Sorghum bicolor OX=4558 GN=SORBI_3003G006400 PE=3 SV=2	0.002	2.788	1	1	1	1	932	103.1	7.02	2.45	1	metabolic process		catalytic activity	Pf00753, Pf12706, Pf13691	8078099; 8078098		0	0	100		200		922507	Not Found	High	1
Sobic.003G011800	3	High	Master Protein	C5XKA9	3-methyl-2-oxobutanoate hydroxymethyltransferase OS=Sorghum bicolor OX=4558 GN=SORBI_3003G011800 PE=3 SV=1	0	4.431	4	1	1	1	353	36.9	7.99	2.06	1	metabolic process		catalytic activity	Pf02548, Pf13714	8079473	Pantothenate and CoA biosynthesis; Metabolic pathways; Biosynthesis of secondary metabolites	3	0	100		200		1.68897e+06	Not Found	High	1
Sobic.003G013700	3	High	Master Protein	C5XKC8	Uncharacterized protein OS=Sorghum bicolor OX=4558 GN=SORBI_3003G013700 PE=3 SV=1	0	14.92	16	5	11	2	230	26.2	7.3	19.04	5	transport		catalytic activity;transporter activity	Pf01991	8079484	Oxidative phosphorylation; Phagosome; Metabolic pathways	3	0	100		200		258333	Not Found	High	1
Sobic.003G014000	3	High	Master Protein	A0A1B6Q0X6	Uncharacterized protein OS=Sorghum bicolor OX=4558 GN=SORBI_3003G014000 PE=4 SV=1	0	3.854	4	1	1	1	363	39.5	5.07	2.02	1				Pf03417	8079486		0	0	100		200		630873	Not Found	High	1
Sobic.003G014500	3	High	Master Protein	C5XKD6	Uncharacterized protein OS=Sorghum bicolor OX=4558 GN=SORBI_3003G014500 PE=3 SV=1	0	3.682	1	1	1	1	1272	138.1	6.34	0	1	regulation of biological process;response to stimulus;transport	membrane	transporter activity	Pf01566	8081385	Plant hormone signal transduction; MAPK signaling pathway - plant	2	0	100		200		1.42254e+06	Not Found	High	1
Sobic.003G015600	3	High	Master Protein	A0A1B6Q0T8	Uncharacterized protein OS=Sorghum bicolor OX=4558 GN=SORBI_3003G015600 PE=4 SV=1	0.003	2.519	3	1	1	1	362	38.9	4.72	1.86	1				Pf09713	110433830		0	0	100		200		181081	Not Found	High	1
Sobic.003G016500	3	Medium	Master Protein	A0A1B6Q0U0	Uncharacterized protein OS=Sorghum bicolor OX=4558 GN=SORBI_3003G016500 PE=4 SV=2	0.027	1.346	1	1	1	1	970	107.8	7.58	0	1	cell organization and biogenesis;metabolic process	nucleus	catalytic activity;metal ion binding;protein binding	Pf00628, Pf00855, Pf00856, Pf13771, Pf13831, Pf13832	8081396		0	0						Not Found	High	1
Sobic.003G017200	3	High	Master Protein	A0A1B6Q0U9	Uncharacterized protein OS=Sorghum bicolor OX=4558 GN=SORBI_3003G017200 PE=3 SV=1	0	4.893	11	2	2	2	173	19.3	7.25	3.88	2	regulation of biological process;response to stimulus			Pf01161	8079504		0	0	100		200		2.57336e+06	Not Found	High	1
Sobic.003G018800	3	Medium	Master Protein	C5XL24	SGNH_hydro domain-containing protein OS=Sorghum bicolor OX=4558 GN=SORBI_3003G018800 PE=4 SV=1	0.013	1.695	3	1	1	1	239	26.3	5.43	0	1			catalytic activity	Pf00657, Pf13472	8081418		0	0	100		200		598186	Not Found	High	1
Sobic.003G020600	3	High	Master Protein	A0A1B6Q0W7	PMR5N domain-containing protein OS=Sorghum bicolor OX=4558 GN=SORBI_3003G020600 PE=3 SV=1	0.002	2.955	3	1	2	1	440	47.5	8.48	1.71	1		membrane		Pf13839, Pf14416	110434013		0	0						Not Found	High	1
Sobic.003G024200	3	High	Master Protein	C5XL61	Glutathione gamma-glutamylcysteinyltransferase OS=Sorghum bicolor OX=4558 GN=SORBI_3003G024200 PE=4 SV=1	0	5.825	3	1	1	1	507	56	6.4	2.33	1	metabolic process;response to stimulus		catalytic activity;metal ion binding	Pf05023, Pf09328	8079537		0	0	100		200		404819	Not Found	High	1
Sobic.003G034900	3	High	Master Protein	A0A1B6Q140	Uncharacterized protein OS=Sorghum bicolor OX=4558 GN=SORBI_3003G034900 PE=4 SV=2	0.005	2.231	2	1	1	1	505	53.8	6.7	0	1			catalytic activity;metal ion binding	Pf00675, Pf05193	8078733		0	0	100		200		716140	Not Found	High	1
Sobic.003G035500	3	High	Master Protein	C5XLZ5	Phosphotransferase OS=Sorghum bicolor OX=4558 GN=SORBI_3003G035500 PE=3 SV=1	0.006	2.145	2	1	1	1	515	55.6	5.17	1.72	1	cellular homeostasis;metabolic process	cytosol	catalytic activity;enzyme regulator activity;nucleotide binding	Pf00349, Pf03727	8084358; 8078733	Metabolic pathways; Glycolysis / Gluconeogenesis; Amino sugar and nucleotide sugar metabolism; Galactose metabolism; Biosynthesis of secondary metabolites; Carbon metabolism; Starch and sucrose metabolism; Fructose and mannose metabolism	8	0	100		200		288003	Not Found	High	1
Sobic.003G038600	3	High	Master Protein	C5XMK8	Phosducin domain-containing protein OS=Sorghum bicolor OX=4558 GN=SORBI_3003G038600 PE=3 SV=1	0	3.598	6	1	1	1	250	28.4	4.81	1.75	1	cellular homeostasis;metabolic process;regulation of biological process	cytoplasm	catalytic activity	Pf00085, Pf02114	8084375		0	0	100		200		489210	Not Found	High	1
Sobic.003G039000	3	High	Master Protein	A0A1B6Q160	Uncharacterized protein OS=Sorghum bicolor OX=4558 GN=SORBI_3003G039000 PE=4 SV=1	0.005	2.239	2	1	1	1	657	73.5	8.47	2.19	1	metabolic process	endoplasmic reticulum;membrane		Pf04113	8084376		0	0	100		200		122163	Not Found	High	1
Sobic.003G040700	3	High	Master Protein	C5XMM9	Uncharacterized protein OS=Sorghum bicolor OX=4558 GN=SORBI_3003G040700 PE=4 SV=1	0.002	2.919	5	1	1	1	360	40.9	5.53	0	1				Pf01633, Pf01636	8078760	Glycerophospholipid metabolism; Metabolic pathways	2	0	100		200		138095	Not Found	High	1
Sobic.003G042900	3	High	Master Protein	C5XMP8	Glycosyltransferase OS=Sorghum bicolor OX=4558 GN=SORBI_3003G042900 PE=3 SV=1	0.001	3.164	2	1	1	1	492	52.9	4.97	1.64	1	metabolic process		catalytic activity	Pf00201	8078774		0	0	100		200		615190	Not Found	High	1
Sobic.003G048600	3	High	Master Protein	A0A1B6Q1C4	Glutaredoxin domain-containing protein OS=Sorghum bicolor OX=4558 GN=SORBI_3003G048600 PE=3 SV=1	0.001	3.423	6	1	1	1	185	20	8.13	2.89	1	cellular homeostasis;metabolic process;regulation of biological process		catalytic activity	Pf00462	110433927		0	0	100		200		1.15036e+06	Not Found	High	1
Sobic.003G049400	3	High	Master Protein	C5XND8	BZIP domain-containing protein OS=Sorghum bicolor OX=4558 GN=SORBI_3003G049400 PE=4 SV=1	0	10.467	11	2	3	2	196	20.6	9.94	5.59	2	regulation of biological process;response to stimulus	nucleus	DNA binding	Pf00170	8078473	Circadian rhythm - plant	1	0	100		200		2.15564e+06	Not Found	High	1
Sobic.003G051200	3	High	Master Protein	C5XNF5	CIA30 domain-containing protein OS=Sorghum bicolor OX=4558 GN=SORBI_3003G051200 PE=3 SV=1	0.004	2.363	3	1	1	1	229	25.9	5.78	1.61	1				Pf08547	8078483		0	0	100		200		320733	Not Found	High	1
Sobic.003G054200	3	High	Master Protein	A0A1B6Q1K5	Thioredoxin domain-containing protein OS=Sorghum bicolor OX=4558 GN=SORBI_3003G054200 PE=4 SV=1	0	6.988	11	1	1	1	150	16.4	5.33	2.94	1	cellular homeostasis;metabolic process;regulation of biological process		catalytic activity	Pf00085, Pf06110, Pf13098, Pf13899, Pf13905, Pf14595	110433290		0	0	100		200		562038	Not Found	High	1
Sobic.003G061800	3	High	Master Protein	A0A1B6Q1M9	Uncharacterized protein OS=Sorghum bicolor OX=4558 GN=SORBI_3003G061800 PE=3 SV=1	0	8.423	6	2	2	2	437	47.5	9.03	2.4	2	metabolic process		catalytic activity;nucleotide binding	Pf00441, Pf02770, Pf02771	8075120		0	0						Not Found	High	1
Sobic.003G062900	3	High	Master Protein	C5XP87	Carboxypeptidase OS=Sorghum bicolor OX=4558 GN=SORBI_3003G062900 PE=3 SV=2	0	7.467	7	2	2	2	399	45.4	5.27	4.66	2	metabolic process	vacuole	catalytic activity	Pf00450	8059115		0	0	100		200		1018650	Not Found	High	1
Sobic.003G069100	3	Medium	Master Protein	A0A1B6Q1Q7	Uncharacterized protein OS=Sorghum bicolor OX=4558 GN=SORBI_3003G069100 PE=4 SV=1	0.026	1.395	7	1	1	1	178	19.4	5.2	2.42	1				Pf03737			0	0						Not Found	High	1
Sobic.003G070600	3	Medium	Master Protein	C5XPZ4	Uncharacterized protein OS=Sorghum bicolor OX=4558 GN=SORBI_3003G070600 PE=3 SV=1	0.012	1.756	2	1	1	1	320	34.6	9.25	1.77	1	metabolic process		catalytic activity	Pf00106, Pf08659	8073299		0	0	100		200		1.3258e+06	Not Found	High	1
Sobic.003G072500	3	High	Master Protein	C5XQ09	Uncharacterized protein OS=Sorghum bicolor OX=4558 GN=SORBI_3003G072500 PE=4 SV=1	0	30.595	11	6	7	6	693	78.9	5.17	17.21	6	regulation of biological process			Pf03468, Pf03469, Pf03470	8073306		0	0	100		200		4.35509e+06	Not Found	High	1
Sobic.003G074700	3	High	Master Protein	C5XQ28	Uncharacterized protein OS=Sorghum bicolor OX=4558 GN=SORBI_3003G074700 PE=4 SV=1	0	10.319	20	3	3	3	200	20.4	5.97	2.96	3		membrane		Pf00805	8073314		0	0	100		200		2.02313e+06	Not Found	High	1
Sobic.003G075200	3	High	Master Protein	C5XQ32	Uncharacterized protein OS=Sorghum bicolor OX=4558 GN=SORBI_3003G075200 PE=4 SV=1	0	3.618	9	2	3	2	266	29.5	4.69	1.83	2		organelle lumen		Pf02330	8073318		0	0	100		200		1.14367e+06	Not Found	High	1
Sobic.003G082700	3	High	Master Protein	C5XQS8	GH10 domain-containing protein OS=Sorghum bicolor OX=4558 GN=SORBI_3003G082700 PE=3 SV=1	0	15.173	10	4	4	4	564	61.8	5.4	6.71	4	metabolic process		catalytic activity	Pf00331, Pf02018	8061351		0	0	100		200		3.12875e+06	Not Found	High	1
Sobic.003G082900	3	High	Master Protein	C5XQT0	Uncharacterized protein OS=Sorghum bicolor OX=4558 GN=SORBI_3003G082900 PE=3 SV=1	0	5.622	4	2	2	1	434	47.3	5.76	4.57	2			catalytic activity	Pf02458	8061352	Flavonoid biosynthesis; Metabolic pathways; Biosynthesis of secondary metabolites; Phenylpropanoid biosynthesis; Stilbenoid, diarylheptanoid and gingerol biosynthesis	5	0						Not Found	High	1
Sobic.003G083900	3	Medium	Master Protein	A0A1B6Q202	Lactamase_B domain-containing protein OS=Sorghum bicolor OX=4558 GN=SORBI_3003G083900 PE=4 SV=1	0.013	1.706	2	1	1	1	484	53.2	6.13	0	1				Pf00753	110433492		0	0						Not Found	High	1
Sobic.003G088400	3	High	Master Protein	C5XQX6	BOWMAN_BIRK domain-containing protein OS=Sorghum bicolor OX=4558 GN=SORBI_3003G088400 PE=4 SV=1	0	9.267	14	2	2	2	84	9	8.48	5.54	2	regulation of biological process	extracellular	enzyme regulator activity	Pf06122	8070399		0	0	100		200		3.67447e+06	Not Found	High	1
Sobic.003G093800	3	High	Master Protein	C5XE74	Eukaryotic translation initiation factor 3 subunit A OS=Sorghum bicolor OX=4558 GN=SORBI_3003G093800 PE=3 SV=2	0	25.901	11	10	17	3	1022	118.3	9.17	24.73	10	cell organization and biogenesis;metabolic process;regulation of biological process	cytoplasm	protein binding;RNA binding	Pf01399, Pf13868	8079044; 8070431		0	0	100		200		516021	Not Found	High	1
Sobic.003G101500	3	High	Master Protein	A0A1B6Q2F3	J domain-containing protein OS=Sorghum bicolor OX=4558 GN=SORBI_3003G101500 PE=4 SV=1	0.008	2.031	1	1	1	1	1011	113.6	7.31	0	1				Pf00226, Pf11926	8079089		0	0	100		200		330930	Not Found	High	1
Sobic.003G110400	3	High	Master Protein	C5XFP4	IU_nuc_hydro domain-containing protein OS=Sorghum bicolor OX=4558 GN=SORBI_3003G110400 PE=3 SV=1	0.003	2.432	2	1	3	1	326	34.8	5.5	3.51	1	metabolic process	cytosol	catalytic activity	Pf01156	8072390		0	0	100		200		658956	Not Found	High	1
Sobic.003G116700	3	High	Master Protein	C5XFU9	AB hydrolase-1 domain-containing protein OS=Sorghum bicolor OX=4558 GN=SORBI_3003G116700 PE=4 SV=1	0	5.433	8	2	2	2	325	36.1	5.91	3.34	2			catalytic activity	Pf00561, Pf12695, Pf12697	8072419		0	0	100		200		425109	Not Found	High	1
Sobic.003G121100	3	High	Master Protein	C5XGH3	Peroxidase OS=Sorghum bicolor OX=4558 GN=SORBI_3003G121100 PE=3 SV=1	0	17.992	15	5	6	4	334	35.8	8.24	15.25	5	metabolic process;response to stimulus	extracellular	antioxidant activity;catalytic activity;metal ion binding	Pf00141	8085826	Biosynthesis of secondary metabolites; Phenylpropanoid biosynthesis; Metabolic pathways	3	1	100		200		2.53626e+07	Not Found	High	1
Sobic.003G122800	3	High	Master Protein	A0A1B6Q2T9	Uncharacterized protein OS=Sorghum bicolor OX=4558 GN=SORBI_3003G122800 PE=3 SV=1	0	9.986	7	2	2	2	311	34.5	8.32	3.23	2			DNA binding	Pf01997	110434180		0	0						Not Found	High	1
Sobic.003G126500	3	High	Master Protein	A0A1B6Q2V2	3-hydroxy-3-methylglutarate-CoA lyase OS=Sorghum bicolor OX=4558 GN=SORBI_3003G126500 PE=3 SV=1	0.006	2.14	3	1	1	1	438	45.2	8.21	0	1	metabolic process	mitochondrion	catalytic activity	Pf00682	110433415		0	0						Not Found	High	1
Sobic.003G126600	3	High	Master Protein	A0A1B6Q2T8	Rab proteins geranylgeranyltransferase component OS=Sorghum bicolor OX=4558 GN=SORBI_3003G126600 PE=3 SV=1	0	7.391	4	2	2	2	559	59.8	5.06	4.1	2	metabolic process;regulation of biological process;response to stimulus;transport	cytoplasm;cytosol	catalytic activity;enzyme regulator activity;protein binding	Pf00996	8054640		0	0	100		200		1.09448e+06	Not Found	High	1
Sobic.003G126800	3	High	Master Protein	C5XGM0	Cysteine proteinase inhibitor OS=Sorghum bicolor OX=4558 GN=SORBI_3003G126800 PE=3 SV=1	0	9.374	10	2	2	2	240	26.5	7.14	5.26	2	regulation of biological process;response to stimulus	cytosol;endoplasmic reticulum	enzyme regulator activity;metal ion binding;protein binding	Pf00031	8054641		0	0	100		200		1.61666e+06	Not Found	High	1
Sobic.003G128300	3	High	Master Protein	C5XH65	NEDD8-activating enzyme E1 catalytic subunit OS=Sorghum bicolor OX=4558 GN=SORBI_3003G128300 PE=3 SV=1	0	4.453	2	1	1	1	455	50.2	5.45	0	1	metabolic process	cytoplasm	catalytic activity;nucleotide binding	Pf00899, Pf02134, Pf05237, Pf08825, Pf10585	8074525	Ubiquitin mediated proteolysis	1	0						Not Found	High	1
Sobic.003G135400	3	High	Master Protein	A0A1B6Q2X9	Tubulin beta chain OS=Sorghum bicolor OX=4558 GN=SORBI_3003G135400 PE=3 SV=1	0	103.978	28	13	49	1	446	50.1	4.86	97.29	13	cell organization and biogenesis	cytoplasm;cytoskeleton	catalytic activity;nucleotide binding;structural molecule activity	Pf00091, Pf03953	110433857		0	0	100		200		31388731	Not Found	High	1
Sobic.003G135600	3	High	Master Protein	C5XHE5	Uncharacterized protein OS=Sorghum bicolor OX=4558 GN=SORBI_3003G135600 PE=4 SV=1	0	14.203	14	3	4	3	263	28.4	7.01	10.62	3		membrane;mitochondrion		Pf00132	8078127		0	0	100		200		1.58998e+06	Not Found	High	1
Sobic.003G148500	3	High	Master Protein	C5XIT7	Endoglucanase OS=Sorghum bicolor OX=4558 GN=SORBI_3003G148500 PE=3 SV=1	0	11.194	8	4	6	3	501	54.4	8.91	11.32	4	metabolic process		catalytic activity	Pf00759	8060348		0	1	52.43	2	198	130823	1.26695e+07	Not Found	High	1
Sobic.003G149300	3	Medium	Master Protein	A0A1B6Q395	Protein DETOXIFICATION OS=Sorghum bicolor OX=4558 GN=SORBI_3003G149300 PE=3 SV=1	0.031	1.305	3	1	1	1	543	57.2	9.25	0	1	transport	membrane	transporter activity	Pf01554, Pf14667	110433897		0	0						Not Found	High	1
Sobic.003G149500	3	High	Master Protein	C5XIV5	NAD(P)-bd_dom domain-containing protein OS=Sorghum bicolor OX=4558 GN=SORBI_3003G149500 PE=4 SV=1	0	36.403	20	8	12	1	429	47	8.85	26.67	8	metabolic process		catalytic activity;nucleotide binding	Pf01073, Pf01370, Pf02719, Pf04321, Pf07993	8060358	Metabolic pathways; Amino sugar and nucleotide sugar metabolism	2	0	100		200		1.55554e+06	Not Found	High	1
Sobic.003G150200	3	Medium	Master Protein	C5XIW4	Hydrolase_4 domain-containing protein OS=Sorghum bicolor OX=4558 GN=SORBI_3003G150200 PE=4 SV=1	0.011	1.782	3	1	1	1	330	36.4	6.87	1.77	1	metabolic process	membrane	catalytic activity	Pf05448, Pf12146, Pf12695, Pf12697	8060363		0	0						Not Found	High	1
Sobic.003G151900	3	High	Master Protein	C5XIX9	Peroxidase OS=Sorghum bicolor OX=4558 GN=SORBI_3003G151900 PE=3 SV=1	0	6.13	5	2	2	1	371	38.6	6.23	3.3	2	cell organization and biogenesis;metabolic process;response to stimulus	extracellular	antioxidant activity;catalytic activity;metal ion binding	Pf00141	8086300	Biosynthesis of secondary metabolites; Phenylpropanoid biosynthesis; Metabolic pathways	3	0						Not Found	High	1
Sobic.003G152100	3	High	Master Protein	C5XIY1	Peroxidase OS=Sorghum bicolor OX=4558 GN=SORBI_3003G152100 PE=3 SV=1	0	6.196	5	2	2	1	357	37.7	6.4	3.3	2	cell organization and biogenesis;metabolic process;response to stimulus	extracellular	antioxidant activity;catalytic activity;metal ion binding	Pf00141	8086302	Metabolic pathways; Phenylpropanoid biosynthesis; Biosynthesis of secondary metabolites	3	0	100		200		681114	Not Found	High	1
Sobic.003G152800	3	Medium	Master Protein	C5XIY8	Polyketide_cyc domain-containing protein OS=Sorghum bicolor OX=4558 GN=SORBI_3003G152800 PE=3 SV=1	0.016	1.612	3	1	1	1	231	25.7	9.48	0	1				Pf03364, Pf10604	8086306		0	0	100		200		730432	Not Found	High	1
Sobic.003G153600	3	High	Master Protein	A0A1B6Q3D7	Lipase_GDSL domain-containing protein OS=Sorghum bicolor OX=4558 GN=SORBI_3003G153600 PE=3 SV=1	0.001	3.018	3	1	1	1	389	41.2	5.08	2.12	1			catalytic activity	Pf00657	8086317		0	0	100		200		1.1616e+06	Not Found	High	1
Sobic.003G160500	3	High	Master Protein	C5XJY7	Thiamine pyrophosphokinase OS=Sorghum bicolor OX=4558 GN=SORBI_3003G160500 PE=3 SV=1	0	4.834	4	1	1	1	267	30.4	7.37	2.21	1	metabolic process		catalytic activity;nucleotide binding	Pf04263, Pf04265	8075346	Thiamine metabolism; Metabolic pathways	2	0	100		200		680770	Not Found	High	1
Sobic.003G161800	3	High	Master Protein	C5XKI4	Xpo1 domain-containing protein OS=Sorghum bicolor OX=4558 GN=SORBI_3003G161800 PE=4 SV=1	0.002	2.694	2	2	2	2	1201	132.4	6.51	0	2	regulation of biological process;transport	cytoplasm;nucleus	RNA binding;transporter activity	Pf08389	8086353	RNA transport	1	0	100		200		238593	Not Found	High	1
Sobic.003G164300	3	High	Master Protein	A0A1B6Q3K1	CULLIN_2 domain-containing protein OS=Sorghum bicolor OX=4558 GN=SORBI_3003G164300 PE=3 SV=2	0.003	2.557	3	2	2	1	745	86.7	7.97	2	2	metabolic process		protein binding	Pf00888, Pf10557	8086365		0	0	100		200		3.9122e+06	Not Found	High	1
Sobic.003G166500	3	High	Master Protein	A0A1B6Q3T5	NAD(P)-bd_dom domain-containing protein OS=Sorghum bicolor OX=4558 GN=SORBI_3003G166500 PE=4 SV=1	0	11.104	11	2	2	2	308	32.9	9.38	6.53	2	metabolic process		catalytic activity	Pf01073, Pf01370, Pf07993, Pf13460	8074909		0	0	100		200		1.00963e+06	Not Found	High	1
Sobic.003G177000	3	High	Master Protein	C5XM68	RNA-dependent RNA polymerase OS=Sorghum bicolor OX=4558 GN=SORBI_3003G177000 PE=3 SV=1	0.003	2.537	1	1	1	1	1207	135.8	7.4	1.8	1	metabolic process;regulation of biological process		catalytic activity;RNA binding	Pf05183	8075421		0	0	100		200		483070	Not Found	High	1
Sobic.003G178500	3	High	Master Protein	C5XM80	3-ketoacyl-CoA synthase OS=Sorghum bicolor OX=4558 GN=SORBI_3003G178500 PE=3 SV=1	0	15.993	9	3	3	2	494	54.9	8.18	5.76	3	metabolic process	membrane	catalytic activity	Pf00195, Pf02797, Pf08392, Pf08541	8074958	Biosynthesis of secondary metabolites; Fatty acid elongation	2	0	100		200		5.90139e+06	Not Found	High	1
Sobic.003G183300	3	High	Master Protein	C5XMX0	Peroxidase OS=Sorghum bicolor OX=4558 GN=SORBI_3003G183300 PE=3 SV=1	0	5.023	5	2	2	1	343	36.7	7.93	3.49	2	metabolic process;response to stimulus	extracellular	antioxidant activity;catalytic activity;metal ion binding	Pf00141	8074985	Phenylpropanoid biosynthesis; Biosynthesis of secondary metabolites; Metabolic pathways	3	0	100		200		568819	Not Found	High	1
Sobic.003G187500	3	High	Master Protein	C5XN19	Morc6_S5 domain-containing protein OS=Sorghum bicolor OX=4558 GN=SORBI_3003G187500 PE=3 SV=1	0.008	1.948	1	1	1	1	676	75.9	7.77	1.67	1	transport			Pf02518, Pf07926, Pf12325, Pf13589	8078586		0	0	100		200		1.10542e+06	Not Found	High	1
Sobic.003G189700	3	High	Master Protein	C5XNM2	PITH domain-containing protein OS=Sorghum bicolor OX=4558 GN=SORBI_3003G189700 PE=4 SV=2	0	8.486	12	2	2	2	204	22.6	5.06	5.15	2				Pf06201	8075018; 110434026		0	0	100		200		4.03964e+06	Not Found	High	1
Sobic.003G190400	3	High	Master Protein	C5XNN1	Uncharacterized protein OS=Sorghum bicolor OX=4558 GN=SORBI_3003G190400 PE=4 SV=1	0	10.46	19	3	4	3	279	30.4	7.96	5.12	3					8075020		0	0	100		200		2.189e+06	Not Found	High	1
Sobic.003G192000	3	High	Master Protein	C5XNP3	Uncharacterized protein OS=Sorghum bicolor OX=4558 GN=SORBI_3003G192000 PE=4 SV=1	0.003	2.51	2	1	1	1	340	38.1	5.25	0	1	metabolic process		catalytic activity;RNA binding	Pf00013, Pf01612, Pf13014, Pf13083	8078192		0	0						Not Found	High	1
Sobic.003G195900	3	High	Master Protein	A0A1B6Q4F6	Uncharacterized protein OS=Sorghum bicolor OX=4558 GN=SORBI_3003G195900 PE=4 SV=1	0	4.462	2	2	2	2	1205	133.8	6.65	1.68	2	cell growth;regulation of biological process	membrane	protein binding	Pf00400, Pf02141, Pf03455, Pf03456	110433463		0	0	100		200		1.64305e+06	Not Found	High	1
Sobic.003G196200	3	High	Master Protein	A0A1B6Q4A5	Elongation factor Ts, mitochondrial OS=Sorghum bicolor OX=4558 GN=EFTS PE=3 SV=1	0	14.856	11	4	4	4	386	42.3	7.46	8.06	4	metabolic process	mitochondrion	protein binding;RNA binding	Pf00889	110433286		0	0	100		200		8.40779e+06	Not Found	High	1
Sobic.003G196900	3	High	Master Protein	C5XNT7	Hydrolase_4 domain-containing protein OS=Sorghum bicolor OX=4558 GN=SORBI_3003G196900 PE=4 SV=1	0	3.765	3	1	2	1	273	30.2	6.33	2.18	1				Pf00561, Pf06028, Pf12146, Pf12695, Pf12697	8078211		0	0	100		200		458655	Not Found	High	1
Sobic.003G200600	3	High	Master Protein	C5XPF7	Uncharacterized protein OS=Sorghum bicolor OX=4558 GN=SORBI_3003G200600 PE=4 SV=1	0.001	3.246	4	2	2	2	451	48.2	5.12	2.26	2	metabolic process		catalytic activity	Pf00478, Pf00571	8078229		0	0	100		200		670102	Not Found	High	1
Sobic.003G200800	3	Medium	Master Protein	C5XPF9	V-type proton ATPase subunit OS=Sorghum bicolor OX=4558 GN=SORBI_3003G200800 PE=3 SV=1	0.034	1.249	3	1	1	1	351	40.7	4.96	0	1	cellular homeostasis;transport	membrane	catalytic activity;transporter activity	Pf01992	8078231	Phagosome; Oxidative phosphorylation; Metabolic pathways	3	0	100		200		3.45961e+06	Not Found	High	1
Sobic.003G202100	3	High	Master Protein	C5XPH5	Protein arginine methyltransferase NDUFAF7 OS=Sorghum bicolor OX=4558 GN=SORBI_3003G202100 PE=3 SV=1	0.002	2.69	2	1	1	1	499	54.5	5.22	2.13	1	cell organization and biogenesis;metabolic process	mitochondrion	catalytic activity;metal ion binding	Pf02636	8082163		0	0	100		200		3.77595e+06	Not Found	High	1
Sobic.003G209000	3	High	Master Protein	C5XQ76	Serine/threonine-protein phosphatase 2A 55 kDa regulatory subunit B OS=Sorghum bicolor OX=4558 GN=SORBI_3003G209200 PE=3 SV=2	0	15.792	6	4	4	1	514	56.9	6.73	10.16	4	metabolic process;regulation of biological process;transport		catalytic activity;enzyme regulator activity;protein binding;transporter activity		8082201; 8082494		0	0	100		200		494288	Not Found	High	1
Sobic.003G214900	3	Medium	Master Protein	C5XQD5	Protein kinase domain-containing protein OS=Sorghum bicolor OX=4558 GN=SORBI_3003G214900 PE=4 SV=1	0.027	1.337	2	1	1	1	690	70.9	8.28	0	1	metabolic process	membrane	catalytic activity;nucleotide binding;protein binding	Pf00069, Pf07714, Pf08263, Pf12799, Pf13855	8082231		0	0	100		200		103569	Not Found	High	1
Sobic.003G215700	3	High	Master Protein	C5XQE3	Uncharacterized protein OS=Sorghum bicolor OX=4558 GN=SORBI_3003G215700 PE=3 SV=1	0.001	3.207	17	1	1	1	69	7.7	8.5	2.5	1	metabolic process;transport	membrane;mitochondrion	catalytic activity;transporter activity	Pf04627	8054361	Metabolic pathways; Oxidative phosphorylation	2	0	100		200		275041	Not Found	High	1
Sobic.003G220200	3	High	Master Protein	C5XR14	Protein kinase domain-containing protein OS=Sorghum bicolor OX=4558 GN=SORBI_3003G220200 PE=4 SV=1	0.002	2.58	1	1	1	1	959	103.1	7.05	0	1	metabolic process		catalytic activity;nucleotide binding;protein binding	Pf00069, Pf08430	8054382		0	0	100		200		314650	Not Found	High	1
Sobic.003G226500	3	High	Master Protein	C5XEC3	Uncharacterized protein OS=Sorghum bicolor OX=4558 GN=SORBI_3003G226500 PE=3 SV=1	0	4.833	5	2	2	2	364	40.4	5.08	3.99	2			protein binding	Pf00515, Pf03704, Pf04969, Pf05002, Pf07719, Pf12895, Pf13181, Pf13371, Pf13414, Pf13424, Pf13432, Pf14559	8084854	Plant-pathogen interaction	1	0	100		200		666127	Not Found	High	1
Sobic.003G231000	3	High	Master Protein	C5XEH3	Epimerase domain-containing protein OS=Sorghum bicolor OX=4558 GN=SORBI_3003G231000 PE=4 SV=1	0	14.016	8	3	5	1	389	42.1	5.25	8.84	3	metabolic process		catalytic activity	Pf01073, Pf01370, Pf05368, Pf07993, Pf13460	8058203	Metabolic pathways; Flavonoid biosynthesis; Biosynthesis of secondary metabolites	3	2	100		200		5.91687e+06	Not Found	High	1
Sobic.003G232900	3	High	Master Protein	C5XEI9	Glycosyltransferase OS=Sorghum bicolor OX=4558 GN=SORBI_3003G232900 PE=3 SV=1	0	9.888	9	4	4	4	491	53.2	5.54	6.55	4	metabolic process	membrane	catalytic activity	Pf00201	8058211		0	0	100		200		836730	Not Found	High	1
Sobic.003G233700	3	High	Master Protein	C5XEJ8	Rubis-subs-bind domain-containing protein OS=Sorghum bicolor OX=4558 GN=SORBI_3003G233700 PE=4 SV=1	0	5.572	2	1	1	1	512	56.8	5.45	2.25	1	metabolic process		catalytic activity	Pf09273	8054936		0	0	100		200		654732	Not Found	High	1
Sobic.003G241000	3	High	Master Protein	A0A1B6Q524	CTP synthase OS=Sorghum bicolor OX=4558 GN=SORBI_3003G241000 PE=3 SV=1	0	11.141	6	3	3	2	602	65.9	8.63	7.1	3	metabolic process		catalytic activity;nucleotide binding	Pf00117, Pf06418	110433469		0	0	100		200		1.23256e+06	Not Found	High	1
Sobic.003G244600	3	High	Master Protein	A0A1B6Q537	Glyco_hydro_18 domain-containing protein OS=Sorghum bicolor OX=4558 GN=SORBI_3003G244600 PE=3 SV=1	0.004	2.245	3	1	1	1	338	35.2	5.33	0	1	metabolic process		catalytic activity	Pf00704	8061807		0	0	100		200		433849	Not Found	High	1
Sobic.003G246000	3	High	Master Protein	C5XFW6	Ribosomal RNA-processing protein 40 OS=Sorghum bicolor OX=4558 GN=SORBI_3003G246000 PE=3 SV=1	0.008	2.014	3	1	1	1	239	26	8.22	1.63	1	metabolic process		RNA binding		8061812	RNA degradation	1	0	100		200		558792	Not Found	High	1
Sobic.003G247100	3	High	Master Protein	A0A1B6Q541	Uncharacterized protein OS=Sorghum bicolor OX=4558 GN=SORBI_3003G247100 PE=3 SV=1	0	6.196	2	1	1	1	529	57.1	7.77	3.44	1	metabolic process		catalytic activity	Pf00026, Pf03489, Pf05184, Pf14543	110434033		0	0						Not Found	High	1
Sobic.003G248300	3	High	Master Protein	C5XFY6	Ribokinase OS=Sorghum bicolor OX=4558 GN=SORBI_3003G248300 PE=3 SV=1	0	5.331	5	2	3	2	364	37.4	5.43	1.82	2	metabolic process	cytoplasm;nucleus	catalytic activity;metal ion binding;nucleotide binding	Pf00294, Pf08543	8061825	Pentose phosphate pathway	1	0	100		200		1.2539e+06	Not Found	High	1
Sobic.003G253000	3	High	Master Protein	C5XG33	UBC core domain-containing protein OS=Sorghum bicolor OX=4558 GN=SORBI_3003G253000 PE=3 SV=1	0	11.202	20	3	3	1	153	17.2	7.34	6.42	3	metabolic process;response to stimulus	cytoplasm;nucleus	catalytic activity;nucleotide binding;protein binding	Pf00179	8068001	Ubiquitin mediated proteolysis	1	2	100		200		3.2939e+06	Not Found	High	1
Sobic.003G264000	3	High	Master Protein	C5XGW8	CTP_transf_like domain-containing protein OS=Sorghum bicolor OX=4558 GN=SORBI_3003G264000 PE=4 SV=1	0	10.425	9	3	3	3	383	42.5	6.3	6.26	3	metabolic process	nucleus	catalytic activity	Pf01467	8063092		0	0	100		200		2.69652e+06	Not Found	High	1
Sobic.003G266500	3	High	Master Protein	C5XHH2	Methyltransf_11 domain-containing protein OS=Sorghum bicolor OX=4558 GN=SORBI_3003G266500 PE=4 SV=1	0	8.184	5	2	2	1	499	56.6	5.71	4.42	2	metabolic process	cytoplasm	catalytic activity	Pf01135, Pf01209, Pf02353, Pf03686, Pf03848, Pf05175, Pf05401, Pf05724, Pf05891, Pf06325, Pf07021, Pf08241, Pf08242, Pf12847, Pf13489, Pf13649, Pf13659, Pf13679, Pf13847	8063104	Glycerophospholipid metabolism	1	0						Not Found	High	1
Sobic.003G266600	3	High	Master Protein	C5XHH3	Methyltransf_11 domain-containing protein OS=Sorghum bicolor OX=4558 GN=SORBI_3003G266600 PE=4 SV=1	0	4.615	4	2	2	1	501	56.7	5.55	2.11	2	metabolic process	cytoplasm	catalytic activity	Pf01135, Pf01170, Pf01209, Pf02353, Pf03848, Pf05175, Pf05401, Pf05724, Pf05891, Pf06325, Pf07021, Pf08241, Pf08242, Pf12847, Pf13489, Pf13649, Pf13659, Pf13847	8063105	Glycerophospholipid metabolism	1	1	100		200		1.82273e+06	Not Found	High	1
Sobic.003G268200	3	Medium	Master Protein	C5XHI9	Uncharacterized protein OS=Sorghum bicolor OX=4558 GN=SORBI_3003G268200 PE=4 SV=1	0.011	1.781	4	1	1	1	250	26.2	4.84	1.75	1		membrane			8057559		0	0	100		200		99257.3	Not Found	High	1
Sobic.003G270500	3	High	Master Protein	C5XHL1	Uncharacterized protein OS=Sorghum bicolor OX=4558 GN=SORBI_3003G270500 PE=3 SV=1	0	16.873	9	2	3	1	356	40.8	5.21	10.01	2	metabolic process	cytoplasm	catalytic activity	Pf00348	8068071	Terpenoid backbone biosynthesis; Metabolic pathways; Biosynthesis of secondary metabolites	3	0	100		200		1.57242e+06	Not Found	High	1
Sobic.003G274200	3	High	Master Protein	C5XI75	SurE domain-containing protein OS=Sorghum bicolor OX=4558 GN=SORBI_3003G274200 PE=4 SV=1	0.002	2.926	3	1	1	1	408	42.4	5.24	1.68	1			catalytic activity	Pf01975	8069775	Metabolic pathways; Nicotinate and nicotinamide metabolism; Purine metabolism; Pyrimidine metabolism; Biosynthesis of secondary metabolites	5	0	100		200		1.47261e+06	Not Found	High	1
Sobic.003G277200	3	High	Master Protein	A0A1B6Q5Q5	DUF4005 domain-containing protein OS=Sorghum bicolor OX=4558 GN=SORBI_3003G277200 PE=4 SV=1	0	16.433	8	4	5	4	559	62	9.67	8.69	4			protein binding	Pf13178	110433958		0	0	100		200		4.32402e+06	Not Found	High	1
Sobic.003G277800	3	High	Master Protein	A0A1B6Q5Q4	Uncharacterized protein OS=Sorghum bicolor OX=4558 GN=SORBI_3003G277800 PE=3 SV=1	0	10.917	6	4	4	4	490	53.8	6.73	10.46	4		membrane	catalytic activity	Pf04863, Pf04864	110434039		0	0	100		200		3.86153e+06	Not Found	High	1
Sobic.003G280300	3	High	Master Protein	C5XIE1	Protein kinase domain-containing protein OS=Sorghum bicolor OX=4558 GN=SORBI_3003G280300 PE=3 SV=1	0	7.15	5	2	2	2	355	40	5.71	4.87	2	metabolic process;regulation of biological process;response to stimulus	cytoplasm	catalytic activity;nucleotide binding	Pf00069, Pf07714, Pf14531	8059201	Plant-pathogen interaction	1	0	100		200		968793	Not Found	High	1
Sobic.003G280500	3	High	Master Protein	C5XIE3	Tr-type G domain-containing protein OS=Sorghum bicolor OX=4558 GN=SORBI_3003G280500 PE=3 SV=1	0	9.186	4	4	6	1	843	92.4	7.21	10.64	4			catalytic activity;nucleotide binding	Pf00009, Pf00679, Pf03144, Pf03764, Pf14492	8059202		0	0	100		200		1.05594e+06	Not Found	High	1
Sobic.003G281200	3	High	Master Protein	C5XIE7	Uncharacterized protein OS=Sorghum bicolor OX=4558 GN=SORBI_3003G281200 PE=3 SV=1	0	11.932	6	2	3	2	407	44.1	8.63	10.76	2	metabolic process		catalytic activity;metal ion binding	Pf00156, Pf14572	8059203		0	0	100		200		3.23574e+06	Not Found	High	1
Sobic.003G287100	3	High	Master Protein	C5XJ39	NADPH-dependent diflavin oxidoreductase 1 OS=Sorghum bicolor OX=4558 GN=SORBI_3003G287100 PE=3 SV=1	0	4.425	2	1	2	1	635	70.7	6.19	4.72	1	cell organization and biogenesis;metabolic process	cytoplasm;nucleus	catalytic activity;nucleotide binding	Pf00175, Pf00258, Pf00667	8062137		0	0	100		200		1.21807e+06	Not Found	High	1
Sobic.003G288000	3	High	Master Protein	C5XJ52	Glycosyltransferase OS=Sorghum bicolor OX=4558 GN=SORBI_3003G288000 PE=3 SV=1	0	4.588	3	1	1	1	463	50.2	6.18	3.19	1	metabolic process		catalytic activity	Pf00201	8062148		0	0	100		200		1.17189e+06	Not Found	High	1
Sobic.003G288100	3	Medium	Master Protein	C5XJ53	Glycosyltransferase OS=Sorghum bicolor OX=4558 GN=SORBI_3003G288100 PE=3 SV=1	0.012	1.756	2	1	1	1	476	51.1	5.91	1.78	1	metabolic process		catalytic activity	Pf00201	8062149		0	0						Not Found	High	1
Sobic.003G288600	3	High	Master Protein	A0A1B6Q5Y2	Reticulon-like protein OS=Sorghum bicolor OX=4558 GN=SORBI_3003G288600 PE=4 SV=1	0	8.258	8	2	2	1	258	28.8	8.53	3.88	2		endoplasmic reticulum;membrane		Pf02453	110433922		0	1	3.073	49.1	150.9	669358	2.05671e+06	Not Found	High	1
Sobic.003G294100	3	High	Master Protein	A0A1B6Q615	Dihydroorotase OS=Sorghum bicolor OX=4558 GN=SORBI_3003G294100 PE=3 SV=1	0	8.595	9	3	3	3	473	52.4	9.31	7.31	3	metabolic process		catalytic activity	Pf01979	8075567		0	0	100		200		6.5348e+06	Not Found	High	1
Sobic.003G296800	3	High	Master Protein	C5XK48	Uncharacterized protein OS=Sorghum bicolor OX=4558 GN=SORBI_3003G296800 PE=4 SV=1	0.003	2.521	13	1	1	1	71	8.4	9.41	1.93	1		membrane			8075582		0	0						Not Found	High	1
Sobic.003G297800	3	High	Master Protein	C5XK57	Tr-type G domain-containing protein OS=Sorghum bicolor OX=4558 GN=SORBI_3003G297800 PE=4 SV=1	0.002	2.715	1	1	1	1	673	72.7	7.27	2.26	1		mitochondrion	catalytic activity;nucleotide binding	Pf00009, Pf00679	8075587		0	0	100		200		656385	Not Found	High	1
Sobic.003G301200	3	High	Master Protein	C5XKR8	Uncharacterized protein OS=Sorghum bicolor OX=4558 GN=SORBI_3003G301200 PE=3 SV=1	0	4.307	3	1	1	1	388	40.7	5.66	3.29	1				Pf05701	8075602		0	0	100		200		234778	Not Found	High	1
Sobic.003G302200	3	High	Master Protein	A0A1B6Q667	Cysteine dioxygenase OS=Sorghum bicolor OX=4558 GN=SORBI_3003G302200 PE=3 SV=1	0	5.303	7	1	1	1	246	27.5	6.79	2.17	1	metabolic process		catalytic activity	Pf07847	110433909		0	0						Not Found	High	1
Sobic.003G303900	3	High	Master Protein	A0A1B6Q695	Uncharacterized protein OS=Sorghum bicolor OX=4558 GN=SORBI_3003G303900 PE=4 SV=1	0	11.693	8	4	5	4	628	68.9	7.96	9.92	4	metabolic process	cytosol;membrane;mitochondrion;nucleus	catalytic activity	Pf00501, Pf13193	110433879		0	0	100		200		4.92706e+06	Not Found	High	1
Sobic.003G305100	3	High	Master Protein	C5XKV2	Uncharacterized protein OS=Sorghum bicolor OX=4558 GN=SORBI_3003G305100 PE=4 SV=1	0	4.593	11	1	1	1	137	15.6	9.38	1.95	1					8079238		0	0						Not Found	High	1
Sobic.003G305200	3	High	Master Protein	C5XKV3	Glycerophosphodiester phosphodiesterase OS=Sorghum bicolor OX=4558 GN=SORBI_3003G305200 PE=4 SV=1	0	10.304	10	3	5	2	391	45.3	5.81	7.85	3	metabolic process		catalytic activity	Pf03009	8079239	Glycerophospholipid metabolism	1	0	100		200		1.45272e+06	Not Found	High	1
Sobic.003G306100	3	High	Master Protein	C5XKW2	Chorismate mutase OS=Sorghum bicolor OX=4558 GN=SORBI_3003G306100 PE=4 SV=1	0	9.561	9	3	3	3	350	38.6	7.17	7.45	3	metabolic process	cytoplasm	catalytic activity	Pf01817	8079243	Metabolic pathways; Phenylalanine, tyrosine and tryptophan biosynthesis; Biosynthesis of amino acids; Biosynthesis of secondary metabolites	4	0	100		200		1.26753e+06	Not Found	High	1
Sobic.003G306300	3	High	Master Protein	A0A1B6Q699	Isopentenyl phosphate kinase OS=Sorghum bicolor OX=4558 GN=SORBI_3003G306300 PE=3 SV=1	0.001	3.061	4	1	1	1	287	30.4	5.74	2.07	1	metabolic process		catalytic activity;nucleotide binding	Pf00696	8079244		0	0						Not Found	High	1
Sobic.003G321000	3	Medium	Master Protein	C5XMB9	AB hydrolase-1 domain-containing protein OS=Sorghum bicolor OX=4558 GN=SORBI_3003G321000 PE=4 SV=1	0.012	1.746	6	1	1	1	268	29.9	5.67	0	1			catalytic activity	Pf00561, Pf07819, Pf12695, Pf12697	8054727	Biosynthesis of secondary metabolites	1	0						Not Found	High	1
Sobic.003G321300	3	Medium	Master Protein	C5XMC2	NB-ARC domain-containing protein OS=Sorghum bicolor OX=4558 GN=SORBI_3003G321300 PE=4 SV=1	0.023	1.468	1	1	1	1	907	102.3	6.06	0	1			nucleotide binding;protein binding	Pf00931, Pf12799, Pf13191, Pf13401, Pf13855	8054730	Plant-pathogen interaction	1	0						Not Found	High	1
Sobic.003G323500	3	High	Master Protein	C5XME0	Thioredoxin domain-containing protein OS=Sorghum bicolor OX=4558 GN=SORBI_3003G323500 PE=4 SV=1	0	6.732	6	2	2	2	395	43.5	5.22	4.31	2	cellular homeostasis;metabolic process;regulation of biological process	cytoplasm	antioxidant activity;catalytic activity	Pf00578, Pf08534, Pf13098, Pf13905	8055234		0	0	100		200		2.50732e+06	Not Found	High	1
Sobic.003G323700	3	High	Master Protein	C5XME3	Uncharacterized protein OS=Sorghum bicolor OX=4558 GN=SORBI_3003G323700 PE=3 SV=1	0	4.09	2	1	1	1	738	78.4	6.77	3.52	1	metabolic process		catalytic activity	Pf00082, Pf02225, Pf05922	8055236		0	0	100		200		1.75757e+06	Not Found	High	1
Sobic.003G326800	3	High	Master Protein	C5XMH4	Glycerol-3-phosphate dehydrogenase [NAD(+)] OS=Sorghum bicolor OX=4558 GN=SORBI_3003G326800 PE=3 SV=1	0	5.398	4	2	3	2	464	51.2	6.86	1.95	2	metabolic process		catalytic activity;nucleotide binding	Pf01210, Pf07479	8082400	Glycerophospholipid metabolism; Biosynthesis of secondary metabolites	2	0	100		200		2444934	Not Found	High	1
Sobic.003G328300	3	Medium	Master Protein	A0A1B6Q6M8	Glycosyltransferase OS=Sorghum bicolor OX=4558 GN=SORBI_3003G328300 PE=3 SV=1	0.04	1.181	1	1	1	1	499	55	6.83	1.66	1	metabolic process		catalytic activity	Pf00201	8082410		0	0	100		200		571657	Not Found	High	1
Sobic.003G329900	3	High	Master Protein	C5XN37	DAO domain-containing protein OS=Sorghum bicolor OX=4558 GN=SORBI_3003G329900 PE=4 SV=1	0.003	2.406	3	1	1	1	421	45	7.9	0	1	metabolic process		catalytic activity;nucleotide binding	Pf01266	8055270		0	0						Not Found	High	1
Sobic.003G332000	3	High	Master Protein	A0A1B6Q6Q2	Uncharacterized protein OS=Sorghum bicolor OX=4558 GN=SORBI_3003G332000 PE=3 SV=1	0	29.402	16	4	6	4	343	35.1	9.64	16.6	4		membrane		Pf11891	110434210		0	0	100		200		3.9581e+06	Not Found	High	1
Sobic.003G333700	3	High	Master Protein	C5XN68	Cysteine synthase OS=Sorghum bicolor OX=4558 GN=SORBI_3003G333700 PE=3 SV=1	0.001	3.279	3	1	1	1	384	40.7	6.19	0	1	metabolic process;regulation of biological process;response to stimulus	cytoplasm	catalytic activity	Pf00291	8085383	Carbon metabolism; Biosynthesis of secondary metabolites; Metabolic pathways; Cysteine and methionine metabolism; Biosynthesis of amino acids; Sulfur metabolism	6	0						Not Found	High	1
Sobic.003G334700	3	Medium	Master Protein	A0A1B6Q6R7	Uncharacterized protein OS=Sorghum bicolor OX=4558 GN=SORBI_3003G334700 PE=4 SV=1	0.018	1.577	1	1	1	1	1995	219.7	8.09	0	1					110433379		0	0						Not Found	High	1
Sobic.003G338700	3	High	Master Protein	C5XNA9	Non-specific lipid-transfer protein OS=Sorghum bicolor OX=4558 GN=SORBI_3003G338700 PE=3 SV=1	0	9.518	28	3	3	3	123	12.5	8.88	5.04	3	transport	membrane		Pf00234	8085402		0	0	100		200		2.65072e+06	Not Found	High	1
Sobic.003G345500	3	High	Master Protein	C5XP08	Uncharacterized protein OS=Sorghum bicolor OX=4558 GN=SORBI_3003G345500 PE=4 SV=1	0.001	3.101	4	1	1	1	279	30.2	8.37	2.33	1	metabolic process		catalytic activity	Pf04115	8085431		0	0						Not Found	High	1
Sobic.003G348800	3	High	Master Protein	C5XP33	NAD(P)-bd_dom domain-containing protein OS=Sorghum bicolor OX=4558 GN=SORBI_3003G348800 PE=4 SV=1	0	13.693	10	4	6	1	405	45.2	9.41	11.13	4	metabolic process;transport	membrane	catalytic activity;nucleotide binding	Pf01073, Pf01370, Pf02254, Pf02719, Pf04321, Pf07993	8057768	Metabolic pathways; Amino sugar and nucleotide sugar metabolism	2	0	100		200		345715	Not Found	High	1
Sobic.003G350400	3	High	Master Protein	C5XPM9	Uncharacterized protein OS=Sorghum bicolor OX=4558 GN=SORBI_3003G350400 PE=4 SV=1	0	13.925	15	4	5	4	251	26.6	7.68	12.51	4				Pf00314	8085449		0	0	100		200		9.77374e+06	Not Found	High	1
Sobic.003G350700	3	High	Master Protein	C5XPN2	Uncharacterized protein OS=Sorghum bicolor OX=4558 GN=SORBI_3003G350700 PE=3 SV=1	0	150.735	31	20	66	2	648	70.9	5.21	177.09	20	cell organization and biogenesis		nucleotide binding	Pf00012, Pf06723	8057776	Spliceosome; Protein processing in endoplasmic reticulum; Endocytosis	3	2	2.297	55	145	4.35901e+06	1.14897e+07	Not Found	High	1
Sobic.003G352300	3	High	Master Protein	A0A1B6Q6Z6	Uncharacterized protein OS=Sorghum bicolor OX=4558 GN=SORBI_3003G352300 PE=3 SV=1	0	12.794	14	3	3	2	240	25.6	5.44	7.72	3	metabolic process		catalytic activity	Pf00121	8057784		0	0	100		200		3.73695e+06	Not Found	High	1
Sobic.003G356000	3	High	Master Protein	A0A1B6Q701	AA_kinase domain-containing protein OS=Sorghum bicolor OX=4558 GN=SORBI_3003G356000 PE=3 SV=1	0	5.292	4	2	2	1	562	60.4	7.21	2.08	2	metabolic process	cytoplasm	catalytic activity	Pf00696	110433516		0	0						Not Found	High	1
Sobic.003G360700	3	High	Master Protein	C5XQF6	PlsC domain-containing protein OS=Sorghum bicolor OX=4558 GN=SORBI_3003G360700 PE=4 SV=1	0	7.335	5	3	3	2	503	56.1	9.28	0	3	metabolic process	membrane	catalytic activity	Pf01553, Pf12710	8060114	Metabolic pathways; Biosynthesis of secondary metabolites; Glycerolipid metabolism; Glycerophospholipid metabolism	4	0	100		200		452972	Not Found	High	1
Sobic.003G361400	3	High	Master Protein	A0A1B6Q718	Nsp1_C domain-containing protein OS=Sorghum bicolor OX=4558 GN=SORBI_3003G361400 PE=3 SV=1	0.002	2.842	1	1	1	1	756	74.1	4.94	2.1	1	metabolic process;regulation of biological process	cytosol	structural molecule activity	Pf04111, Pf05064	8060118		0	0	100		200		516920	Not Found	High	1
Sobic.003G365300	3	High	Master Protein	C5XQK2	PX domain-containing protein OS=Sorghum bicolor OX=4558 GN=SORBI_3003G365300 PE=4 SV=1	0	17.254	15	6	8	6	400	46.1	6.68	8.44	6	cell organization and biogenesis;response to stimulus;transport	cytosol;endosome;membrane		Pf00787, Pf09325	8062363	Endocytosis	1	0	100		200		3.4733e+06	Not Found	High	1
Sobic.003G367800	3	High	Master Protein	C5XQM7	Uncharacterized protein OS=Sorghum bicolor OX=4558 GN=SORBI_3003G367800 PE=3 SV=1	0	3.895	22	1	1	1	93	9.8	5.78	0	1	response to stimulus	cytoplasm;cytosol;nucleus		Pf01722	8060973		0	0	100		200		631700	Not Found	High	1
Sobic.003G370100	3	High	Master Protein	A0A1B6Q781	Protein kinase domain-containing protein OS=Sorghum bicolor OX=4558 GN=SORBI_3003G370100 PE=3 SV=1	0	17.314	14	5	8	2	361	42.2	6.48	18.03	5	metabolic process		catalytic activity;nucleotide binding	Pf00069, Pf07714	110433368		0	1	100		200		4.40788e+06	Not Found	High	1
Sobic.003G374100	3	High	Master Protein	C5XRC3	Beta-galactosidase OS=Sorghum bicolor OX=4558 GN=SORBI_3003G374100 PE=3 SV=1	0	19.737	8	5	7	5	843	93.8	6.9	10.26	5	metabolic process	vacuole	catalytic activity	Pf01301, Pf02140, Pf13364	8061004		0	0	100		200		2.38487e+06	Not Found	High	1
Sobic.003G376100	3	High	Master Protein	C5XRD8	LigB domain-containing protein OS=Sorghum bicolor OX=4558 GN=SORBI_3003G376100 PE=3 SV=1	0.001	3.501	4	1	1	1	321	35.5	6.68	2.37	1	metabolic process		catalytic activity;metal ion binding	Pf02900	8061011		0	0	100		200		782833	Not Found	High	1
Sobic.003G376900	3	High	Master Protein	A0A1B6Q7A6	Pectinesterase OS=Sorghum bicolor OX=4558 GN=SORBI_3003G376900 PE=4 SV=1	0	18.612	8	3	3	3	539	57.4	7.34	9.85	3	cell organization and biogenesis;metabolic process	extracellular	catalytic activity;enzyme regulator activity	Pf01095	8063131		0	0	100		200		3.89607e+06	Not Found	High	1
Sobic.003G377700	3	High	Master Protein	P0DKJ3	Bidirectional sugar transporter SWEET1a OS=Sorghum bicolor OX=4558 GN=SWEET1A PE=3 SV=1	0	4.632	5	1	2	1	269	29.1	9.23	4.26	1	transport	membrane		Pf03083	110433964		0	0	100		200		311180	Not Found	High	1
Sobic.003G379600	3	High	Master Protein	C5XEL9	Uncharacterized protein OS=Sorghum bicolor OX=4558 GN=SORBI_3003G379600 PE=3 SV=1	0.001	3.163	1	1	1	1	791	89.2	5.38	0	1	metabolic process	cytoplasm;membrane	catalytic activity	Pf03141	8063145		0	0	100		200		321727	Not Found	High	1
Sobic.003G380500	3	High	Master Protein	C5XEM8	Uncharacterized protein OS=Sorghum bicolor OX=4558 GN=SORBI_3003G380500 PE=4 SV=1	0.004	2.369	2	1	1	1	567	61.7	10.15	0	1					8061479		0	0	100		200		175165	Not Found	High	1
Sobic.003G380600	3	High	Master Protein	C5XEM9	AB hydrolase-1 domain-containing protein OS=Sorghum bicolor OX=4558 GN=SORBI_3003G380600 PE=4 SV=1	0.006	2.121	4	1	1	1	394	43.5	8.37	0	1	metabolic process;response to stimulus		catalytic activity	Pf00561, Pf00975, Pf07819, Pf12695, Pf12697	8062276		0	0	100		200		185705	Not Found	High	1
Sobic.003G384300	3	High	Master Protein	C5XER1	PKS_ER domain-containing protein OS=Sorghum bicolor OX=4558 GN=SORBI_3003G384300 PE=3 SV=2	0.007	2.082	2	1	1	1	659	71	7.52	2.11	1	metabolic process		catalytic activity	Pf00107, Pf00295, Pf12708	8062461		0	0						Not Found	High	1
Sobic.003G385900	3	High	Master Protein	C5XES7	Lipoxygenase OS=Sorghum bicolor OX=4558 GN=SORBI_3003G385900 PE=3 SV=1	0	10.235	6	4	6	2	873	98.2	6.15	10.71	4	metabolic process		catalytic activity;metal ion binding;protein binding	Pf00305, Pf01477	8056098	Linoleic acid metabolism	1	0	100		200		2.4171e+06	Not Found	High	1
Sobic.003G389000	3	High	Master Protein	C5XFD2	Beta-glucosidase OS=Sorghum bicolor OX=4558 GN=SORBI_3003G389000 PE=3 SV=1	0	4.834	3	2	2	1	608	68.6	7.81	4.49	2	metabolic process;regulation of biological process;response to stimulus	cytosol	catalytic activity	Pf00232	8078677	Cyanoamino acid metabolism; Starch and sucrose metabolism; Biosynthesis of secondary metabolites; Phenylpropanoid biosynthesis; Metabolic pathways	5	0						Not Found	High	1
Sobic.003G390700	3	High	Master Protein	A0A1B6Q7M0	Uncharacterized protein OS=Sorghum bicolor OX=4558 GN=SORBI_3003G390700 PE=4 SV=1	0.002	2.877	2	1	1	1	491	53.8	7.53	1.87	1			catalytic activity	Pf04577	110434037		0	0						Not Found	High	1
Sobic.003G391600	3	High	Master Protein	C5XFF3	Uncharacterized protein OS=Sorghum bicolor OX=4558 GN=SORBI_3003G391600 PE=4 SV=1	0	26.81	10	4	6	4	555	58.7	6.57	16.83	4	metabolic process		catalytic activity	Pf00501, Pf13193	8056122		0	0	100		200		4.87254e+06	Not Found	High	1
Sobic.003G396600	3	High	Master Protein	C5XFK2	C2H2-type domain-containing protein OS=Sorghum bicolor OX=4558 GN=SORBI_3003G396600 PE=3 SV=1	0	14.984	19	4	4	4	277	29.7	5.2	8.69	4			metal ion binding	Pf12171, Pf12874	8078710		0	0	100		200		6.29937e+06	Not Found	High	1
Sobic.003G401000	3	High	Master Protein	C5XG75	AP-4 complex subunit epsilon OS=Sorghum bicolor OX=4558 GN=SORBI_3003G401000 PE=3 SV=1	0	10.173	4	4	4	4	969	105.5	5.85	4.02	4	transport	cytosol;membrane		Pf01602, Pf13646	8059353		0	0						Not Found	High	1
Sobic.003G402600	3	High	Master Protein	C5XG88	Small ubiquitin-related modifier OS=Sorghum bicolor OX=4558 GN=SORBI_3003G402600 PE=3 SV=1	0.002	2.731	10	1	1	1	99	10.8	5.1	3.02	1	metabolic process;regulation of biological process;response to stimulus	cytoplasm;cytosol;nucleus	protein binding	Pf00240, Pf11976	8059360	RNA transport	1	0	100		200		1.31829e+06	Not Found	High	1
Sobic.003G409400	3	High	Master Protein	A0A1B6Q7X2	Uncharacterized protein OS=Sorghum bicolor OX=4558 GN=SORBI_3003G409400 PE=4 SV=1	0	33.481	24	6	7	6	294	30.7	8.25	22.88	6	metabolic process		catalytic activity	Pf00378	8059382		0	0	100		200		2.50608e+07	Not Found	High	1
Sobic.003G412000	3	Medium	Master Protein	A0A1B6Q803	tRNA (adenine(58)-N(1))-methyltransferase non-catalytic subunit TRM6 OS=Sorghum bicolor OX=4558 GN=SORBI_3003G412000 PE=3 SV=1	0.011	1.81	2	1	1	1	480	51.8	5.63	1.86	1	metabolic process			Pf04189	8081301		0	0						Not Found	High	1
Sobic.003G412100	3	High	Master Protein	C5XH02	Aspartokinase OS=Sorghum bicolor OX=4558 GN=SORBI_3003G412100 PE=3 SV=1	0	7.266	4	2	2	1	555	59.8	6.14	5.41	2	metabolic process		catalytic activity	Pf00696, Pf01842	8059392	Cysteine and methionine metabolism; Metabolic pathways; 2-Oxocarboxylic acid metabolism; Biosynthesis of amino acids; Lysine biosynthesis; Monobactam biosynthesis; Biosynthesis of secondary metabolites; Glycine, serine and threonine metabolism	8	0	100		200		13439004	Not Found	High	1
Sobic.003G418000	3	High	Master Protein	C5XH53	Fe2OG dioxygenase domain-containing protein OS=Sorghum bicolor OX=4558 GN=SORBI_3003G418000 PE=3 SV=1	0	6.516	3	1	1	1	370	41.2	5.48	3.93	1	metabolic process		catalytic activity;metal ion binding	Pf03171, Pf14226	8081307		0	0	100		200		1.62385e+06	Not Found	High	1
Sobic.003G420100	3	High	Master Protein	A0A1B6Q841	Uncharacterized protein OS=Sorghum bicolor OX=4558 GN=SORBI_3003G420100 PE=4 SV=1	0	13.451	10	4	6	1	454	48.8	8.9	10.31	4			RNA binding	Pf00076, Pf13893, Pf14259	110434187		0	0	100		200		1.09118e+06	Not Found	High	1
Sobic.003G426400	3	High	Master Protein	C5XHV8	Uncharacterized protein OS=Sorghum bicolor OX=4558 GN=SORBI_3003G426400 PE=3 SV=1	0	4.289	7	2	2	2	236	26.6	5.19	1.68	2	metabolic process	cytoplasm	catalytic activity;protein binding	Pf02798, Pf13409, Pf13417	8081335	Glutathione metabolism	1	0	100		200		425182	Not Found	High	1
Sobic.003G426500	3	High	Master Protein	C5XHV9	Uncharacterized protein OS=Sorghum bicolor OX=4558 GN=SORBI_3003G426500 PE=3 SV=1	0	5.494	5	1	1	1	235	26.3	6.35	0	1	metabolic process	cytoplasm	catalytic activity;protein binding	Pf00043, Pf02798, Pf13409, Pf13410, Pf13417	8077355	Glutathione metabolism	1	0	100		200		447919	Not Found	High	1
Sobic.003G427100	3	High	Master Protein	C5XHW5	WD_REPEATS_REGION domain-containing protein OS=Sorghum bicolor OX=4558 GN=SORBI_3003G427100 PE=4 SV=1	0.006	2.206	1	1	1	1	714	78.3	8.94	0	1	metabolic process;regulation of biological process		protein binding	Pf00400	8077357	mRNA surveillance pathway	1	0	100		200		1.36774e+06	Not Found	High	1
Sobic.003G429200	3	High	Master Protein	C5XIG6	NAD(P)H dehydrogenase (quinone) OS=Sorghum bicolor OX=4558 GN=SORBI_3003G429200 PE=4 SV=1	0.008	2.05	7	1	1	1	206	21.9	7.88	2.31	1	metabolic process	cytosol	catalytic activity;nucleotide binding	Pf02525, Pf03358	8077370		0	0	100		200		802371	Not Found	High	1
Sobic.003G432100	3	High	Master Protein	A0A1B6Q8B4	Uncharacterized protein OS=Sorghum bicolor OX=4558 GN=SORBI_3003G432100 PE=3 SV=1	0.002	2.948	2	1	1	1	568	62.5	5.94	2.21	1	metabolic process		catalytic activity	Pf01513	8074091		0	0	100		200		1.27698e+06	Not Found	High	1
Sobic.003G436800	3	High	Master Protein	C5XIN9	Peroxidase OS=Sorghum bicolor OX=4558 GN=SORBI_3003G436800 PE=3 SV=1	0	26.572	17	6	7	6	377	39.6	6.23	18.64	6	cell organization and biogenesis;metabolic process;response to stimulus	extracellular	antioxidant activity;catalytic activity;metal ion binding	Pf00141	8074110	Metabolic pathways; Phenylpropanoid biosynthesis; Biosynthesis of secondary metabolites	3	0	100		200		20902112	Not Found	High	1
Sobic.003G437600	3	High	Master Protein	C5XIP9	Thioredoxin domain-containing protein OS=Sorghum bicolor OX=4558 GN=SORBI_3003G437600 PE=4 SV=1	0	4.943	7	1	1	1	171	18.7	8.97	2.92	1	cellular homeostasis;metabolic process;regulation of biological process;response to stimulus	cytoplasm	antioxidant activity;catalytic activity	Pf00085, Pf08534, Pf13098, Pf13192, Pf13848, Pf13899, Pf13905	8074115		0	0	100		200		456792	Not Found	High	1
Sobic.003G442300	3	High	Master Protein	C5XJC7	Epimerase domain-containing protein OS=Sorghum bicolor OX=4558 GN=SORBI_3003G442300 PE=4 SV=1	0	3.536	6	2	2	2	397	44.1	6.15	0	2	metabolic process		catalytic activity	Pf01370, Pf03435, Pf07993	8074130	Amino sugar and nucleotide sugar metabolism; Metabolic pathways	2	0	100		200		2.01246e+06	Not Found	High	1
Sobic.003G442400	3	High	Master Protein	C5XJC8	mRNA cap-binding protein OS=Sorghum bicolor OX=4558 GN=SORBI_3003G442400 PE=3 SV=1	0	10.706	11	2	2	2	220	24.6	6.11	5.32	2	metabolic process	cytoplasm	RNA binding	Pf01652	8074131	RNA transport	1	0	100		200		1.74229e+06	Not Found	High	1
Sobic.003G443300	3	High	Master Protein	C5XJD6	Cytochrome b5 heme-binding domain-containing protein OS=Sorghum bicolor OX=4558 GN=SORBI_3003G443300 PE=3 SV=1	0	7.861	12	1	1	1	135	14.9	5.15	3.62	1		membrane	metal ion binding	Pf00173	8078054		0	0						Not Found	High	1
Sobic.004G000400	4	High	Master Protein	C5XRG2	Protein disulfide-isomerase OS=Sorghum bicolor OX=4558 GN=SORBI_3004G000400 PE=3 SV=1	0	20.538	10	5	5	5	572	62.8	4.74	9.22	5	cellular homeostasis;metabolic process;regulation of biological process;response to stimulus	endoplasmic reticulum	catalytic activity	Pf00085, Pf13098, Pf13848, Pf13899	8074152	Protein processing in endoplasmic reticulum	1	0	100		200		1.89226e+06	Not Found	High	1
Sobic.004G003700	4	High	Master Protein	C5XRJ0	Myb-like domain-containing protein OS=Sorghum bicolor OX=4558 GN=SORBI_3004G003700 PE=4 SV=1	0.001	3.41	1	1	1	1	740	78.4	6.34	1.95	1			protein binding	Pf10545, Pf13837, Pf13873	8085164		0	0	100		200		243105	Not Found	High	1
Sobic.004G006600	4	High	Master Protein	A0A194YM35	JmjC domain-containing protein OS=Sorghum bicolor OX=4558 GN=SORBI_3004G006600 PE=4 SV=1	0.003	2.507	1	1	1	1	1023	114.4	6.68	2.29	1				Pf02373, Pf10497	8066494		0	0	100		200		374318	Not Found	High	1
Sobic.004G010300	4	High	Master Protein	C5XS88	PlsC domain-containing protein OS=Sorghum bicolor OX=4558 GN=SORBI_3004G010300 PE=4 SV=1	0	7.287	4	2	2	1	518	55.7	9.35	0	2	metabolic process	membrane	catalytic activity	Pf01553, Pf12710	8066516	Glycerolipid metabolism; Glycerophospholipid metabolism; Metabolic pathways; Biosynthesis of secondary metabolites	4	0	100		200		507290	Not Found	High	1
Sobic.004G011300	4	Medium	Master Protein	C5XSA3	S1 motif domain-containing protein OS=Sorghum bicolor OX=4558 GN=SORBI_3004G011300 PE=4 SV=2	0.033	1.267	1	1	1	1	794	87.6	5.16	1.63	1	metabolic process		RNA binding	Pf00575	8068220		0	0						Not Found	High	1
Sobic.004G012400	4	High	Master Protein	C5XSB3	Mevalonate kinase OS=Sorghum bicolor OX=4558 GN=SORBI_3004G012400 PE=3 SV=1	0	23.672	12	4	6	4	403	42.2	6.06	10.05	4	metabolic process	cytoplasm;cytosol	catalytic activity;nucleotide binding	Pf00288, Pf08544	8085202	Metabolic pathways; Terpenoid backbone biosynthesis; Peroxisome; Biosynthesis of secondary metabolites	4	0	100		200		2.6793e+06	Not Found	High	1
Sobic.004G018400	4	High	Master Protein	C5XT06	Peptidyl-prolyl cis-trans isomerase OS=Sorghum bicolor OX=4558 GN=SORBI_3004G018400 PE=3 SV=1	0	72.696	43	5	13	4	171	18.3	8.7	39.72	5	metabolic process		catalytic activity	Pf00160	8068260		0	2	53.43	0.9	199.1	234952	5.20964e+07	Not Found	High	1
Sobic.004G021000	4	High	Master Protein	C5XT32	Protein kinase domain-containing protein OS=Sorghum bicolor OX=4558 GN=SORBI_3004G021000 PE=3 SV=1	0	18.951	20	6	6	2	293	33.9	7.65	10.26	6	cell differentiation;cell organization and biogenesis;metabolic process;regulation of biological process;response to stimulus	cytoplasm;nucleus	catalytic activity;nucleotide binding	Pf00069, Pf07714, Pf14531	8068271		0	3	100		200		4163298	Not Found	High	1
Sobic.004G026100	4	High	Master Protein	C5XTR1	tRNA (guanine-N(7)-)-methyltransferase OS=Sorghum bicolor OX=4558 GN=SORBI_3004G026100 PE=3 SV=1	0.004	2.33	7	1	1	1	254	28.9	7.99	0	1	metabolic process	nucleus	catalytic activity;RNA binding	Pf02390	8055078		0	0	100		200		217850	Not Found	High	1
Sobic.004G027100	4	High	Master Protein	C5XTS1	Uncharacterized protein OS=Sorghum bicolor OX=4558 GN=SORBI_3004G027100 PE=3 SV=1	0	3.802	10	2	2	1	194	21.8	6.95	0	2	metabolic process;regulation of biological process;response to stimulus		catalytic activity;nucleotide binding;protein binding;signal transducer activity	Pf00025, Pf00071, Pf00503, Pf01591, Pf04670, Pf08477, Pf09439	8055086		0	0	100		200		291143	Not Found	High	1
Sobic.004G028300	4	Medium	Master Protein	C5XTT6	Uncharacterized protein OS=Sorghum bicolor OX=4558 GN=SORBI_3004G028300 PE=4 SV=2	0.022	1.505	3	1	1	1	393	42.5	9.04	0	1					8069920; 8069918		0	0						Not Found	High	1
Sobic.004G033200	4	High	Master Protein	C5XTX7	Uncharacterized protein OS=Sorghum bicolor OX=4558 GN=SORBI_3004G033200 PE=4 SV=1	0	6.803	8	2	2	2	334	35.8	6.32	4.92	2		cytosol			8057528		0	0	100		200		1.66911e+06	Not Found	High	1
Sobic.004G035800	4	High	Master Protein	A0A194YNL2	Uncharacterized protein OS=Sorghum bicolor OX=4558 GN=SORBI_3004G035800 PE=4 SV=1	0	30.358	7	4	5	4	701	71.7	7.31	13.15	4			protein binding	Pf13855	8062817		0	0	100		200		3.78298e+06	Not Found	High	1
Sobic.004G037200	4	High	Master Protein	C5XUJ6	Terpene cyclase/mutase family member OS=Sorghum bicolor OX=4558 GN=SORBI_3004G037200 PE=3 SV=1	0	11.976	4	4	4	4	757	85.9	6.37	6.02	4			catalytic activity	Pf00432, Pf13243, Pf13249	8062823	Biosynthesis of secondary metabolites; Metabolic pathways; Steroid biosynthesis	3	0	100		200		1.96455e+06	Not Found	High	1
Sobic.004G037600	4	High	Master Protein	C5XUJ7	Molybdopterin synthase catalytic subunit OS=Sorghum bicolor OX=4558 GN=SORBI_3004G037600 PE=3 SV=1	0	6.751	13	2	2	2	201	21.7	5.82	3.09	2	metabolic process	cytoplasm;cytosol	catalytic activity	Pf02391	8069953	Sulfur relay system; Metabolic pathways; Folate biosynthesis	3	0						Not Found	High	1
Sobic.004G039500	4	High	Master Protein	C5XUM3	Glycosyltransferase OS=Sorghum bicolor OX=4558 GN=SORBI_3004G039500 PE=3 SV=2	0	9.461	8	3	6	2	492	51.8	5.6	4.91	3	metabolic process		catalytic activity	Pf00201	8074624		0	0	100		200		1.46484e+06	Not Found	High	1
Sobic.004G040200	4	High	Master Protein	C5XUN0	Mitogen-activated protein kinase OS=Sorghum bicolor OX=4558 GN=SORBI_3004G040200 PE=3 SV=1	0	12.294	8	3	5	1	370	42.4	7.17	9.7	3	metabolic process;regulation of biological process;response to stimulus	cytoplasm;nucleus	catalytic activity;nucleotide binding;signal transducer activity	Pf00069, Pf07714	8074628	MAPK signaling pathway - plant	1	0	100		200		1.04419e+06	Not Found	High	1
Sobic.004G044200	4	High	Master Protein	C5XUS0	Uncharacterized protein OS=Sorghum bicolor OX=4558 GN=SORBI_3004G044200 PE=3 SV=1	0	4.302	4	1	1	1	338	36.8	8.75	2.58	1	metabolic process		catalytic activity	Pf00378	8074648	Ubiquinone and other terpenoid-quinone biosynthesis; Metabolic pathways; Biosynthesis of secondary metabolites	3	0	100		200		846952	Not Found	High	1
Sobic.004G049700	4	Medium	Master Protein	A0A194YMV6	C3H1-type domain-containing protein OS=Sorghum bicolor OX=4558 GN=SORBI_3004G049700 PE=4 SV=1	0.022	1.516	2	1	1	1	456	52.6	8.63	0	1			metal ion binding	Pf00642	8074672		0	0						Not Found	High	1
Sobic.004G050200	4	High	Master Protein	C5XVF8	Epimerase domain-containing protein OS=Sorghum bicolor OX=4558 GN=SORBI_3004G050200 PE=4 SV=1	0	14.981	11	3	5	1	362	38.7	5.21	8.84	3	metabolic process		catalytic activity	Pf01073, Pf01370, Pf05368, Pf07993, Pf13460	8076097	Biosynthesis of secondary metabolites; Flavonoid biosynthesis; Metabolic pathways	3	0	100		200		457590	Not Found	High	1
Sobic.004G050300	4	High	Master Protein	C5XVF9	DAO domain-containing protein OS=Sorghum bicolor OX=4558 GN=SORBI_3004G050300 PE=4 SV=1	0	51.542	13	8	14	8	586	63.5	7.75	35.06	8	metabolic process	mitochondrion	catalytic activity;metal ion binding;nucleotide binding	Pf00070, Pf00890, Pf01134, Pf01266, Pf01593, Pf01946, Pf03486, Pf03853, Pf07992, Pf12831, Pf13450	8074674		0	0	100		200		1.61683e+07	Not Found	High	1
Sobic.004G053000	4	High	Master Protein	A0A194YMU2	Sulfurtransferase OS=Sorghum bicolor OX=4558 GN=SORBI_3004G053000 PE=4 SV=1	0.007	2.086	6	1	1	1	287	31.6	5.11	0	1			catalytic activity	Pf00581	8074692		0	0						Not Found	High	1
Sobic.004G057100	4	High	Master Protein	C5XW49	CAP-Gly domain-containing protein OS=Sorghum bicolor OX=4558 GN=SORBI_3004G057100 PE=4 SV=1	0.002	2.61	2	1	1	1	534	58.9	5.47	0	1			protein binding	Pf01302, Pf12799, Pf13855	8077181		0	0						Not Found	High	1
Sobic.004G058100	4	Medium	Master Protein	A0A194YN13	Uncharacterized protein OS=Sorghum bicolor OX=4558 GN=SORBI_3004G058100 PE=4 SV=1	0.011	1.842	6	1	1	1	136	14.5	4.79	0	1			protein binding	Pf12799, Pf13855			0	0						Not Found	High	1
Sobic.004G060500	4	High	Master Protein	C5XW76	Uncharacterized protein OS=Sorghum bicolor OX=4558 GN=SORBI_3004G060500 PE=4 SV=1	0	6.027	22	2	2	2	91	10.6	8.18	3.19	2		mitochondrion		Pf10206	8076130		0	0	100		200		842753	Not Found	High	1
Sobic.004G061900	4	High	Master Protein	C5XW88	SUN domain-containing protein OS=Sorghum bicolor OX=4558 GN=SORBI_3004G061900 PE=4 SV=1	0	8.981	6	2	2	2	443	48.8	9.01	4.53	2	cell organization and biogenesis		protein binding	Pf07738	8077203		0	0	100		200		2.73573e+06	Not Found	High	1
Sobic.004G066800	4	High	Master Protein	C5XWW6	Proteasome subunit beta OS=Sorghum bicolor OX=4558 GN=SORBI_3004G066800 PE=3 SV=1	0	5.335	12	2	2	2	204	22.8	5.27	4.39	2	metabolic process	cytoplasm;nucleus;proteasome	catalytic activity	Pf00227	8079409	Proteasome	1	0	100		200		1.68115e+06	Not Found	High	1
Sobic.004G073400	4	Medium	Master Protein	C5XX23	Uncharacterized protein OS=Sorghum bicolor OX=4558 GN=SORBI_3004G073400 PE=4 SV=2	0.011	1.781	1	1	1	1	1251	136.4	7.55	2.22	1	transport	membrane	catalytic activity;nucleotide binding;transporter activity	Pf00005, Pf00664, Pf02463	8079440; 8079442		0	0	100		200		345492	Not Found	High	1
Sobic.004G074000	4	High	Master Protein	C5XX29	Uncharacterized protein OS=Sorghum bicolor OX=4558 GN=SORBI_3004G074000 PE=3 SV=1	0.002	2.602	3	1	1	1	492	53.7	7.69	2.02	1	metabolic process		catalytic activity	Pf05834	8077659	Metabolic pathways; Biosynthesis of secondary metabolites; Carotenoid biosynthesis	3	0	100		200		661936	Not Found	High	1
Sobic.004G080200	4	High	Master Protein	A0A194YNB6	Beta-ketoacyl-[acyl-carrier-protein] synthase I OS=Sorghum bicolor OX=4558 GN=SORBI_3004G080200 PE=3 SV=1	0.001	3.344	3	1	2	1	514	54	9.48	0	1	cell organization and biogenesis;metabolic process		catalytic activity	Pf00108, Pf00109, Pf02801	8071636		0	0						Not Found	High	1
Sobic.004G081800	4	High	Master Protein	C5XXJ0	Uncharacterized protein OS=Sorghum bicolor OX=4558 GN=SORBI_3004G081800 PE=3 SV=1	0	30.712	15	4	4	4	410	45.3	5.24	15.06	4	metabolic process		catalytic activity;protein binding	Pf00077, Pf00240, Pf00627, Pf08284, Pf09668, Pf11976, Pf13650, Pf13975	8082906		0	0	100		200		1.44171e+07	Not Found	High	1
Sobic.004G087500	4	High	Master Protein	A0A194YNF4	ADP,ATP carrier protein OS=Sorghum bicolor OX=4558 GN=SORBI_3004G087500 PE=3 SV=1	0.002	2.804	2	1	1	1	645	69.8	9.44	1.62	1	transport	membrane	nucleotide binding;transporter activity	Pf03219	8082940		0	0	100		200		494522	Not Found	High	1
Sobic.004G091200	4	High	Master Protein	C5XY14	Histone deacetylase OS=Sorghum bicolor OX=4558 GN=SORBI_3004G091200 PE=3 SV=1	0	11.234	6	3	3	3	517	57.8	5.55	4.39	3	cell organization and biogenesis;metabolic process;regulation of biological process	nucleus	catalytic activity;metal ion binding	Pf00850	8082952		0	0	100		200		1.06723e+06	Not Found	High	1
Sobic.004G092400	4	Medium	Master Protein	C5XY22	Protein CLP1 homolog OS=Sorghum bicolor OX=4558 GN=SORBI_3004G092400 PE=3 SV=1	0.011	1.798	3	1	1	1	439	47.6	7.27	1.76	1	metabolic process	nucleus	catalytic activity;nucleotide binding	Pf03029, Pf03205, Pf06807, Pf13207	8082954	mRNA surveillance pathway	1	0	100		200		825297	Not Found	High	1
Sobic.004G093400	4	High	Master Protein	C5XY33	Beta-galactosidase OS=Sorghum bicolor OX=4558 GN=SORBI_3004G093400 PE=3 SV=1	0	23.056	7	5	6	4	740	81.7	8.9	15.31	5	metabolic process	vacuole	catalytic activity	Pf01301, Pf02449, Pf13364	8082959		0	0	100		200		3518797	Not Found	High	1
Sobic.004G100200	4	High	Master Protein	C5XYJ2	Uncharacterized protein OS=Sorghum bicolor OX=4558 GN=SORBI_3004G100200 PE=4 SV=1	0	5.641	3	1	1	1	344	38.4	4.89	2.53	1			protein binding	Pf12799, Pf13855	8085553		0	0	100		200		1.21762e+06	Not Found	High	1
Sobic.004G104700	4	High	Master Protein	A0A194YNT9	Aspartate aminotransferase OS=Sorghum bicolor OX=4558 GN=SORBI_3004G104700 PE=3 SV=1	0	10.549	7	2	2	2	358	39.6	7.08	5.25	2	metabolic process		catalytic activity	Pf00155	110435098		0	0	100		200		2.44934e+06	Not Found	High	1
Sobic.004G107600	4	High	Master Protein	C5XZ05	Uncharacterized protein OS=Sorghum bicolor OX=4558 GN=SORBI_3004G107600 PE=3 SV=1	0.003	2.435	6	1	1	1	130	14.7	9.5	1.63	1	cell organization and biogenesis;metabolic process	cytoplasm;cytosol	protein binding	Pf01920	8085587		0	0	100		200		884554	Not Found	High	1
Sobic.004G113100	4	High	Master Protein	C5XZ59	PABS domain-containing protein OS=Sorghum bicolor OX=4558 GN=SORBI_3004G113100 PE=3 SV=1	0	9.888	6	3	9	1	386	41.9	5.71	15.21	3	metabolic process		catalytic activity	Pf01564, Pf11899, Pf12847, Pf13578, Pf13659	8078343	Cysteine and methionine metabolism; Glutathione metabolism; Metabolic pathways; beta-Alanine metabolism; Arginine and proline metabolism	5	0	100		200		262302	Not Found	High	1
Sobic.004G114800	4	High	Master Protein	C5XZG6	Uncharacterized protein OS=Sorghum bicolor OX=4558 GN=SORBI_3004G114800 PE=4 SV=1	0	6.222	4	1	1	1	443	45.8	5.43	3.42	1	metabolic process	extracellular	catalytic activity		8059050		0	0	100		200		682608	Not Found	High	1
Sobic.004G117800	4	High	Master Protein	C5XZJ2	Vacuolar protein sorting-associated protein 29 OS=Sorghum bicolor OX=4558 GN=SORBI_3004G117800 PE=3 SV=1	0	8.823	11	2	2	2	188	20.9	6.6	4.82	2	metabolic process;transport	cytosol;endosome;membrane	metal ion binding;transporter activity	Pf12850	8078367	Endocytosis	1	0	100		200		4.34307e+06	Not Found	High	1
Sobic.004G121300	4	Medium	Master Protein	C5XZN6	Uncharacterized protein OS=Sorghum bicolor OX=4558 GN=SORBI_3004G121300 PE=3 SV=1	0.018	1.572	3	1	1	1	246	27.8	9.48	0	1	cell organization and biogenesis	mitochondrion		Pf06644	8080379		0	0	100		200		250060	Not Found	High	1
Sobic.004G126000	4	High	Master Protein	A0A194YPA9	Adrenodoxin-NADP(+) reductase OS=Sorghum bicolor OX=4558 GN=SORBI_3004G126000 PE=3 SV=1	0.001	3.42	4	2	2	2	395	43.7	9.04	0	2	metabolic process		catalytic activity;nucleotide binding	Pf01494, Pf07992, Pf13450, Pf13738	8060381		0	0	100		200		847103	Not Found	High	1
Sobic.004G130100	4	High	Master Protein	C5Y076	UBC core domain-containing protein OS=Sorghum bicolor OX=4558 GN=SORBI_3004G130100 PE=4 SV=1	0	39.034	43	5	8	5	148	16.7	6.93	22.57	5	metabolic process;response to stimulus	cytoplasm;nucleus	catalytic activity;protein binding	Pf00179	8081633		0	0	100		200		5.07953e+06	Not Found	High	1
Sobic.004G141800	4	Medium	Master Protein	A0A194YPM2	Uncharacterized protein OS=Sorghum bicolor OX=4558 GN=SORBI_3004G141800 PE=4 SV=1	0.036	1.229	1	1	1	1	952	107.6	7.05	0	1	cell organization and biogenesis	endoplasmic reticulum;Golgi;membrane			110435153		0	0						Not Found	High	1
Sobic.004G142400	4	Medium	Master Protein	A0A194YPR0	Morc6_S5 domain-containing protein OS=Sorghum bicolor OX=4558 GN=SORBI_3004G142400 PE=3 SV=1	0.023	1.471	1	1	1	1	805	89.8	9.25	0	1		cytoplasm	protein binding	Pf00769, Pf02518, Pf10473, Pf13589	8084492		0	0						Not Found	High	1
Sobic.004G152000	4	High	Master Protein	A0A194YR03	Replication protein A subunit OS=Sorghum bicolor OX=4558 GN=SORBI_3004G152000 PE=3 SV=1	0	6.654	4	3	3	3	863	93.8	8.07	5.55	3	metabolic process;response to stimulus	nucleus	DNA binding;metal ion binding	Pf00098, Pf01336, Pf04057, Pf08646	8056064		0	0	100		200		720208	Not Found	High	1
Sobic.004G153200	4	High	Master Protein	C5XSJ7	UBA domain-containing protein OS=Sorghum bicolor OX=4558 GN=SORBI_3004G153200 PE=4 SV=1	0.001	3.418	2	1	1	1	416	46.8	5.9	3.12	1			protein binding	Pf00627, Pf09409	8056074		0	0						Not Found	High	1
Sobic.004G154000	4	High	Master Protein	A0A194YR13	GH10 domain-containing protein OS=Sorghum bicolor OX=4558 GN=SORBI_3004G154000 PE=3 SV=1	0	5.163	2	1	2	1	640	69.5	7.21	5.56	1	metabolic process		catalytic activity	Pf00331	8056077		0	0	100		200		617330	Not Found	High	1
Sobic.004G158700	4	Medium	Master Protein	A0A194YPY2	C2 domain-containing protein OS=Sorghum bicolor OX=4558 GN=SORBI_3004G158700 PE=3 SV=1	0.025	1.424	1	1	1	1	578	63.7	5.73	0	1	regulation of biological process		protein binding	Pf00168, Pf07002, Pf10138	8059601		0	0	100		200		151682	Not Found	High	1
Sobic.004G160800	4	High	Master Protein	C5XTA7	Inositol polyphosphate multikinase OS=Sorghum bicolor OX=4558 GN=SORBI_3004G160800 PE=3 SV=1	0	5.932	6	2	2	2	322	34.5	8.12	4.93	2	metabolic process		catalytic activity;nucleotide binding	Pf03770	8059604	Metabolic pathways; Phosphatidylinositol signaling system; Inositol phosphate metabolism	3	0	100		200		645253	Not Found	High	1
Sobic.004G161900	4	High	Master Protein	C5XTB7	Acetyl-coenzyme A synthetase OS=Sorghum bicolor OX=4558 GN=SORBI_3004G161900 PE=3 SV=1	0	48.096	17	11	20	8	707	78.2	5.59	36.16	11	metabolic process		catalytic activity;nucleotide binding	Pf00501, Pf13193	8059611	Carbon metabolism; Glycolysis / Gluconeogenesis; Metabolic pathways; Propanoate metabolism; Pyruvate metabolism; Biosynthesis of secondary metabolites	6	0	100		200		2.40339e+07	Not Found	High	1
Sobic.004G162000	4	High	Master Protein	B3GQV9	Peptidyl-prolyl cis-trans isomerase OS=Sorghum bicolor OX=4558 GN=Cyp PE=3 SV=1	0	46.597	32	4	9	3	172	18.3	8.16	22.91	4	metabolic process		catalytic activity	Pf00160	8056817		0	0	100		200		8.40034e+06	Not Found	High	1
Sobic.004G163800	4	High	Master Protein	C5XTD6	Alkaline/neutral invertase OS=Sorghum bicolor OX=4558 GN=SORBI_3004G163800 PE=3 SV=1	0	5.308	5	3	3	3	603	67.9	6.76	3.65	3	metabolic process		catalytic activity	Pf12899	8058635		0	0	100		200		1.4345e+06	Not Found	High	1
Sobic.004G172100	4	High	Master Protein	C5XU54	Protein kinase domain-containing protein OS=Sorghum bicolor OX=4558 GN=SORBI_3004G172100 PE=4 SV=1	0	5.945	4	2	2	1	514	56.1	8.92	4.56	2	metabolic process;regulation of biological process;response to stimulus	membrane	catalytic activity;nucleotide binding;receptor activity;signal transducer activity	Pf00069, Pf07714	8061044		0	0	100		200		540935	Not Found	High	1
Sobic.004G172700	4	High	Master Protein	C5XU59	Alkaline/neutral invertase OS=Sorghum bicolor OX=4558 GN=SORBI_3004G172700 PE=3 SV=1	0	14.861	8	4	6	1	559	63.1	6.76	11.62	4	development;metabolic process;regulation of biological process	cytosol	catalytic activity	Pf06202, Pf12899	8061047		0	0						Not Found	High	1
Sobic.004G175700	4	High	Master Protein	C5XU82	PC4 domain-containing protein OS=Sorghum bicolor OX=4558 GN=SORBI_3004G175700 PE=3 SV=1	0.001	3.421	10	1	1	1	101	11.2	9.7	1.91	1	regulation of biological process	nucleus	DNA binding	Pf02229	8068872		0	0	100		200		635919	Not Found	High	1
Sobic.004G177300	4	High	Master Protein	A0A194YQB4	B30.2/SPRY domain-containing protein OS=Sorghum bicolor OX=4558 GN=SORBI_3004G177300 PE=4 SV=1	0	4.012	4	1	1	1	293	32.2	6.23	2.18	1			protein binding	Pf00622	8064271		0	0	100		200		1.46484e+06	Not Found	High	1
Sobic.004G182800	4	High	Master Protein	C5XUZ6	Glutathione transferase OS=Sorghum bicolor OX=4558 GN=SORBI_3004G182800 PE=3 SV=1	0.001	3.228	7	1	1	1	224	24.9	6.54	2.16	1	metabolic process	cytoplasm	catalytic activity;protein binding	Pf00043, Pf02798, Pf13409, Pf13417	8068911	Metabolic pathways; Tyrosine metabolism	2	0						Not Found	High	1
Sobic.004G183200	4	High	Master Protein	C5XUZ9	Uncharacterized protein OS=Sorghum bicolor OX=4558 GN=SORBI_3004G183200 PE=3 SV=1	0.001	3.426	15	1	1	1	66	7.3	10.77	3	1	metabolic process	membrane;mitochondrion			8072593		0	0	100		200		2.05768e+06	Not Found	High	1
Sobic.004G184400	4	High	Master Protein	A0A194YQF9	Uncharacterized protein OS=Sorghum bicolor OX=4558 GN=SORBI_3004G184400 PE=4 SV=1	0.003	2.471	5	2	2	2	422	44.9	8.15	1.76	2				Pf12776, Pf13837	8068916		0	0	100		200		226306	Not Found	High	1
Sobic.004G186900	4	High	Master Protein	C5XVL1	Uncharacterized protein OS=Sorghum bicolor OX=4558 GN=SORBI_3004G186900 PE=4 SV=1	0	5.271	4	1	1	1	435	46.8	8.25	2.92	1			RNA binding	Pf00076, Pf08777, Pf13893, Pf14259	8072609		0	0						Not Found	High	1
Sobic.004G191100	4	High	Master Protein	A0A194YRP0	Glycosyltransferase OS=Sorghum bicolor OX=4558 GN=SORBI_3004G191100 PE=3 SV=1	0.002	2.88	2	1	1	1	485	52.8	6.29	0	1	metabolic process		catalytic activity	Pf00201	8070550		0	0	100		200		444813	Not Found	High	1
Sobic.004G194900	4	High	Master Protein	C5XWB9	Uncharacterized protein OS=Sorghum bicolor OX=4558 GN=SORBI_3004G194900 PE=4 SV=1	0	9.149	11	3	3	3	238	25.9	6.64	2.05	3					8055413		0	0	100		200		1.76996e+06	Not Found	High	1
Sobic.004G196300	4	High	Master Protein	C5XWD1	Uncharacterized protein OS=Sorghum bicolor OX=4558 GN=SORBI_3004G196300 PE=4 SV=1	0	23.977	29	5	7	1	210	23.1	7.42	18.86	5	regulation of biological process;response to stimulus	endosome	catalytic activity;nucleotide binding	Pf00025, Pf00071, Pf01926, Pf08477	8055424		0	4	3.329	37.3	162.7	1.79694e+06	7844474	Not Found	High	1
Sobic.004G197600	4	High	Master Protein	C5XWE5	Glycerophosphodiester phosphodiesterase OS=Sorghum bicolor OX=4558 GN=SORBI_3004G197600 PE=4 SV=1	0.006	2.193	1	1	1	1	753	81.7	5.45	0	1	metabolic process		catalytic activity	Pf03009	8055428		0	0	100		200		362471	Not Found	High	1
Sobic.004G202100	4	High	Master Protein	C5XWJ7	Iso_dh domain-containing protein OS=Sorghum bicolor OX=4558 GN=SORBI_3004G202100 PE=3 SV=1	0	27.533	17	4	5	1	375	40.3	8.4	15.19	4	metabolic process		catalytic activity	Pf00180	8056475	Carbon metabolism; 2-Oxocarboxylic acid metabolism; Biosynthesis of amino acids; Citrate cycle (TCA cycle); Metabolic pathways; Biosynthesis of secondary metabolites	6	0						Not Found	High	1
Sobic.004G205000	4	High	Master Protein	A0A194YQR3	Cytosolic Fe-S cluster assembly factor NBP35 OS=Sorghum bicolor OX=4558 GN=NBP35 PE=3 SV=1	0	5.161	3	1	1	1	388	42.1	5.9	3.23	1	cell organization and biogenesis;metabolic process	cytoplasm	metal ion binding;nucleotide binding	Pf01656, Pf10609, Pf13614	110434345		0	0	100		200		635195	Not Found	High	1
Sobic.004G207700	4	Medium	Master Protein	A0A194YQS5	Uncharacterized protein OS=Sorghum bicolor OX=4558 GN=SORBI_3004G207700 PE=4 SV=1	0.031	1.298	5	1	1	1	128	14.5	10.87	0	1					110434296		0	0	100		200		67364.1	Not Found	High	1
Sobic.004G208700	4	High	Master Protein	C5XX83	Chitinase OS=Sorghum bicolor OX=4558 GN=SORBI_3004G208700 PE=4 SV=1	0	4.023	4	1	1	1	270	28.4	4.82	1.79	1	metabolic process		catalytic activity	Pf00182, Pf00187	8056503	Metabolic pathways; Amino sugar and nucleotide sugar metabolism	2	0	100		200		681790	Not Found	High	1
Sobic.004G210000	4	High	Master Protein	C5XX95	Acetohydroxy-acid synthase small subunit OS=Sorghum bicolor OX=4558 GN=SORBI_3004G210000 PE=3 SV=1	0	64.85	21	9	11	7	492	52.9	8.06	42.02	9	metabolic process	cytosol	catalytic activity	Pf01842, Pf10369, Pf13291, Pf13710	8056510	Pantothenate and CoA biosynthesis; Biosynthesis of amino acids; Biosynthesis of secondary metabolites; C5-Branched dibasic acid metabolism; Butanoate metabolism; 2-Oxocarboxylic acid metabolism; Valine, leucine and isoleucine biosynthesis; Metabolic pathways	8	0	100		200		1.23662e+07	Not Found	High	1
Sobic.004G212300	4	High	Master Protein	C5XXB7	Uncharacterized protein OS=Sorghum bicolor OX=4558 GN=SORBI_3004G212300 PE=1 SV=1	0.004	2.386	2	1	1	1	448	48.8	6.7	0	1			catalytic activity	Pf02458	8059672	Flavonoid biosynthesis; Biosynthesis of secondary metabolites; Metabolic pathways; Phenylpropanoid biosynthesis; Stilbenoid, diarylheptanoid and gingerol biosynthesis	5	0	100		200		334426	Not Found	High	1
Sobic.004G214000	4	High	Master Protein	C5XXM4	Adenine phosphoribosyltransferase OS=Sorghum bicolor OX=4558 GN=SORBI_3004G214000 PE=3 SV=1	0.006	2.135	4	1	1	1	223	23.9	5.52	1.86	1	metabolic process	cytoplasm;cytosol	catalytic activity	Pf00156	8072458	Metabolic pathways; Purine metabolism	2	0	100		200		2974032	Not Found	High	1
Sobic.004G218100	4	High	Master Protein	C5XXR6	Aldehyde oxygenase (deformylating) OS=Sorghum bicolor OX=4558 GN=SORBI_3004G218100 PE=3 SV=1	0	9.752	5	3	3	3	619	70.8	8.95	6.67	3	metabolic process	membrane	catalytic activity;metal ion binding	Pf04116, Pf12076	8072487	Cutin, suberine and wax biosynthesis; Biosynthesis of secondary metabolites	2	0	100		200		1.3232e+06	Not Found	High	1
Sobic.004G219300	4	High	Master Protein	C5XXS7	GLTP domain-containing protein OS=Sorghum bicolor OX=4558 GN=SORBI_3004G219300 PE=4 SV=1	0	5.589	9	2	3	2	202	22.5	6.67	6.49	2	transport	cytoplasm	transporter activity	Pf08718	8066159		0	0	100		200		2.12771e+06	Not Found	High	1
Sobic.004G222000	4	High	Master Protein	C5XXV1	Uncharacterized protein OS=Sorghum bicolor OX=4558 GN=SORBI_3004G222000 PE=3 SV=1	0	6.052	5	1	1	1	289	30.4	7.01	3.03	1	transport	membrane	transporter activity	Pf00230	8066174		0	0						Not Found	High	1
Sobic.004G224900	4	Medium	Master Protein	C5XY69	Proteasome subunit alpha type OS=Sorghum bicolor OX=4558 GN=SORBI_3004G224900 PE=3 SV=1	0.027	1.346	5	1	1	1	235	25.8	5.68	0	1	metabolic process	cytoplasm;nucleus;proteasome	catalytic activity	Pf00227, Pf10584	8074791	Proteasome	1	0						Not Found	High	1
Sobic.004G229800	4	High	Master Protein	C5XYC1	Glycosyltransferase OS=Sorghum bicolor OX=4558 GN=SORBI_3004G229800 PE=3 SV=1	0	3.904	3	1	1	1	487	53.4	5.44	2.69	1	metabolic process		catalytic activity	Pf00201	8075681		0	0	100		200		588311	Not Found	High	1
Sobic.004G233700	4	High	Master Protein	C5XYP5	Fn3_like domain-containing protein OS=Sorghum bicolor OX=4558 GN=SORBI_3004G233700 PE=3 SV=1	0	49.413	18	14	18	14	784	84.2	6.65	43.67	14	metabolic process		catalytic activity	Pf00933, Pf01915, Pf14310	8075695		0	0	100		200		4.21348e+07	Not Found	High	1
Sobic.004G243400	4	High	Master Protein	C5XZ69	Amine oxidase OS=Sorghum bicolor OX=4558 GN=SORBI_3004G243400 PE=3 SV=1	0	6.861	4	3	4	3	696	75.8	6.01	4.6	3	metabolic process		catalytic activity;metal ion binding	Pf01179, Pf02727, Pf02728	8068603	beta-Alanine metabolism; Tropane, piperidine and pyridine alkaloid biosynthesis; Isoquinoline alkaloid biosynthesis; Tyrosine metabolism; Biosynthesis of secondary metabolites; Glycine, serine and threonine metabolism; Phenylalanine metabolism; Metabolic pathways	8	0	100		200		1.89987e+06	Not Found	High	1
Sobic.004G248100	4	High	Master Protein	C5XZB0	Endoglucanase OS=Sorghum bicolor OX=4558 GN=SORBI_3004G248100 PE=3 SV=1	0	10.923	7	3	3	2	504	54.8	8.1	7.62	3	metabolic process		catalytic activity	Pf00759	8075751		0	0	100		200		646630	Not Found	High	1
Sobic.004G259800	4	High	Master Protein	C5XZV5	Glucosamine 6-phosphate N-acetyltransferase OS=Sorghum bicolor OX=4558 GN=SORBI_3004G259800 PE=3 SV=1	0	3.96	14	2	2	2	163	17.5	5.86	2.64	2	metabolic process		catalytic activity	Pf00583, Pf13508, Pf13527, Pf14542	8077730	Amino sugar and nucleotide sugar metabolism	1	0	100		200		237706	Not Found	High	1
Sobic.004G262700	4	High	Master Protein	A0A194YRS5	Uncharacterized protein OS=Sorghum bicolor OX=4558 GN=SORBI_3004G262700 PE=3 SV=1	0	19.325	5	5	7	5	1092	120.1	6.14	14.77	5	metabolic process;regulation of biological process;response to stimulus	cytosol	catalytic activity;protein binding	Pf12812, Pf13180, Pf13365	8073836		0	0	100		200		1.44392e+06	Not Found	High	1
Sobic.004G263600	4	Medium	Master Protein	A0A194YRN7	DNA helicase OS=Sorghum bicolor OX=4558 GN=SORBI_3004G263600 PE=3 SV=1	0.013	1.721	1	1	1	1	976	108.9	6.86	0	1	metabolic process;response to stimulus		catalytic activity;nucleotide binding	Pf00270, Pf00271	8073842		0	0						Not Found	High	1
Sobic.004G263900	4	High	Master Protein	C5Y082	Uncharacterized protein OS=Sorghum bicolor OX=4558 GN=SORBI_3004G263900 PE=4 SV=1	0.002	2.596	2	1	1	1	491	54.9	7.56	0	1	cell organization and biogenesis	spliceosomal complex	metal ion binding;RNA binding	Pf00076, Pf14259	8073843	Spliceosome	1	0	100		200		666039	Not Found	High	1
Sobic.004G264900	4	High	Master Protein	C5Y092	Aminotran_1_2 domain-containing protein OS=Sorghum bicolor OX=4558 GN=SORBI_3004G264900 PE=3 SV=1	0	6.141	4	2	2	2	417	46.3	6.65	4.17	2	metabolic process		catalytic activity	Pf00155, Pf04864	8073847	Metabolic pathways; Biosynthesis of amino acids; Tropane, piperidine and pyridine alkaloid biosynthesis; Phenylalanine metabolism; Tyrosine metabolism; Biosynthesis of secondary metabolites; Phenylalanine, tyrosine and tryptophan biosynthesis; Histidine metabolism	8	0	100		200		1.49599e+06	Not Found	High	1
Sobic.004G265000	4	High	Master Protein	C5Y093	Formate dehydrogenase, mitochondrial OS=Sorghum bicolor OX=4558 GN=SORBI_3004G265000 PE=3 SV=1	0	6.441	7	3	3	1	384	41.8	7.66	2.54	3	metabolic process	mitochondrion	catalytic activity;nucleotide binding	Pf00389, Pf02826	8073848	Metabolic pathways; Glyoxylate and dicarboxylate metabolism; Carbon metabolism	3	2	2.616	49.3	150.7	637621	1.94794e+06	Not Found	High	1
Sobic.004G265600	4	High	Master Protein	C5Y099	Uncharacterized protein OS=Sorghum bicolor OX=4558 GN=SORBI_3004G265600 PE=4 SV=1	0	5.644	4	2	2	2	713	77.4	5.1	4.95	2			protein binding	Pf00515, Pf09976, Pf13181, Pf13374, Pf13414, Pf13424	8073151		0	0						Not Found	High	1
Sobic.004G268100	4	High	Master Protein	C5Y0C0	Ornithine transcarbamylase OS=Sorghum bicolor OX=4558 GN=SORBI_3004G268100 PE=3 SV=1	0	8.26	8	2	2	2	373	40.2	6.9	4.9	2	metabolic process	cytoplasm	catalytic activity	Pf00185, Pf02729	8073861	Biosynthesis of amino acids; Biosynthesis of secondary metabolites; Arginine biosynthesis; Metabolic pathways	4	0	100		200		5.62394e+06	Not Found	High	1
Sobic.004G270500	4	High	Master Protein	C5Y0E2	Ubiquinol oxidase OS=Sorghum bicolor OX=4558 GN=SORBI_3004G270500 PE=3 SV=1	0.002	2.681	3	1	1	1	346	38.4	8.03	0	1	metabolic process;transport	membrane	catalytic activity;metal ion binding	Pf01786	8073874		0	0	100		200		338986	Not Found	High	1
Sobic.004G272800	4	High	Master Protein	A0A194YRU4	Uncharacterized protein OS=Sorghum bicolor OX=4558 GN=SORBI_3004G272800 PE=3 SV=1	0.003	2.51	2	1	1	1	392	43.7	4.78	1.93	1	transport			Pf00790, Pf01417, Pf03127	110434565		0	0						Not Found	High	1
Sobic.004G274800	4	Medium	Master Protein	C5Y0R4	Uncharacterized protein OS=Sorghum bicolor OX=4558 GN=SORBI_3004G274800 PE=4 SV=1	0.013	1.739	1	1	1	1	763	85.5	4.91	0	1	metabolic process;transport		transporter activity	Pf01496, Pf03961, Pf04111, Pf04156, Pf05667, Pf05701, Pf09726, Pf13166	8073892		0	0	100		200		210340	Not Found	High	1
Sobic.004G275600	4	High	Master Protein	C5Y0S1	M20_dimer domain-containing protein OS=Sorghum bicolor OX=4558 GN=SORBI_3004G275600 PE=4 SV=1	0	37.403	26	10	13	10	447	49.2	5.6	25.06	10	metabolic process	cytosol	catalytic activity	Pf01546, Pf07687	8073186	Metabolic pathways; Arginine biosynthesis; Biosynthesis of secondary metabolites; Biosynthesis of amino acids; 2-Oxocarboxylic acid metabolism	5	0	100		200		2.01875e+07	Not Found	High	1
Sobic.004G283000	4	High	Master Protein	C5Y0Z7	Uncharacterized protein OS=Sorghum bicolor OX=4558 GN=SORBI_3004G283000 PE=4 SV=1	0.009	1.943	2	1	1	1	429	46.1	7.72	0	1			metal ion binding;protein binding	Pf00400, Pf00642	8073221		0	0						Not Found	High	1
Sobic.004G286600	4	High	Master Protein	C5Y1C0	Dehydrin OS=Sorghum bicolor OX=4558 GN=DHN2 PE=2 SV=1	0	13.81	13	4	4	4	283	31	6.21	5.16	4	response to stimulus	cytosol;membrane			8073921		0	0	100		200		350792	Not Found	High	1
Sobic.004G300500	4	High	Master Protein	C5XS35	Uncharacterized protein OS=Sorghum bicolor OX=4558 GN=SORBI_3004G300500 PE=4 SV=1	0.002	2.76	1	1	1	1	720	76.7	5.87	2.1	1			DNA binding	Pf10545, Pf13837	8075157		0	0	100		200		199264	Not Found	High	1
Sobic.004G304400	4	Medium	Master Protein	C5XSQ6	Uncharacterized protein OS=Sorghum bicolor OX=4558 GN=SORBI_3004G304400 PE=3 SV=1	0.022	1.515	6	1	1	1	308	33.4	5.25	0	1			catalytic activity	Pf00106, Pf01370, Pf08659, Pf13561	8078896		0	0	100		200		133526	Not Found	High	1
Sobic.004G309000	4	High	Master Protein	C5XSU8	Alpha-amylase OS=Sorghum bicolor OX=4558 GN=SORBI_3004G309000 PE=3 SV=1	0.008	2.027	3	1	2	1	428	47.6	5.22	2.15	1	metabolic process		catalytic activity;metal ion binding	Pf00128, Pf02324, Pf07821	8078919	Metabolic pathways; Starch and sucrose metabolism	2	0	100		200		142380	Not Found	High	1
Sobic.004G312700	4	High	Master Protein	C5XTG9	Uncharacterized protein OS=Sorghum bicolor OX=4558 GN=SORBI_3004G312700 PE=3 SV=1	0	4.442	6	1	1	1	334	36.9	4.78	3.35	1	regulation of biological process			Pf04504	8078946		0	0						Not Found	High	1
Sobic.004G315700	4	High	Master Protein	A0A194YTM3	Kinesin-like protein OS=Sorghum bicolor OX=4558 GN=SORBI_3004G315700 PE=3 SV=1	0	6.148	2	2	2	2	997	110.5	6.57	2.24	2	cell organization and biogenesis;cellular component movement	cytoskeleton	catalytic activity;motor activity;nucleotide binding;protein binding	Pf00225, Pf05103, Pf06160	8081927		0	0	100		200		544781	Not Found	High	1
Sobic.004G323100	4	High	Master Protein	C5XU94	SCP domain-containing protein OS=Sorghum bicolor OX=4558 GN=SORBI_3004G323100 PE=4 SV=1	0	4.77	6	1	1	1	181	19.6	8.79	2.91	1		extracellular		Pf00188	8082705		0	0						Not Found	High	1
Sobic.004G328700	4	High	Master Protein	C5XUF0	Uncharacterized protein OS=Sorghum bicolor OX=4558 GN=SORBI_3004G328700 PE=3 SV=1	0	5.097	7	2	2	2	451	48.1	5.55	4.26	2			catalytic activity	Pf02458	8081980	Phenylpropanoid biosynthesis; Stilbenoid, diarylheptanoid and gingerol biosynthesis; Flavonoid biosynthesis; Metabolic pathways; Biosynthesis of secondary metabolites	5	0	100		200		1.15372e+06	Not Found	High	1
Sobic.004G328900	4	Medium	Master Protein	C5XUF2	Uncharacterized protein OS=Sorghum bicolor OX=4558 GN=SORBI_3004G328900 PE=4 SV=1	0.026	1.414	4	1	1	1	270	30.4	5.02	0	1					8081982		0	0	100		200		290244	Not Found	High	1
Sobic.004G330600	4	High	Master Protein	C5XUG8	Diphosphomevalonate decarboxylase OS=Sorghum bicolor OX=4558 GN=SORBI_3004G330600 PE=3 SV=1	0	17.18	15	7	7	7	420	46	6.16	9.68	7	metabolic process	cytosol	catalytic activity;nucleotide binding		8083094	Terpenoid backbone biosynthesis; Metabolic pathways; Biosynthesis of secondary metabolites	3	0	100		200		6.83486e+06	Not Found	High	1
Sobic.004G331600	4	High	Master Protein	C5XUH8	DNA helicase OS=Sorghum bicolor OX=4558 GN=SORBI_3004G331600 PE=3 SV=1	0	28.545	12	8	8	8	729	80.3	7.84	16.81	8	metabolic process	cytoplasm;nucleus	catalytic activity;DNA binding;nucleotide binding	Pf00493, Pf07728, Pf14551	8056390	DNA replication	1	0	100		200		7.00558e+06	Not Found	High	1
Sobic.004G331900	4	High	Master Protein	A0A194YSR2	Transmembrane 9 superfamily member OS=Sorghum bicolor OX=4558 GN=SORBI_3004G331900 PE=3 SV=1	0.004	2.376	2	1	1	1	661	73.9	6.68	0	1		membrane		Pf02990	8056391		0	0	100		200		1.57766e+06	Not Found	High	1
Sobic.004G333400	4	High	Master Protein	A0A194YSS1	CobW C-terminal domain-containing protein OS=Sorghum bicolor OX=4558 GN=SORBI_3004G333400 PE=3 SV=1	0	4.527	2	1	1	1	453	50.1	6.43	2.29	1				Pf02492, Pf07683, Pf12846, Pf13401	110434974		0	0						Not Found	High	1
Sobic.004G335000	4	High	Master Protein	A0A194YST1	AAA domain-containing protein OS=Sorghum bicolor OX=4558 GN=SORBI_3004G335000 PE=3 SV=1	0	20.259	12	5	7	1	428	47.7	5.11	19.08	5	metabolic process;regulation of biological process;response to stimulus	cytoplasm	catalytic activity;nucleotide binding;protein binding	Pf00004, Pf01078, Pf05496, Pf07724, Pf07726, Pf07728, Pf13191, Pf13401, Pf14532	110434961		0	0	100		200		2503791	Not Found	High	1
Sobic.004G339100	4	High	Master Protein	A0A194YU04	Diphthamide synthase OS=Sorghum bicolor OX=4558 GN=SORBI_3004G339100 PE=4 SV=1	0	8.412	5	3	4	3	729	79.9	5.19	5.86	3				Pf01042, Pf01902	110434488		0	0	100		200		2.75153e+06	Not Found	High	1
Sobic.004G342600	4	High	Master Protein	C5XVU3	Nicotinamide-nucleotide adenylyltransferase OS=Sorghum bicolor OX=4558 GN=SORBI_3004G342600 PE=3 SV=1	0	7.536	8	2	3	2	251	28	6.04	4.87	2	cell growth;cell organization and biogenesis;development;metabolic process		catalytic activity;nucleotide binding	Pf01467	8056434	Nicotinate and nicotinamide metabolism; Metabolic pathways	2	0	100		200		953961	Not Found	High	1
Sobic.004G343000	4	Medium	Master Protein	C5XVU6	Uncharacterized protein OS=Sorghum bicolor OX=4558 GN=SORBI_3004G343000 PE=4 SV=1	0.011	1.805	3	1	1	1	295	31.8	5.3	0	1			RNA binding	Pf00076, Pf13893, Pf14259	8084704		0	0	100		200		920858	Not Found	High	1
Sobic.004G343400	4	High	Master Protein	C5XVV0	Uncharacterized protein OS=Sorghum bicolor OX=4558 GN=SORBI_3004G343400 PE=4 SV=1	0.007	2.092	2	1	1	1	487	52.2	6.83	1.9	1	metabolic process			Pf01866	8056439		0	0	100		200		351660	Not Found	High	1
Sobic.004G343600	4	High	Master Protein	C5XVV2	Uncharacterized protein OS=Sorghum bicolor OX=4558 GN=SORBI_3004G343600 PE=4 SV=1	0	4.794	17	2	2	2	155	16.5	9.54	5.02	2		cytoplasm	RNA binding	Pf10447, Pf14382	8056440	RNA degradation	1	0	100		200		1.9176e+06	Not Found	High	1
Sobic.004G344800	4	High	Master Protein	C5XVW3	Epimerase domain-containing protein OS=Sorghum bicolor OX=4558 GN=SORBI_3004G344800 PE=4 SV=1	0	6.432	9	3	3	3	408	44.5	9	4.6	3	metabolic process		catalytic activity	Pf01073, Pf01370, Pf04321, Pf05368, Pf13460	8055309	Oxidative phosphorylation; Metabolic pathways	2	0	100		200		3.50765e+06	Not Found	High	1
Sobic.004G345900	4	High	Master Protein	A0A194YSZ4	Uncharacterized protein OS=Sorghum bicolor OX=4558 GN=SORBI_3004G345900 PE=4 SV=1	0.001	3.316	6	1	1	1	217	23.4	5.63	1.65	1	metabolic process		catalytic activity	Pf00478, Pf00571	110434693		0	0	100		200		360494	Not Found	High	1
Sobic.004G349000	4	High	Master Protein	C5XW00	Deoxyhypusine hydroxylase OS=Sorghum bicolor OX=4558 GN=SORBI_3004G349000 PE=3 SV=1	0.008	1.993	3	1	1	1	312	33.9	4.84	0	1	metabolic process		catalytic activity;metal ion binding	Pf03130, Pf13646	8055325		0	0	100		200		259906	Not Found	High	1
Sobic.004G355500	4	High	Master Protein	C5XWP7	RPA_C domain-containing protein OS=Sorghum bicolor OX=4558 GN=SORBI_3004G355500 PE=3 SV=1	0	4.028	5	1	1	1	278	29.9	6.16	2.63	1	metabolic process;response to stimulus	nucleus	DNA binding	Pf01336, Pf08784	8056246	Homologous recombination; Mismatch repair; Nucleotide excision repair; DNA replication	4	0						Not Found	High	1
Sobic.004G356300	4	High	Master Protein	C5XWQ6	Uncharacterized protein OS=Sorghum bicolor OX=4558 GN=SORBI_3004G356300 PE=4 SV=1	0.005	2.216	3	1	1	1	419	45.3	9.44	0	1	metabolic process		catalytic activity;protein binding;RNA binding	Pf01535, Pf12854, Pf13041	8056254		0	0						Not Found	High	1
Sobic.004G357600	4	High	Master Protein	A0A194YT59	Sucrose synthase OS=Sorghum bicolor OX=4558 GN=SORBI_3004G357600 PE=3 SV=1	0	19.779	6	5	8	1	863	97.6	8.13	15.71	5	metabolic process		catalytic activity	Pf00534, Pf00862, Pf13524	8056263		0	0						Not Found	High	1
Sobic.004G357900	4	High	Master Protein	C5XWS4	Homoserine kinase OS=Sorghum bicolor OX=4558 GN=SORBI_3004G357900 PE=3 SV=1	0	15.634	15	5	5	5	388	38.9	8.38	12.04	5	metabolic process		catalytic activity;nucleotide binding		8056265	Biosynthesis of secondary metabolites; Biosynthesis of amino acids; Glycine, serine and threonine metabolism; Metabolic pathways	4	0	100		200		3.69818e+06	Not Found	High	1
Sobic.004G359100	4	High	Master Protein	A0A194YTD0	Ubiquitin carboxyl-terminal hydrolase OS=Sorghum bicolor OX=4558 GN=SORBI_3004G350100 PE=3 SV=2	0.003	2.469	3	1	1	1	365	41.7	5.53	0	1	metabolic process		catalytic activity	Pf01088	110434951		0	0	100		200		524957	Not Found	High	1
Sobic.005G001100	5	High	Master Protein	C5Y2M5	Protein kinase domain-containing protein OS=Sorghum bicolor OX=4558 GN=SORBI_3005G001100 PE=4 SV=2	0	4.708	1	1	1	1	939	103.5	6.05	2.32	1	metabolic process	membrane	catalytic activity;nucleotide binding;protein binding	Pf00069, Pf07714, Pf12799, Pf12819, Pf13855	8059224		0	0						Not Found	High	1
Sobic.005G004400	5	High	Master Protein	C5Y2Z7	E1 ubiquitin-activating enzyme OS=Sorghum bicolor OX=4558 GN=SORBI_3005G004400 PE=3 SV=1	0	49.525	15	13	16	1	1052	116.7	5.36	33.59	13	metabolic process;response to stimulus	cytoplasm	catalytic activity;nucleotide binding	Pf00899, Pf02134, Pf09358, Pf10585	8079969	Ubiquitin mediated proteolysis	1	11	16.504	43.7	156.3	1.2408e+07	4.43263e+07	Not Found	High	1
Sobic.005G011200	5	High	Master Protein	C5Y359	Peroxidase OS=Sorghum bicolor OX=4558 GN=SORBI_3005G011200 PE=3 SV=2	0.004	2.31	3	1	1	1	340	35.6	7.24	2.06	1	metabolic process;response to stimulus	extracellular	antioxidant activity;catalytic activity;metal ion binding	Pf00141	8079999	Phenylpropanoid biosynthesis; Biosynthesis of secondary metabolites; Metabolic pathways	3	0	100		200		1.22279e+06	Not Found	High	1
Sobic.005G017200	5	High	Master Protein	C5Y3K8	Uncharacterized protein OS=Sorghum bicolor OX=4558 GN=SORBI_3005G017200 PE=3 SV=1	0	5.451	3	1	1	1	423	46.8	7.81	2.63	1	metabolic process	membrane;mitochondrion	catalytic activity	Pf01467	8083030	Glycerophospholipid metabolism; Metabolic pathways	2	0	100		200		532818	Not Found	High	1
Sobic.005G029100	5	High	Master Protein	C5Y466	Uncharacterized protein OS=Sorghum bicolor OX=4558 GN=SORBI_3005G029100 PE=4 SV=1	0	7.197	5	1	1	1	417	47	5.22	3.55	1	regulation of biological process	cytosol	enzyme regulator activity;protein binding	Pf04177	8069286		0	0	100		200		524462	Not Found	High	1
Sobic.005G029700	5	Medium	Master Protein	C5Y471	Uncharacterized protein OS=Sorghum bicolor OX=4558 GN=SORBI_3005G029700 PE=4 SV=1	0.02	1.543	2	1	1	1	484	50.6	6.58	0	1	metabolic process;regulation of biological process;response to stimulus	cytoplasm;nucleus	protein binding	Pf00023, Pf00651, Pf11900, Pf12796, Pf13606, Pf13637, Pf13857	8085633	Plant hormone signal transduction	1	0	100		200		211399	Not Found	High	1
Sobic.005G030600	5	High	Master Protein	C5Y4H1	Uncharacterized protein OS=Sorghum bicolor OX=4558 GN=SORBI_3005G030600 PE=3 SV=1	0	8.408	9	2	2	2	263	29.3	5.59	5.05	2	metabolic process	nucleus	catalytic activity;DNA binding	Pf01191, Pf03871	8085637	Pyrimidine metabolism; Metabolic pathways; RNA polymerase; Purine metabolism	4	0						Not Found	High	1
Sobic.005G033100	5	High	Master Protein	A0A1B6PPY6	Uncharacterized protein OS=Sorghum bicolor OX=4558 GN=SORBI_3005G033100 PE=4 SV=1	0	10.705	7	3	4	1	697	77.1	6.62	7.28	3	metabolic process		catalytic activity	Pf00501	8085654		0	0	100		200		493814	Not Found	High	1
Sobic.005G034000	5	High	Master Protein	C5Y4K7	DUF3700 domain-containing protein OS=Sorghum bicolor OX=4558 GN=SORBI_3005G034000 PE=4 SV=1	0	13.135	18	3	3	2	238	25.2	5.25	8.45	3	metabolic process		catalytic activity;protein binding	Pf12481, Pf13522, Pf13537	8069311		0	1	100		200		1.92501e+07	Not Found	High	1
Sobic.005G082100	5	High	Master Protein	A0A1B6PQY0	Pectinesterase OS=Sorghum bicolor OX=4558 GN=SORBI_3005G082100 PE=3 SV=1	0	3.63	3	1	1	1	598	60.7	8.12	2.46	1	cell organization and biogenesis;metabolic process;regulation of biological process		catalytic activity;enzyme regulator activity	Pf01095, Pf04043	8057118		0	0	100		200		181810	Not Found	High	1
Sobic.005G084400	5	High	Master Protein	C5Y7R2	Uncharacterized protein OS=Sorghum bicolor OX=4558 GN=SORBI_3005G084400 PE=4 SV=1	0	3.647	4	2	2	1	481	52.1	7.3	1.8	2	metabolic process	nucleus	RNA binding	Pf00076, Pf05383, Pf14259	8076903		0	0	100		200		2.60121e+06	Not Found	High	1
Sobic.005G089000	5	High	Master Protein	C5Y862	Abhydrolase_3 domain-containing protein OS=Sorghum bicolor OX=4558 GN=SORBI_3005G089000 PE=4 SV=1	0.008	2.062	3	1	1	1	357	37.9	6.74	0	1	metabolic process		catalytic activity	Pf07859, Pf12695, Pf12697	8057170		0	0						Not Found	High	1
Sobic.005G091700	5	High	Master Protein	C5Y895	60S ribosomal protein L18a OS=Sorghum bicolor OX=4558 GN=SORBI_3005G091700 PE=3 SV=1	0	37.233	48	14	28	1	178	21.4	10.49	40.29	14	metabolic process	ribosome	RNA binding;structural molecule activity	Pf01775	8059108	Ribosome	1	13	2.017	69	131	5.2473e+07	9.95503e+07	Not Found	High	1
Sobic.005G099000	5	High	Master Protein	C5Y1P4	Glyco_hydro_18 domain-containing protein OS=Sorghum bicolor OX=4558 GN=SORBI_3005G099000 PE=4 SV=1	0	11.45	12	3	5	2	312	34.4	8.6	6.56	3	metabolic process	extracellular	catalytic activity	Pf00704	8060060		0	1	100		200		5.18466e+06	Not Found	High	1
Sobic.005G100800	5	Medium	Master Protein	A0A1B6PRF6	Methylthioribose-1-phosphate isomerase OS=Sorghum bicolor OX=4558 GN=SORBI_3005G100800 PE=3 SV=1	0.011	1.795	3	1	1	1	367	38.5	5.87	1.69	1	metabolic process;response to stimulus	cytoplasm;nucleus	catalytic activity	Pf01008	110435746		0	0	100		200		427401	Not Found	High	1
Sobic.005G101900	5	High	Master Protein	C5Y1V4	Uncharacterized protein OS=Sorghum bicolor OX=4558 GN=SORBI_3005G101900 PE=3 SV=1	0.001	3.037	5	2	2	1	365	40.5	6	0	2	metabolic process		catalytic activity;protein binding	Pf00891, Pf08100	8071705		0	1	100		200		1.18598e+06	Not Found	High	1
Sobic.005G103300	5	High	Master Protein	C5Y1X4	Uncharacterized protein OS=Sorghum bicolor OX=4558 GN=SORBI_3005G103300 PE=3 SV=1	0	9.273	7	3	7	2	379	41.2	6.06	7.3	3	metabolic process		catalytic activity;metal ion binding	Pf00107, Pf08240	8064371	Fatty acid degradation; Metabolic pathways; Biosynthesis of secondary metabolites; alpha-Linolenic acid metabolism; Tyrosine metabolism; Glycolysis / Gluconeogenesis	6	0	100		200		1.14569e+07	Not Found	High	1
Sobic.005G103500	5	High	Master Protein	A0A1B6PRF2	ADH_zinc_N domain-containing protein OS=Sorghum bicolor OX=4558 GN=SORBI_3005G103500 PE=4 SV=1	0	29.749	27	8	10	3	268	29.1	7.39	20.39	8	metabolic process			Pf00107	8064373		0	1	100	1.5	198.5	66443.1	8906893	Not Found	High	1
Sobic.005G106200	5	High	Master Protein	C5Y205	ApaG domain-containing protein OS=Sorghum bicolor OX=4558 GN=SORBI_3005G106200 PE=4 SV=1	0.003	2.455	2	1	1	1	449	49.8	5.52	0	1			protein binding	Pf04379	8064383		0	0	100		200		665058	Not Found	High	1
Sobic.005G111100	5	Medium	Master Protein	C5Y273	SKP1-like protein OS=Sorghum bicolor OX=4558 GN=SORBI_3005G111100 PE=3 SV=1	0.02	1.54	13	1	1	1	176	19.2	4.61	0	1	metabolic process			Pf01466, Pf03931	8064413	Protein processing in endoplasmic reticulum; Ubiquitin mediated proteolysis	2	0						Not Found	High	1
Sobic.005G128400	5	Medium	Master Protein	A0A1B6PS39	Protein-serine/threonine phosphatase OS=Sorghum bicolor OX=4558 GN=SORBI_3005G128400 PE=4 SV=1	0.013	1.731	1	1	1	1	1213	131.5	5.76	0	1	metabolic process;regulation of biological process;response to stimulus	nucleus	catalytic activity;protein binding	Pf00533, Pf03031	8083123		0	0	100		200		562392	Not Found	High	1
Sobic.005G129700	5	High	Master Protein	C5Y2W2	Uncharacterized protein OS=Sorghum bicolor OX=4558 GN=SORBI_3005G129700 PE=4 SV=2	0	12.198	10	3	3	3	321	32.4	7.59	8.4	3	metabolic process		catalytic activity	Pf00106, Pf08659, Pf13561	8083135		0	0	100		200		5.15226e+06	Not Found	High	1
Sobic.005G152100	5	High	Master Protein	C5Y4D8	Aminotran_1_2 domain-containing protein OS=Sorghum bicolor OX=4558 GN=SORBI_3005G152100 PE=3 SV=1	0	9.3	6	3	3	3	442	48.2	6.76	6.66	3	metabolic process		catalytic activity	Pf00155, Pf01053, Pf01212	8059342	Phenylalanine metabolism; Tropane, piperidine and pyridine alkaloid biosynthesis; Phenylalanine, tyrosine and tryptophan biosynthesis; Metabolic pathways; Biosynthesis of secondary metabolites; Ubiquinone and other terpenoid-quinone biosynthesis; Cysteine and methionine metabolism; Biosynthesis of amino acids; Isoquinoline alkaloid biosynthesis; Tyrosine metabolism	10	0	100		200		1.38077e+06	Not Found	High	1
Sobic.005G156100	5	High	Master Protein	A0A1B6PSR5	Uncharacterized protein OS=Sorghum bicolor OX=4558 GN=SORBI_3005G156100 PE=4 SV=1	0	26.718	11	6	10	6	665	74.2	6.99	22.01	6	defense response;metabolic process;response to stimulus	endoplasmic reticulum	catalytic activity	Pf00501, Pf13193	8058626		0	0	100		200		9.90514e+06	Not Found	High	1
Sobic.005G156500	5	High	Master Protein	C5Y4R7	Glycosyltransferase OS=Sorghum bicolor OX=4558 GN=SORBI_3005G156500 PE=3 SV=1	0	11.275	8	3	6	1	480	51.1	5.19	3.31	3	metabolic process		catalytic activity	Pf00201	8061727		0	0	100		200		855820	Not Found	High	1
Sobic.005G167300	5	High	Master Protein	C5Y5B4	Uncharacterized protein OS=Sorghum bicolor OX=4558 GN=SORBI_3005G167300 PE=4 SV=1	0	3.811	2	2	3	2	890	100.2	6.48	6.74	2			protein binding	Pf00651, Pf13414	8062672		0	0	100		200		4.64562e+06	Not Found	High	1
Sobic.005G168800	5	High	Master Protein	C5Y5C9	Uncharacterized protein OS=Sorghum bicolor OX=4558 GN=SORBI_3005G168800 PE=4 SV=1	0	14.614	8	2	3	2	396	41.1	5.54	9.62	2				Pf01965	8071985	Pyruvate metabolism	1	0	100		200		1884483	Not Found	High	1
Sobic.005G169400	5	High	Master Protein	C5Y5D6	Barwin domain-containing protein OS=Sorghum bicolor OX=4558 GN=SORBI_3005G169400 PE=4 SV=1	0	6.201	9	1	1	1	151	16.1	8.73	3.52	1	defense response;response to stimulus			Pf00967	8062682		0	0	100		200		3830911	Not Found	High	1
Sobic.005G172400	5	Medium	Master Protein	C5Y5G7	PAP_fibrillin domain-containing protein OS=Sorghum bicolor OX=4558 GN=SORBI_3005G172400 PE=4 SV=1	0.011	1.82	4	1	1	1	290	30.5	8.62	0	1				Pf04755	8074339		0	0	100		200		130340	Not Found	High	1
Sobic.005G175600	5	High	Master Protein	C5Y5T0	Uncharacterized protein OS=Sorghum bicolor OX=4558 GN=SORBI_3005G175600 PE=4 SV=1	0	3.557	2	1	1	1	683	74.3	6.24	1.97	1	metabolic process	membrane	catalytic activity;nucleotide binding	Pf00069, Pf01657, Pf07714	8074344		0	0	100		200		470046	Not Found	High	1
Sobic.005G178300	5	High	Master Protein	C5Y5V5	Peptidyl-prolyl cis-trans isomerase OS=Sorghum bicolor OX=4558 GN=SORBI_3005G178300 PE=3 SV=1	0.001	3.132	4	1	1	1	233	25.8	8.18	1.96	1	metabolic process	endosome;Golgi	catalytic activity	Pf00160	8074358		0	0	100		200		868985	Not Found	High	1
Sobic.005G186200	5	High	Master Protein	C5Y6D5	Patatin OS=Sorghum bicolor OX=4558 GN=SORBI_3005G186200 PE=3 SV=1	0	5.969	7	3	3	3	405	43.9	6.54	3.35	3	metabolic process	cytoplasm;membrane	catalytic activity	Pf01734	8077678		0	0	100		200		2.98027e+06	Not Found	High	1
Sobic.005G194000	5	High	Master Protein	C5Y6U9	Uncharacterized protein OS=Sorghum bicolor OX=4558 GN=SORBI_3005G194000 PE=4 SV=1	0.006	2.13	1	1	1	1	1037	107.1	7.55	0	1				Pf07173	8079132		0	0						Not Found	High	1
Sobic.005G204200	5	Medium	Master Protein	C5Y7E5	RF_PROK_I domain-containing protein OS=Sorghum bicolor OX=4558 GN=SORBI_3005G204200 PE=3 SV=1	0.015	1.658	3	1	1	1	412	46.4	5.88	1.94	1	cell organization and biogenesis	cytoplasm	RNA binding	Pf00472, Pf03462	8070177		0	0	100		200		228064	Not Found	High	1
Sobic.005G206700	5	High	Master Protein	C5Y7G6	WD_REPEATS_REGION domain-containing protein OS=Sorghum bicolor OX=4558 GN=SORBI_3005G206700 PE=4 SV=1	0	13.628	18	3	4	3	322	33.9	6.29	7.41	3	cell organization and biogenesis;metabolic process;regulation of biological process	cytosol;nucleus	protein binding	Pf00400	8070186	RNA degradation	1	0	100		200		3.83627e+06	Not Found	High	1
Sobic.005G207500	5	High	Master Protein	A0A1B6PTS5	AAA domain-containing protein OS=Sorghum bicolor OX=4558 GN=SORBI_3005G207500 PE=4 SV=1	0	6.309	2	2	2	1	1235	134.3	7.39	4.25	2	metabolic process;response to stimulus		catalytic activity;nucleotide binding;protein binding;RNA binding	Pf00004, Pf00498, Pf00910, Pf01078, Pf01695, Pf02063, Pf05496, Pf06068, Pf07724, Pf07726, Pf07728, Pf13207	8070192		0	1	3.264	38.9	161.1	187159	774936	Not Found	High	1
Sobic.005G211500	5	High	Master Protein	C5Y7J9	Fn3_like domain-containing protein OS=Sorghum bicolor OX=4558 GN=SORBI_3005G211500 PE=3 SV=2	0	17.826	10	6	6	6	800	84.6	8.56	11.53	6	metabolic process		catalytic activity	Pf00933, Pf01915, Pf14310	8070210; 8070217		0	0	100		200		3.30139e+06	Not Found	High	1
Sobic.005G212700	5	High	Master Protein	C5Y7W3	Uncharacterized protein OS=Sorghum bicolor OX=4558 GN=SORBI_3005G212700 PE=4 SV=1	0	7.501	8	2	6	1	233	25.6	5.19	16.24	2	metabolic process	cytoplasm	catalytic activity;protein binding	Pf02798, Pf13409, Pf13417	8070221	Glutathione metabolism	1	0						Not Found	High	1
Sobic.005G213300	5	High	Master Protein	A0A1B6PTV7	Uncharacterized protein OS=Sorghum bicolor OX=4558 GN=SORBI_3005G213300 PE=4 SV=1	0	8.821	11	1	2	1	137	14.5	8	5.15	1					110435708		0	0						Not Found	High	1
Sobic.005G215900	5	High	Master Protein	C5Y7Z1	BOWMAN_BIRK domain-containing protein OS=Sorghum bicolor OX=4558 GN=SORBI_3005G215900 PE=4 SV=1	0.003	2.485	11	1	1	1	112	11.6	6.68	0	1	regulation of biological process	extracellular	enzyme regulator activity		8085982		0	0						Not Found	High	1
Sobic.005G218000	5	High	Master Protein	C5Y819	Amino_oxidase domain-containing protein OS=Sorghum bicolor OX=4558 GN=SORBI_3005G218000 PE=4 SV=1	0	66.906	16	12	15	12	872	98.4	8.09	43.89	12	metabolic process		catalytic activity	Pf01209, Pf01593, Pf02353, Pf04816, Pf05175, Pf06325, Pf08241, Pf08242, Pf09445, Pf12847, Pf13450, Pf13489, Pf13649, Pf13659, Pf13847	8070246		0	0	100		200		2.933e+07	Not Found	High	1
Sobic.005G224400	5	High	Master Protein	A8QW51	Probable O-methyltransferase 2 OS=Sorghum bicolor OX=4558 GN=OMT2 PE=2 SV=1	0	5.11	5	2	2	1	372	40.9	5.64	2.07	2	metabolic process		catalytic activity;protein binding	Pf00891, Pf08100	8086014		0	0	100		200		498464	Not Found	High	1
Sobic.005G224500	5	High	Master Protein	C5Y8G7	Peptidase A1 domain-containing protein OS=Sorghum bicolor OX=4558 GN=SORBI_3005G224500 PE=4 SV=1	0	19.288	12	3	6	3	370	37.5	8.09	17.25	3	metabolic process		catalytic activity	Pf14541	8076348		0	0	100		200		57583039	Not Found	High	1
Sobic.006G003300	6	High	Master Protein	C5YBA1	UMP-CMP kinase OS=Sorghum bicolor OX=4558 GN=SORBI_3006G003300 PE=3 SV=1	0.001	3.015	4	1	1	1	250	27.7	8.69	2.28	1	metabolic process	cytoplasm;nucleus	catalytic activity;nucleotide binding	Pf00406, Pf02223, Pf13207, Pf13238, Pf13671	8056954	Pyrimidine metabolism; Metabolic pathways	2	0						Not Found	High	1
Sobic.006G005200	6	High	Master Protein	C5YBL2	Uncharacterized protein OS=Sorghum bicolor OX=4558 GN=SORBI_3006G005200 PE=3 SV=1	0	4.927	4	1	1	1	330	34.5	7.15	2.94	1	metabolic process	cytosol	catalytic activity;nucleotide binding	Pf00389, Pf02826	8080246	Glyoxylate and dicarboxylate metabolism; Biosynthesis of secondary metabolites; Carbon metabolism; Metabolic pathways; Glycine, serine and threonine metabolism	5	0	100		200		1.02899e+06	Not Found	High	1
Sobic.006G006000	6	High	Master Protein	C5YBM1	Carboxypeptidase OS=Sorghum bicolor OX=4558 GN=SORBI_3006G005900 PE=3 SV=3	0	5.667	2	1	1	1	487	53.2	5.78	3.37	1	metabolic process		catalytic activity	Pf00450	8057346		0	0	100		200		553308	Not Found	High	1
Sobic.006G009100	6	High	Master Protein	C5YBP9	Uncharacterized protein OS=Sorghum bicolor OX=4558 GN=SORBI_3006G009100 PE=4 SV=1	0	11.406	5	3	3	3	730	80.9	7.25	7.84	3				Pf07676	8080264		0	0	100		200		2.28029e+06	Not Found	High	1
Sobic.006G014000	6	High	Master Protein	C5YC45	Uncharacterized protein OS=Sorghum bicolor OX=4558 GN=SORBI_3006G014000 PE=3 SV=1	0.01	1.914	4	1	1	1	338	35.7	6.73	0	1	metabolic process	cytosol	catalytic activity;nucleotide binding	Pf00389, Pf02826	8080292	Glycine, serine and threonine metabolism; Biosynthesis of secondary metabolites; Glyoxylate and dicarboxylate metabolism; Carbon metabolism; Metabolic pathways	5	0						Not Found	High	1
Sobic.006G014400	6	High	Master Protein	A0A1B6PJF1	Pectate lyase OS=Sorghum bicolor OX=4558 GN=SORBI_3006G014400 PE=3 SV=1	0	3.691	2	1	1	1	484	51.6	7.56	2.39	1	metabolic process		catalytic activity;metal ion binding	Pf00544, Pf13229	8080293		0	0	100		200		791139	Not Found	High	1
Sobic.006G017000	6	High	Master Protein	A0A1B6PJI0	WD_REPEATS_REGION domain-containing protein OS=Sorghum bicolor OX=4558 GN=SORBI_3006G017000 PE=4 SV=1	0	10.519	6	3	3	3	479	52.6	8.98	8.12	3			protein binding	Pf00400	110436336		0	0	100		200		1.59207e+06	Not Found	High	1
Sobic.006G018100	6	High	Master Protein	C5YC92	Germin-like protein OS=Sorghum bicolor OX=4558 GN=SORBI_3006G018100 PE=3 SV=1	0	6.406	10	2	2	1	229	25	6.93	3.69	2		extracellular	metal ion binding	Pf00190, Pf07883	8083402		0	0	100		200		1.27731e+06	Not Found	High	1
Sobic.006G024500	6	High	Master Protein	A0A1B6PJN8	Uncharacterized protein OS=Sorghum bicolor OX=4558 GN=SORBI_3006G024500 PE=4 SV=1	0.008	2.053	6	1	1	1	158	17.2	6.33	0	1	metabolic process		catalytic activity	Pf00478, Pf00571	110436649		0	0	100		200		186446	Not Found	High	1
Sobic.006G028100	6	High	Master Protein	C5YCV0	Electron transfer flavoprotein subunit beta OS=Sorghum bicolor OX=4558 GN=SORBI_3006G028100 PE=3 SV=1	0	6.502	10	2	4	2	255	27.4	7.25	0	2	metabolic process	cytosol		Pf01012	8067771		0	0	100		200		1.76884e+06	Not Found	High	1
Sobic.006G028900	6	Medium	Master Protein	C5YD56	Fe2OG dioxygenase domain-containing protein OS=Sorghum bicolor OX=4558 GN=SORBI_3006G028900 PE=3 SV=1	0.025	1.438	2	1	2	1	374	40.9	5.96	0	1	metabolic process		catalytic activity;metal ion binding	Pf03171, Pf14226	8085738		0	0						Not Found	High	1
Sobic.006G032300	6	High	Master Protein	A0A1B6PJT3	HECT domain-containing protein OS=Sorghum bicolor OX=4558 GN=SORBI_3006G032300 PE=4 SV=1	0	4.377	1	2	3	2	1887	203.1	6.11	3.49	2	metabolic process		catalytic activity	Pf00632	8085752		0	0	100		200		830609	Not Found	High	1
Sobic.006G038200	6	High	Master Protein	C5YDS3	SASA domain-containing protein OS=Sorghum bicolor OX=4558 GN=SORBI_3006G038200 PE=4 SV=1	0	5.61	11	2	2	2	243	26.3	5.44	4.23	2				Pf03629	8086462		0	0	100		200		1154121	Not Found	High	1
Sobic.006G038800	6	High	Master Protein	C5YDS8	Purple acid phosphatase OS=Sorghum bicolor OX=4558 GN=SORBI_3006G038800 PE=3 SV=1	0	9.199	3	2	7	1	610	68.1	6.44	9.67	2	metabolic process		catalytic activity;metal ion binding	Pf00149, Pf14008	8069448		0	0	100		200		584979	Not Found	High	1
Sobic.006G043700	6	High	Master Protein	C5YE75	3-oxoacyl-[acyl-carrier-protein] reductase OS=Sorghum bicolor OX=4558 GN=SORBI_3006G043700 PE=3 SV=1	0	6.815	7	2	3	1	316	32.5	9.2	4.16	2	metabolic process		catalytic activity;nucleotide binding	Pf00106, Pf08659, Pf13561	8058659	Metabolic pathways; Biotin metabolism; Biosynthesis of unsaturated fatty acids; Fatty acid biosynthesis; Fatty acid metabolism	5	0	100		200		985737	Not Found	High	1
Sobic.006G047100	6	High	Master Protein	A0A1B6PK74	Exocyst subunit Exo70 family protein OS=Sorghum bicolor OX=4558 GN=SORBI_3006G047100 PE=3 SV=1	0	4.476	2	1	1	1	700	77.3	5.26	0	1	transport			Pf03081	8070786		0	0	100		200		1.08804e+06	Not Found	High	1
Sobic.006G056200	6	High	Master Protein	A0A1B6PKD9	Uncharacterized protein OS=Sorghum bicolor OX=4558 GN=SORBI_3006G056200 PE=3 SV=1	0.004	2.391	5	1	1	1	173	19.3	6.32	1.88	1				Pf04051	8155310		0	0						Not Found	High	1
Sobic.006G058000	6	High	Master Protein	C5YF83	Carboxypeptidase OS=Sorghum bicolor OX=4558 GN=SORBI_3006G058000 PE=3 SV=1	0.002	2.81	2	1	2	1	474	51.8	6.43	3.37	1	metabolic process		catalytic activity	Pf00450	8072024		0	0	100		200		669160	Not Found	High	1
Sobic.006G062500	6	High	Master Protein	A0A1B6PKJ2	Uncharacterized protein OS=Sorghum bicolor OX=4558 GN=SORBI_3006G062500 PE=3 SV=1	0	14.49	12	5	6	5	516	58.6	4.88	6.73	5	metabolic process	endoplasmic reticulum;membrane	metal ion binding;protein binding	Pf00262	110436187		0	0	100		200		2.7505e+06	Not Found	High	1
Sobic.006G065600	6	High	Master Protein	C5YFR4	Uncharacterized protein OS=Sorghum bicolor OX=4558 GN=SORBI_3006G065600 PE=4 SV=2	0	6.686	5	2	2	2	451	48.4	8.06	2.14	2				Pf07082	8075253; 110436326		0	0	100		200		1.22065e+06	Not Found	High	1
Sobic.006G067400	6	High	Master Protein	A0A1B6PKM3	Metallophos domain-containing protein OS=Sorghum bicolor OX=4558 GN=SORBI_3006G067400 PE=4 SV=1	0	3.765	2	1	1	1	527	57.2	7.05	2.33	1			catalytic activity	Pf00149	8072956		0	0	100		200		1.0243e+06	Not Found	High	1
Sobic.006G067800	6	High	Master Protein	C5YFT4	Uncharacterized protein OS=Sorghum bicolor OX=4558 GN=SORBI_3006G067800 PE=3 SV=1	0.001	3.375	9	1	1	1	112	11.5	4.41	2.17	1	metabolic process	ribosome	structural molecule activity	Pf00428	8075266	Ribosome	1	0	100		200		2639759	Not Found	High	1
Sobic.006G070500	6; 7	High	Master Protein	A0A1Z5R9D6	Uncharacterized protein OS=Sorghum bicolor OX=4558 GN=SORBI_3007G090430 PE=4 SV=1	0.001	3.507	3	2	2	2	643	70.4	6.54	1.71	2				Pf07910	8075279		0	0	100		200		663168	Not Found	High	1
Sobic.006G095600	6	High	Master Protein	C5Y999	Lipoxygenase OS=Sorghum bicolor OX=4558 GN=SORBI_3006G095600 PE=3 SV=1	0.008	2.045	1	1	1	1	924	103.4	6.81	1.74	1	metabolic process		catalytic activity;metal ion binding;protein binding	Pf00305, Pf01477	8065835	Metabolic pathways; Linoleic acid metabolism; alpha-Linolenic acid metabolism; Biosynthesis of secondary metabolites	4	0						Not Found	High	1
Sobic.006G096100	6	Medium	Master Protein	C5Y9A5	Aldo_ket_red domain-containing protein OS=Sorghum bicolor OX=4558 GN=SORBI_3006G096100 PE=4 SV=1	0.016	1.62	2	1	1	1	328	36	7.84	1.68	1	metabolic process		catalytic activity	Pf00248	8065840		0	0						Not Found	High	1
Sobic.006G098100	6	High	Master Protein	A0A1B6PL80	Protein-serine/threonine phosphatase OS=Sorghum bicolor OX=4558 GN=SORBI_3006G098100 PE=4 SV=1	0.002	2.807	2	1	1	1	453	48.6	6.13	1.87	1	metabolic process		catalytic activity	Pf00481, Pf07228, Pf13672	110436374		0	0	100		200		769697	Not Found	High	1
Sobic.006G101600	6	High	Master Protein	A0A1B6PL97	Photolyase/cryptochrome alpha/beta domain-containing protein OS=Sorghum bicolor OX=4558 GN=SORBI_3006G101600 PE=3 SV=1	0	20.569	8	6	7	2	694	78.6	5.96	13.67	6	regulation of biological process;response to stimulus		receptor activity;signal transducer activity	Pf00875, Pf03441, Pf12546	110436666		0	0	100		200		262194	Not Found	High	1
Sobic.006G104300	6	High	Master Protein	A0A1B6PLA9	Uncharacterized protein OS=Sorghum bicolor OX=4558 GN=SORBI_3006G104300 PE=4 SV=1	0	23.66	11	5	6	5	584	62	9.19	12.91	5	metabolic process		catalytic activity	Pf01019	8057464		0	0	100		200		6.95427e+06	Not Found	High	1
Sobic.006G106600	6	Medium	Master Protein	C5Y9U4	ArsA_ATPase domain-containing protein OS=Sorghum bicolor OX=4558 GN=SORBI_3006G106600 PE=4 SV=1	0.023	1.475	2	1	1	1	373	41.1	9.35	0	1			catalytic activity;nucleotide binding	Pf02374	8073430		0	0	100		200		555507	Not Found	High	1
Sobic.006G111700	6	High	Master Protein	C5YA84	Uncharacterized protein OS=Sorghum bicolor OX=4558 GN=SORBI_3006G111700 PE=3 SV=1	0	7.658	10	2	2	2	375	42.1	5.34	3.31	2	metabolic process		catalytic activity	Pf04371	8073557	Metabolic pathways; Arginine and proline metabolism	2	0	100		200		221476	Not Found	High	1
Sobic.006G112600	6	High	Master Protein	C5YA91	Indole-3-glycerol-phosphate synthase OS=Sorghum bicolor OX=4558 GN=SORBI_3006G112600 PE=3 SV=1	0	6.183	8	3	3	3	422	45	5.68	4.32	3	metabolic process		catalytic activity	Pf00218	8057502	Metabolic pathways; Biosynthesis of amino acids; Biosynthesis of secondary metabolites; Phenylalanine, tyrosine and tryptophan biosynthesis	4	0	100		200		1.9629e+06	Not Found	High	1
Sobic.006G114800	6	High	Master Protein	C5YAB0	Uncharacterized protein OS=Sorghum bicolor OX=4558 GN=SORBI_3006G114800 PE=4 SV=1	0	27.955	31	5	7	1	210	23.1	7.42	19.53	5	regulation of biological process;response to stimulus	endosome	catalytic activity;nucleotide binding	Pf00009, Pf00025, Pf00071, Pf01926, Pf08477	8058685		0	0	100		200		619767	Not Found	High	1
Sobic.006G118400	6	High	Master Protein	C5YAE8	Fe2OG dioxygenase domain-containing protein OS=Sorghum bicolor OX=4558 GN=SORBI_3006G118400 PE=3 SV=1	0.008	2.017	3	1	1	1	298	32.2	5.68	1.83	1	metabolic process		catalytic activity;metal ion binding	Pf03171, Pf14226	8058709		0	0	100		200		621029	Not Found	High	1
Sobic.006G119200	6	High	Master Protein	C5YAF5	Amine oxidase OS=Sorghum bicolor OX=4558 GN=SORBI_3006G119200 PE=3 SV=1	0	5.106	2	1	1	1	782	86.5	7.24	3.8	1	metabolic process		catalytic activity;metal ion binding	Pf01179, Pf02728	8073581	beta-Alanine metabolism; Tyrosine metabolism; Isoquinoline alkaloid biosynthesis; Biosynthesis of secondary metabolites; Glycine, serine and threonine metabolism; Phenylalanine metabolism; Metabolic pathways; Tropane, piperidine and pyridine alkaloid biosynthesis	8	0	100		200		642592	Not Found	High	1
Sobic.006G120900	6	High	Master Protein	A0A1B6PLM9	Iso_dh domain-containing protein OS=Sorghum bicolor OX=4558 GN=SORBI_3006G120900 PE=3 SV=1	0	23.191	15	4	5	1	371	39.8	7.49	14.34	4	metabolic process		catalytic activity	Pf00180	110436564		0	3	2.309	51.7	148.3	1.80473e+06	5.18113e+06	Not Found	High	1
Sobic.006G124900	6	High	Master Protein	C5YAV4	Uncharacterized protein OS=Sorghum bicolor OX=4558 GN=SORBI_3006G124900 PE=3 SV=1	0	9.259	5	3	3	3	665	73.6	5.17	7.3	3				Pf02847	8073676		0	0	100		200		2.9896e+06	Not Found	High	1
Sobic.006G130000	6	High	Master Protein	C5YBC5	Protein kinase domain-containing protein OS=Sorghum bicolor OX=4558 GN=SORBI_3006G130000 PE=4 SV=1	0	6.343	5	2	2	2	372	41.1	8.91	3.39	2	metabolic process;regulation of biological process;response to stimulus	membrane	catalytic activity;nucleotide binding;receptor activity;signal transducer activity	Pf00069, Pf03109, Pf07714	8060180	Plant-pathogen interaction	1	0	100		200		527087	Not Found	High	1
Sobic.006G131000	6	High	Master Protein	C5YBD5	RBR-type E3 ubiquitin transferase OS=Sorghum bicolor OX=4558 GN=SORBI_3006G131000 PE=3 SV=1	0	13.923	6	3	4	3	589	66.4	5.41	8.26	3	metabolic process;regulation of biological process	cytoplasm	catalytic activity;metal ion binding;protein binding	Pf01485	8060188		0	0	100		200		1.68331e+06	Not Found	High	1
Sobic.006G132200	6	High	Master Protein	C5YBE7	Chitinase OS=Sorghum bicolor OX=4558 GN=SORBI_3006G132200 PE=4 SV=1	0	30.98	24	6	6	5	271	28.7	8.18	16.24	6	metabolic process		catalytic activity	Pf00182, Pf00187	8060191	Amino sugar and nucleotide sugar metabolism; Metabolic pathways	2	0	100		200		3.77763e+06	Not Found	High	1
Sobic.006G132500	6	High	Master Protein	C5YBF0	Chitinase OS=Sorghum bicolor OX=4558 GN=SORBI_3006G132500 PE=4 SV=1	0	7.18	5	1	1	1	279	29	5.25	2.61	1	metabolic process		catalytic activity	Pf00182, Pf00187	8060195	Metabolic pathways; Amino sugar and nucleotide sugar metabolism	2	0	100		200		970264	Not Found	High	1
Sobic.006G135000	6	Medium	Master Protein	C5YBH2	Uncharacterized protein OS=Sorghum bicolor OX=4558 GN=SORBI_3006G135000 PE=4 SV=1	0.034	1.25	2	1	1	1	447	49.2	5.8	0	1	metabolic process	nucleus	RNA binding	Pf00076, Pf05383, Pf08777, Pf14259	8060205		0	0	100		200		235782	Not Found	High	1
Sobic.006G138000	6	High	Master Protein	A0A1B6PLV3	Uncharacterized protein OS=Sorghum bicolor OX=4558 GN=SORBI_3006G138000 PE=4 SV=1	0	4.375	2	2	2	2	1178	128.5	6.6	3.74	2	cell organization and biogenesis	endosome		Pf08626	8060215		0	0	100		200		733673	Not Found	High	1
Sobic.006G140600	6	High	Master Protein	A0A1B6PLX8	Uncharacterized protein OS=Sorghum bicolor OX=4558 GN=SORBI_3006G140600 PE=4 SV=1	0	6.967	2	2	4	2	1442	159.6	7.2	8.48	2			protein binding	Pf02985, Pf12348, Pf13513	8061883		0	0	100		200		1.54075e+06	Not Found	High	1
Sobic.006G141600	6	High	Master Protein	C5YBX0	Isocitrate dehydrogenase [NADP] OS=Sorghum bicolor OX=4558 GN=SORBI_3006G141600 PE=3 SV=1	0	19.276	11	7	11	2	487	54.4	8.7	17.64	7	metabolic process	mitochondrion	catalytic activity;metal ion binding;nucleotide binding	Pf00180	8075909	Glutathione metabolism; Biosynthesis of secondary metabolites; Carbon metabolism; Peroxisome; Biosynthesis of amino acids; Metabolic pathways; 2-Oxocarboxylic acid metabolism; Citrate cycle (TCA cycle)	8	0	100		200		1.61948e+06	Not Found	High	1
Sobic.006G146200	6	Medium	Master Protein	A0A1B6PM07	Uncharacterized protein OS=Sorghum bicolor OX=4558 GN=SORBI_3006G146200 PE=3 SV=1	0.028	1.322	2	1	1	1	521	59	7.17	0	1	metabolic process		catalytic activity	Pf00232	8064488		0	0	100		200		355410	Not Found	High	1
Sobic.006G147700	6	High	Master Protein	C5YCC5	Beta_elim_lyase domain-containing protein OS=Sorghum bicolor OX=4558 GN=SORBI_3006G147700 PE=3 SV=1	0	3.565	3	1	3	1	372	39.6	7.93	2.36	1	metabolic process	cytosol	catalytic activity	Pf00155, Pf00282, Pf01041, Pf01053, Pf01212	8075931	Glycine, serine and threonine metabolism; Metabolic pathways; Biosynthesis of amino acids; Biosynthesis of secondary metabolites	4	0	100		200		642419	Not Found	High	1
Sobic.006G153400	6	High	Master Protein	A0A1B6PM60	Uncharacterized protein OS=Sorghum bicolor OX=4558 GN=SORBI_3006G153400 PE=3 SV=1	0	6.953	5	2	2	2	509	57.7	7.08	4.43	2			nucleotide binding	Pf03969	110436392		0	0	100		200		1.12323e+06	Not Found	High	1
Sobic.006G158700	6	High	Master Protein	C5YCW6	Uncharacterized protein OS=Sorghum bicolor OX=4558 GN=SORBI_3006G158700 PE=3 SV=1	0	4.757	6	2	2	1	310	33.6	5.26	3.94	2				Pf00106, Pf08659, Pf13561	8082885		0	0	100		200		608027	Not Found	High	1
Sobic.006G158800	6	High	Master Protein	C5YCW7	Uncharacterized protein OS=Sorghum bicolor OX=4558 GN=SORBI_3006G158800 PE=3 SV=1	0	4.346	8	2	2	1	299	32.1	5.55	2.15	2				Pf00106, Pf08659, Pf13561	8083006	Monoterpenoid biosynthesis; Biosynthesis of secondary metabolites	2	0						Not Found	High	1
Sobic.006G160200	6	High	Master Protein	C5YCX9	MSP domain-containing protein OS=Sorghum bicolor OX=4558 GN=SORBI_3006G160200 PE=4 SV=1	0.003	2.441	3	1	1	1	249	27.7	6.61	0	1		membrane		Pf00635	8083321		0	0	100		200		488167	Not Found	High	1
Sobic.006G165400	6	High	Master Protein	C5YD28	Glutamate dehydrogenase OS=Sorghum bicolor OX=4558 GN=SORBI_3006G165400 PE=3 SV=1	0	41.874	26	8	10	6	411	44.4	6.71	30.8	8	cell communication;metabolic process;response to stimulus	membrane;mitochondrion	catalytic activity;metal ion binding;nucleotide binding	Pf00208, Pf02812	8055934	Alanine, aspartate and glutamate metabolism; Carbon metabolism; Arginine biosynthesis; Nitrogen metabolism; Metabolic pathways	5	0	100		200		2.72131e+07	Not Found	High	1	Acetyl [N-Term]
Sobic.006G173900	6	High	Master Protein	Q6JAG4	Glutathione peroxidase OS=Sorghum bicolor OX=4558 GN=SB20O07.21 PE=3 SV=1	0	11.544	25	4	4	4	168	18.4	7.08	3.44	4	metabolic process;response to stimulus		antioxidant activity;catalytic activity	Pf00255, Pf00578, Pf08534	8056585	Glutathione metabolism; Arachidonic acid metabolism	2	0	100		200		7.76249e+06	Not Found	High	1
Sobic.006G175900	6	High	Master Protein	A0A1B6PMK4	Cyclic nucleotide-binding domain-containing protein OS=Sorghum bicolor OX=4558 GN=SORBI_3006G175900 PE=3 SV=1	0	8.285	7	3	4	1	427	48.4	7.12	8.56	3	metabolic process		catalytic activity	Pf00027, Pf02551, Pf13622	8155394		0	0						Not Found	High	1
Sobic.006G176600	6	High	Master Protein	A0A1B6PMJ9	Branched-chain-amino-acid aminotransferase OS=Sorghum bicolor OX=4558 GN=SORBI_3006G176600 PE=3 SV=1	0	8.177	4	2	2	2	553	60.1	9.61	5.79	2	metabolic process		catalytic activity	Pf01063	8064642		0	0	100		200		2550906	Not Found	High	1
Sobic.006G177400	6	High	Master Protein	C5YDX8	Amino_oxidase domain-containing protein OS=Sorghum bicolor OX=4558 GN=SORBI_3006G177400 PE=4 SV=1	0	11.128	7	3	3	3	527	58.6	5.64	5.29	3	metabolic process		catalytic activity	Pf01593	8057567		0	0	100		200		1.37606e+06	Not Found	High	1
Sobic.006G179900	6	High	Master Protein	A0A1B6PMJ7	Uncharacterized protein OS=Sorghum bicolor OX=4558 GN=SORBI_3006G179900 PE=4 SV=1	0	4.986	2	2	2	2	1074	118	7.43	4.86	2	cell differentiation		protein binding		8056605		0	0	100		200		2.79558e+06	Not Found	High	1
Sobic.006G182200	6	High	Master Protein	A0A1B6PMN0	WD_REPEATS_REGION domain-containing protein OS=Sorghum bicolor OX=4558 GN=SORBI_3006G182200 PE=4 SV=1	0	4.726	4	2	3	2	398	42.5	4.61	2.09	2			protein binding	Pf00400, Pf08662	110436535		0	0	100		200		1.57768e+06	Not Found	High	1
Sobic.006G185800	6	High	Master Protein	C5YE56	Uncharacterized protein OS=Sorghum bicolor OX=4558 GN=SORBI_3006G185800 PE=3 SV=1	0	10.87	4	2	2	2	777	82.2	7.68	6.65	2	metabolic process		catalytic activity	Pf00082, Pf02225, Pf05922	8060415		0	0	100		200		1.81289e+06	Not Found	High	1
Sobic.006G187100	6	High	Master Protein	A0A1B6PMT4	Uncharacterized protein OS=Sorghum bicolor OX=4558 GN=SORBI_3006G187100 PE=3 SV=1	0	10.266	5	1	1	1	320	35.3	6.87	3.87	1	metabolic process			Pf03152	110436522		0	0	100		200		932405	Not Found	High	1
Sobic.006G192500	6	High	Master Protein	C5YEK7	Uncharacterized protein OS=Sorghum bicolor OX=4558 GN=SORBI_3006G192500 PE=4 SV=1	0	22.995	9	3	4	3	555	61.1	5.73	8.71	3	metabolic process;regulation of biological process;response to stimulus	cytoplasm;membrane;nucleus	catalytic activity;metal ion binding;nucleotide binding;protein binding	Pf00036, Pf00069, Pf06293, Pf07714, Pf13202, Pf13405, Pf13499, Pf13833, Pf14531	8060443	Plant-pathogen interaction	1	0	100		200		3903422	Not Found	High	1
Sobic.006G198300	6	High	Master Protein	C5YF10	Uncharacterized protein OS=Sorghum bicolor OX=4558 GN=SORBI_3006G198300 PE=4 SV=1	0.008	2.059	1	1	1	1	759	83.5	5.05	0	1	metabolic process		catalytic activity;motor activity	Pf01576, Pf03961, Pf04111, Pf05701, Pf13514	8071087		0	0						Not Found	High	1
Sobic.006G202200	6	High	Master Protein	C5YF53	ENTH domain-containing protein OS=Sorghum bicolor OX=4558 GN=SORBI_3006G202200 PE=4 SV=1	0	4.165	3	2	3	1	591	62.9	5.19	0	2	transport		protein binding	Pf01417	8063919	Endocytosis	1	0						Not Found	High	1
Sobic.006G203900	6	High	Master Protein	C5YF66	V-type proton ATPase subunit G OS=Sorghum bicolor OX=4558 GN=SORBI_3006G203900 PE=3 SV=1	0	7.638	21	3	3	3	110	12.3	6.13	6.47	3	transport		catalytic activity;transporter activity	Pf03179	8063923	Metabolic pathways; Oxidative phosphorylation; Phagosome	3	0	100		200		3.21015e+06	Not Found	High	1
Sobic.006G204200	6	Medium	Master Protein	C5YF68	Uncharacterized protein OS=Sorghum bicolor OX=4558 GN=SORBI_3006G204200 PE=4 SV=1	0.028	1.325	2	1	1	1	531	59.9	9.54	0	1	transport		transporter activity	Pf01547, Pf13343, Pf13416, Pf13531	8063925		0	0	100		200		299540	Not Found	High	1
Sobic.006G210800	6	High	Master Protein	C5YFN1	Coproporphyrinogen oxidase OS=Sorghum bicolor OX=4558 GN=SORBI_3006G210800 PE=3 SV=1	0.004	2.286	4	1	1	1	395	43.7	7.52	0	1	metabolic process		catalytic activity	Pf01218	8063950	Metabolic pathways; Biosynthesis of secondary metabolites; Porphyrin and chlorophyll metabolism	3	0	100		200		796162	Not Found	High	1
Sobic.006G211100	6	High	Master Protein	C5YFN2	Uncharacterized protein OS=Sorghum bicolor OX=4558 GN=SORBI_3006G211100 PE=4 SV=2	0	5.429	2	2	2	2	882	98.2	5.87	1.8	2	metabolic process;regulation of biological process;response to stimulus		catalytic activity;RNA binding;signal transducer activity	Pf00076, Pf13893, Pf14259	8063951; 8063955		0	0	100		200		1.22216e+06	Not Found	High	1
Sobic.006G212400	6	Medium	Master Protein	C5YFP6	Pectate_lyase_3 domain-containing protein OS=Sorghum bicolor OX=4558 GN=SORBI_3006G212400 PE=4 SV=1	0.04	1.18	2	1	1	1	496	51.6	6.48	2.13	1					8072332		0	0	100		200		1.027e+06	Not Found	High	1
Sobic.006G213400	6	High	Master Protein	C5YFQ0	AICAR transformylase OS=Sorghum bicolor OX=4558 GN=SORBI_3006G213400 PE=3 SV=2	0	33.439	13	7	9	4	593	64.2	7.59	24.99	7	metabolic process		catalytic activity	Pf01808, Pf02142	8072334; 8072340		0	3	22.139	3.4	196.6	193610	1.10564e+07	Not Found	High	1
Sobic.006G214400	6	High	Master Protein	A0A1B6PN76	Uncharacterized protein OS=Sorghum bicolor OX=4558 GN=SORBI_3006G214400 PE=4 SV=1	0	4.714	3	2	2	2	584	63.7	5.34	1.69	2					8063969		0	0	100		200		806681	Not Found	High	1
Sobic.006G216200	6	High	Master Protein	C5YG25	Uncharacterized protein OS=Sorghum bicolor OX=4558 GN=SORBI_3006G216200 PE=4 SV=1	0.004	2.277	3	1	1	1	371	42.7	10.32	2.08	1					8074706		0	0	100		200		1.07216e+06	Not Found	High	1
Sobic.006G217600	6	High	Master Protein	A0A1B6PN84	Uncharacterized protein OS=Sorghum bicolor OX=4558 GN=SORBI_3006G231266 PE=4 SV=2	0.002	2.741	4	1	1	1	228	25.1	8.82	0	1					8074772		0	0						Not Found	High	1
Sobic.006G220500	6	High	Master Protein	C5YG56	(S)-2-hydroxy-acid oxidase OS=Sorghum bicolor OX=4558 GN=SORBI_3006G220500 PE=3 SV=2	0	13.852	7	4	7	1	415	45.6	8.29	13.16	4	defense response;metabolic process;regulation of biological process;response to stimulus	membrane	catalytic activity;nucleotide binding	Pf00478, Pf01070, Pf01645, Pf03060	8074725; 8074729		0	0	100		200		1.10848e+06	Not Found	High	1
Sobic.006G226700	6	Medium	Master Protein	A0A1B6PND3	Epimerase domain-containing protein OS=Sorghum bicolor OX=4558 GN=SORBI_3006G226700 PE=4 SV=1	0.022	1.518	3	1	1	1	345	37.6	5.3	2.07	1	metabolic process		catalytic activity	Pf00106, Pf01073, Pf01370, Pf05368, Pf07993, Pf13460	110436259		0	0						Not Found	High	1
Sobic.006G228000	6	High	Master Protein	C5YGM9	Uncharacterized protein OS=Sorghum bicolor OX=4558 GN=SORBI_3006G228000 PE=4 SV=1	0	22.497	9	2	3	2	215	20.9	6.11	12.29	2	regulation of biological process		DNA binding;metal ion binding	Pf00098, Pf00313, Pf08206	8066848		0	0	100		200		6.88018e+06	Not Found	High	1
Sobic.006G232200	6	High	Master Protein	A0A1B6PNG7	t-SNARE coiled-coil homology domain-containing protein OS=Sorghum bicolor OX=4558 GN=SORBI_3006G232200 PE=4 SV=1	0.001	3.514	10	2	2	2	231	25.9	8.56	0	2		membrane	protein binding	Pf05739	110436404		0	0	100		200		245945	Not Found	High	1
Sobic.006G232400	6	High	Master Protein	A0A1B6PNI2	Uncharacterized protein OS=Sorghum bicolor OX=4558 GN=SORBI_3006G232400 PE=4 SV=1	0	4.635	7	2	2	2	454	47.4	6.33	1.61	2			catalytic activity	Pf01053, Pf06838	8079544		0	0	100		200		729183	Not Found	High	1
Sobic.006G233300	6	High	Master Protein	C5Y8W3	Uncharacterized protein OS=Sorghum bicolor OX=4558 GN=SORBI_3006G233300 PE=4 SV=1	0	5.159	4	3	5	1	527	53.3	5.52	8.35	3			RNA binding	Pf00076, Pf13893, Pf14259	8079548	Spliceosome	1	1	100		200		2.1956e+06	Not Found	High	1
Sobic.006G242900	6	High	Master Protein	A0A1B6PNN6	Uncharacterized protein OS=Sorghum bicolor OX=4558 GN=SORBI_3006G242900 PE=4 SV=1	0.006	2.137	4	1	1	1	485	51.4	5.59	0	1	metabolic process		catalytic activity	Pf00201	8079593		0	0	100		200		228737	Not Found	High	1
Sobic.006G245400	6	High	Master Protein	C5Y9G6	NADPH--cytochrome P450 reductase OS=Sorghum bicolor OX=4558 GN=SORBI_3006G245400 PE=3 SV=1	0	6.666	4	2	3	2	694	76.3	5.2	4.13	2	metabolic process;response to stimulus	cytoplasm;cytosol;endoplasmic reticulum;membrane	catalytic activity;nucleotide binding	Pf00175, Pf00258, Pf00667	8068503		0	0	100		200		790201	Not Found	High	1
Sobic.006G247800	6	High	Master Protein	C5Y9I6	Peroxidase OS=Sorghum bicolor OX=4558 GN=SORBI_3006G247800 PE=3 SV=1	0	24.731	20	5	5	5	337	36	9.17	11.86	5	metabolic process;response to stimulus	extracellular	antioxidant activity;catalytic activity;metal ion binding	Pf00141	8070254	Phenylpropanoid biosynthesis; Biosynthesis of secondary metabolites; Metabolic pathways	3	0	100		200		1.09942e+07	Not Found	High	1
Sobic.006G251500	6	High	Master Protein	A0A1B6PNS9	Inositol-pentakisphosphate 2-kinase OS=Sorghum bicolor OX=4558 GN=SORBI_3006G251500 PE=4 SV=1	0	3.969	4	2	3	2	452	50.5	7.17	1.97	2	metabolic process		catalytic activity;nucleotide binding	Pf06090	110436526		0	0	100		200		1.12231e+06	Not Found	High	1
Sobic.006G251600	6	High	Master Protein	C5Y9M2	S1 domain-containing protein OS=Sorghum bicolor OX=4558 GN=SORBI_3006G251600 PE=4 SV=1	0	11.56	8	2	3	2	319	35.8	8.18	5.47	2	metabolic process		RNA binding		8082540	RNA degradation	1	0	100		200		1.1195e+06	Not Found	High	1
Sobic.006G253000	6	Medium	Master Protein	C5Y9N0	PDZ_6 domain-containing protein OS=Sorghum bicolor OX=4558 GN=SORBI_3006G253000 PE=4 SV=2	0.013	1.716	2	1	1	1	500	56.3	7.18	0	1			protein binding	Pf00595, Pf13180, Pf13365	8082543; 8082545	Plant hormone signal transduction	1	0						Not Found	High	1
Sobic.006G256600	6	Medium	Master Protein	C5YA00	PAP_fibrillin domain-containing protein OS=Sorghum bicolor OX=4558 GN=SORBI_3006G256600 PE=4 SV=1	0.015	1.653	3	1	1	1	299	32.7	6.62	1.68	1				Pf04755	8070285		0	0	100		200		666350	Not Found	High	1
Sobic.006G258300	6	High	Master Protein	A0A1B6PNY0	Cysteine dioxygenase OS=Sorghum bicolor OX=4558 GN=SORBI_3006G258300 PE=3 SV=1	0.009	1.94	5	1	1	1	263	28.7	7.17	0	1	metabolic process		catalytic activity	Pf07847	8070291		0	0	100		200		628977	Not Found	High	1
Sobic.006G260300	6	High	Master Protein	C5YA35	Uncharacterized protein OS=Sorghum bicolor OX=4558 GN=SORBI_3006G260300 PE=3 SV=1	0	7.796	5	2	4	2	467	50.2	6.11	6.79	2	metabolic process	vacuole	catalytic activity	Pf00112, Pf00396, Pf08246	8070301		0	0	100		200		1.65628e+06	Not Found	High	1
Sobic.006G261100	6	High	Master Protein	C5YA43	UBX domain-containing protein OS=Sorghum bicolor OX=4558 GN=SORBI_3006G261100 PE=4 SV=1	0	12.534	5	2	4	2	463	50.9	4.91	5.72	2			protein binding	Pf00789, Pf13899, Pf14555	8070305		0	0	100		200		471507	Not Found	High	1
Sobic.006G261200	6	High	Master Protein	A0A1B6PNZ9	Myb-like domain-containing protein OS=Sorghum bicolor OX=4558 GN=SORBI_3006G261200 PE=4 SV=1	0	3.656	4	1	1	1	387	41.4	9.64	2.44	1				Pf13837	8070306		0	0						Not Found	High	1
Sobic.006G261400	6	High	Master Protein	A0A1B6PP02	Uncharacterized protein OS=Sorghum bicolor OX=4558 GN=SORBI_3006G261400 PE=4 SV=1	0	15.901	7	4	5	4	596	63.8	5.02	13.25	4				Pf08192	8070307		0	0	100		200		6.67927e+06	Not Found	High	1
Sobic.006G262100	6	High	Master Protein	A0A1B6PP06	Auxin response factor OS=Sorghum bicolor OX=4558 GN=SORBI_3006G262100 PE=3 SV=1	0	13.048	5	4	6	4	819	91	6.39	9.68	4	metabolic process;regulation of biological process;response to stimulus	nucleus	DNA binding;protein binding	Pf02309, Pf02362, Pf06507	8082594		0	0	100		200		6.95423e+06	Not Found	High	1
Sobic.006G265600	6	High	Master Protein	C5YAH3	Dolichyl-diphosphooligosaccharide--protein glycotransferase OS=Sorghum bicolor OX=4558 GN=SORBI_3006G265600 PE=3 SV=1	0.001	3.386	2	2	2	2	720	80.6	8.87	1.69	2	metabolic process	endoplasmic reticulum;membrane	catalytic activity	Pf02516	8074822	Metabolic pathways; N-Glycan biosynthesis; Protein processing in endoplasmic reticulum	3	0	100		200		1.18054e+06	Not Found	High	1
Sobic.006G268200	6	High	Master Protein	C5YAK0	NADPH-protochlorophyllide oxidoreductase OS=Sorghum bicolor OX=4558 GN=SORBI_3006G268200 PE=3 SV=1	0	40.627	23	11	34	6	385	41.1	9.47	55.14	11	metabolic process		catalytic activity		8076468	Biosynthesis of secondary metabolites; Metabolic pathways; Porphyrin and chlorophyll metabolism	3	5	7.448	9.7	190.3	8.22741e+06	1.61174e+08	Not Found	High	1
Sobic.006G272800	6	High	Master Protein	A0A1B6PP66	Uncharacterized protein OS=Sorghum bicolor OX=4558 GN=SORBI_3006G272800 PE=3 SV=1	0	7.269	2	2	4	1	1012	114.8	9.16	2.97	2			protein binding	Pf00168, Pf08372	110436086		0	0	100		200		396632	Not Found	High	1
Sobic.006G273200	6	High	Master Protein	C5YAP2	Protein kinase domain-containing protein OS=Sorghum bicolor OX=4558 GN=SORBI_3006G273200 PE=4 SV=1	0	11.154	6	2	2	2	490	55.1	6.1	6.48	2	metabolic process;regulation of biological process;response to stimulus	membrane	catalytic activity;nucleotide binding;protein binding;receptor activity;signal transducer activity	Pf00069, Pf07714, Pf13414	8076490	Plant hormone signal transduction	1	0	100		200		2.25861e+06	Not Found	High	1
Sobic.006G274200	6	High	Master Protein	C5YAZ3	Peptidase A1 domain-containing protein OS=Sorghum bicolor OX=4558 GN=SORBI_3006G274200 PE=3 SV=1	0	27.054	11	4	6	4	497	51.2	8.54	16.85	4	metabolic process	membrane	catalytic activity	Pf00026, Pf14541, Pf14543	8055446		0	0	100		200		1.30993e+07	Not Found	High	1
Sobic.006G276200	6	High	Master Protein	C5YB13	F-box domain-containing protein OS=Sorghum bicolor OX=4558 GN=SORBI_3006G276200 PE=4 SV=1	0.001	3.275	3	1	1	1	413	44.1	9.17	1.7	1	metabolic process		catalytic activity;protein binding		8055460		0	0	100		200		702054	Not Found	High	1
Sobic.006G277600	6	High	Master Protein	C5YB25	Peroxidase OS=Sorghum bicolor OX=4558 GN=SORBI_3006G277600 PE=3 SV=1	0	12.299	8	2	2	2	347	36.2	5.25	7.94	2	cell organization and biogenesis;metabolic process;response to stimulus	extracellular	antioxidant activity;catalytic activity;metal ion binding	Pf00141	8055466	Biosynthesis of secondary metabolites; Phenylpropanoid biosynthesis; Metabolic pathways	3	0	100		200		4.27557e+06	Not Found	High	1
Sobic.006G278700	6	High	Master Protein	A0A1B6PPC2	TPR_REGION domain-containing protein OS=Sorghum bicolor OX=4558 GN=SORBI_3006G278700 PE=4 SV=1	0.002	2.854	4	1	1	1	335	36.9	5.27	1.92	1			protein binding	Pf00515, Pf07719, Pf13414, Pf13424, Pf13431	110436309		0	0	100		200		549149	Not Found	High	1
Sobic.006G282200	6	High	Master Protein	A0A1B6PPD4	Dolichyl-diphosphooligosaccharide--protein glycosyltransferase subunit 1 OS=Sorghum bicolor OX=4558 GN=SORBI_3006G282200 PE=3 SV=1	0.001	3.32	4	1	1	1	481	54	8.12	0	1	metabolic process	endoplasmic reticulum;membrane	catalytic activity	Pf04597	110436375		0	0						Not Found	High	1
Sobic.007G003800	7	Medium	Master Protein	C5YLF5	N-acetyltransferase domain-containing protein OS=Sorghum bicolor OX=4558 GN=SORBI_3007G003800 PE=4 SV=1	0.033	1.266	9	1	1	1	234	25.7	5.31	2.46	1	metabolic process		catalytic activity	Pf00583, Pf08445	8064329		0	0	100		200		4606197	Not Found	High	1
Sobic.007G013900	7	High	Master Protein	A0A1B6PF00	Uncharacterized protein OS=Sorghum bicolor OX=4558 GN=SORBI_3007G013900 PE=4 SV=1	0	6.863	9	2	2	2	141	15.6	8.35	0	2					110437039		0	0	100		200		386751	Not Found	High	1
Sobic.007G014200	7	High	Master Protein	C5YLZ0	Peroxidase OS=Sorghum bicolor OX=4558 GN=SORBI_3007G014200 PE=3 SV=2	0.004	2.297	3	1	1	1	314	33.7	5.52	2.21	1	cell organization and biogenesis;metabolic process;response to stimulus	extracellular	antioxidant activity;catalytic activity;metal ion binding	Pf00141	8066080		0	0	100		200		750518	Not Found	High	1
Sobic.007G018300	7	High	Master Protein	C5YM25	Uncharacterized protein OS=Sorghum bicolor OX=4558 GN=SORBI_3007G018300 PE=3 SV=1	0.002	2.803	10	1	3	1	109	11	4.41	2.05	1	metabolic process;regulation of biological process	ribosome	enzyme regulator activity;structural molecule activity	Pf00428	8068570	Ribosome	1	0	100		200		579443	Not Found	High	1
Sobic.007G022700	7	High	Master Protein	C5YMH2	PCI domain-containing protein OS=Sorghum bicolor OX=4558 GN=SORBI_3007G022700 PE=4 SV=1	0.001	3.001	3	1	1	1	429	47.9	6.1	2.87	1	metabolic process;regulation of biological process	cytosol	protein binding	Pf01399	8066119		0	0	100		200		1.66809e+06	Not Found	High	1
Sobic.007G024700	7	High	Master Protein	C5YMI8	Serine/threonine protein phosphatase 2A regulatory subunit OS=Sorghum bicolor OX=4558 GN=SORBI_3007G024700 PE=3 SV=1	0.001	3.197	2	1	1	1	509	57.9	8.09	1.95	1	regulation of biological process;response to stimulus		enzyme regulator activity	Pf01603, Pf12783	8074049	mRNA surveillance pathway	1	0	100		200		933255	Not Found	High	1
Sobic.007G026000	7	Medium	Master Protein	A0A1B6PFI9	Uncharacterized protein OS=Sorghum bicolor OX=4558 GN=SORBI_3007G026000 PE=4 SV=2	0.027	1.34	1	1	1	1	708	78.8	5.02	0	1				Pf00439	8066134		0	0						Not Found	High	1
Sobic.007G027100	7	High	Master Protein	A0A1B6PF67	Uncharacterized protein OS=Sorghum bicolor OX=4558 GN=SORBI_3007G027100 PE=3 SV=1	0	5.483	3	2	2	2	933	106.2	8.46	2.02	2			nucleotide binding	Pf00931, Pf12799, Pf13191, Pf13401	8074063		0	0	100		200		576206	Not Found	High	1
Sobic.007G027200	7	High	Master Protein	C5YMV6	Glycosyltransferase OS=Sorghum bicolor OX=4558 GN=SORBI_3007G027200 PE=3 SV=1	0	12.413	11	4	4	4	499	53	6.43	4.53	4	metabolic process		catalytic activity	Pf00201, Pf04101, Pf13528	8066139		0	0	100		200		1.88454e+06	Not Found	High	1
Sobic.007G032000	7	High	Master Protein	Q8W0T4	Tryptophan synthase OS=Sorghum bicolor OX=4558 GN=S250_18C08.10 PE=3 SV=1	0	11.383	8	3	3	3	476	50.8	6.9	5.01	3	metabolic process	cytoplasm	catalytic activity	Pf00291	8067797	Glycine, serine and threonine metabolism; Biosynthesis of secondary metabolites; Biosynthesis of amino acids; Phenylalanine, tyrosine and tryptophan biosynthesis; Metabolic pathways	5	0	100		200		9.55534e+06	Not Found	High	1
Sobic.007G038600	7	High	Master Protein	A0A1B6PFE9	Pyr_redox_2 domain-containing protein OS=Sorghum bicolor OX=4558 GN=SORBI_3007G038600 PE=4 SV=1	0	3.696	4	2	3	2	504	53.9	7.18	0	2	metabolic process		catalytic activity;nucleotide binding	Pf00070, Pf07992	110436954		0	0	100		200		1.22445e+06	Not Found	High	1
Sobic.007G043400	7	High	Master Protein	C5YGY0	Transaldolase OS=Sorghum bicolor OX=4558 GN=SORBI_3007G043400 PE=3 SV=1	0	7.126	4	1	2	1	394	42.5	5.6	0	1	metabolic process	cytoplasm	catalytic activity;metal ion binding	Pf00923	8076588	Biosynthesis of secondary metabolites; Pentose phosphate pathway; Biosynthesis of amino acids; Metabolic pathways; Carbon metabolism	5	0						Not Found	High	1
Sobic.007G045600	7	High	Master Protein	C5YH01	MSP domain-containing protein OS=Sorghum bicolor OX=4558 GN=SORBI_3007G045600 PE=4 SV=1	0.001	3.513	7	2	3	1	244	26.8	8.24	2.59	2		membrane		Pf00635	8069619		0	1	4.275	14.4	185.6	121369	1.55913e+06	Not Found	High	1
Sobic.007G058100	7	High	Master Protein	C5YHU1	Uncharacterized protein OS=Sorghum bicolor OX=4558 GN=SORBI_3007G058100 PE=4 SV=1	0.001	3.195	3	2	2	2	511	59.2	7.44	1.8	2	metabolic process;response to stimulus	nucleus	catalytic activity	Pf09737	8080887	Ubiquitin mediated proteolysis	1	0	100		200		1.19185e+06	Not Found	High	1
Sobic.007G058800	7	High	Master Protein	C5YHU7	Uncharacterized protein OS=Sorghum bicolor OX=4558 GN=SORBI_3007G058800 PE=3 SV=1	0	9.795	9	3	4	3	374	41	5.14	9.73	3	metabolic process		catalytic activity;protein binding	Pf00891, Pf08100	8080891		0	0	100		200		3.26398e+06	Not Found	High	1
Sobic.007G062600	7	Medium	Master Protein	C5YHY1	mRNA cap guanine-N7 methyltransferase OS=Sorghum bicolor OX=4558 GN=SORBI_3007G062600 PE=3 SV=1	0.024	1.444	2	1	1	1	368	42	6.73	0	1	metabolic process	nucleus	catalytic activity;RNA binding	Pf03291, Pf08241, Pf08242, Pf12847, Pf13489, Pf13649, Pf13847	8069685	mRNA surveillance pathway	1	0	100		200		212797	Not Found	High	1
Sobic.007G062800	7	Medium	Master Protein	C5YHX1	SET domain-containing protein OS=Sorghum bicolor OX=4558 GN=SORBI_3007G062800 PE=4 SV=2	0.014	1.671	0	1	1	1	2264	254.7	6.95	0	1			protein binding	Pf00856, Pf02213, Pf05110, Pf14237	8069680; 8069686	Homologous recombination; Non-homologous end-joining	2	0	100		200		732572	Not Found	High	1
Sobic.007G063200	7	High	Master Protein	C5YHY9	CBFD_NFYB_HMF domain-containing protein OS=Sorghum bicolor OX=4558 GN=SORBI_3007G063200 PE=4 SV=1	0.001	3.302	5	1	2	1	253	28.4	5.15	1.97	1		nucleus	DNA binding;protein binding	Pf00125, Pf00808	8071112		0	0	100		200		699289	Not Found	High	1
Sobic.007G065500	7	High	Master Protein	A5Y3J9	Putative glucose-6-phosphate translocator OS=Sorghum bicolor OX=4558 GN=SORBI_3007G065500 PE=4 SV=1	0.006	2.165	2	1	1	1	387	42.1	9.82	0	1	transport	membrane	transporter activity	Pf00892, Pf03151, Pf08449	8085008		0	0	100		200		383068	Not Found	High	1
Sobic.007G070400	7	High	Master Protein	A0A1B6PG49	Fe2OG dioxygenase domain-containing protein OS=Sorghum bicolor OX=4558 GN=SORBI_3007G070400 PE=3 SV=1	0	5.829	3	1	1	1	367	39.2	6.33	3.11	1	metabolic process		catalytic activity;metal ion binding	Pf03171, Pf14226	8085021		0	0	100		200		867843	Not Found	High	1
Sobic.007G075200	7	High	Master Protein	C5YIJ5	AICAR transformylase OS=Sorghum bicolor OX=4558 GN=SORBI_3007G075200 PE=3 SV=1	0	13.851	8	5	5	2	600	65.3	7.62	11.33	5	metabolic process		catalytic activity	Pf01808, Pf02142	8071173	Purine metabolism; Metabolic pathways; One carbon pool by folate; Biosynthesis of secondary metabolites	4	0	100		200		4460995	Not Found	High	1
Sobic.007G075500	7	High	Master Protein	C5YIJ9	Uncharacterized protein OS=Sorghum bicolor OX=4558 GN=SORBI_3007G075500 PE=4 SV=1	0	25.656	18	7	8	6	493	54.7	6.7	18.13	7	metabolic process	cytosol	catalytic activity	Pf01704	8071176	Metabolic pathways; Amino sugar and nucleotide sugar metabolism	2	1	10.309	9.9	190.1	590181	1.13664e+07	Not Found	High	1
Sobic.007G076300	7	High	Master Protein	C5YIK8	PCI domain-containing protein OS=Sorghum bicolor OX=4558 GN=SORBI_3007G076300 PE=3 SV=1	0	6.929	7	2	2	2	267	30.7	5.14	4.34	2	cell organization and biogenesis;metabolic process	cytosol;nucleus		Pf03399, Pf10075	8071182	Proteasome	1	0	100		200		1.99289e+06	Not Found	High	1
Sobic.007G076500	7	Medium	Master Protein	C5YIV1	Exonuclease domain-containing protein OS=Sorghum bicolor OX=4558 GN=SORBI_3007G076500 PE=4 SV=1	0.038	1.212	9	1	1	1	283	31.4	6.9	0	1				Pf00929			0	0						Not Found	High	1
Sobic.007G078100	7	High	Master Protein	C5YIX1	Mitochondrial pyruvate carrier OS=Sorghum bicolor OX=4558 GN=SORBI_3007G078100 PE=3 SV=1	0.006	2.185	11	1	1	1	110	12.3	9.38	0	1	transport	membrane;mitochondrion	transporter activity	Pf01289, Pf03650	8072160		0	0	100		200		445201	Not Found	High	1
Sobic.007G088200	7	Medium	Master Protein	A0A1B6PGH6	Uncharacterized protein OS=Sorghum bicolor OX=4558 GN=SORBI_3007G088200 PE=4 SV=1	0.042	1.166	5	1	1	1	293	31.9	8.54	0	1	metabolic process		catalytic activity	Pf00702, Pf12710, Pf13242, Pf13419			0	0						Not Found	High	1
Sobic.007G097100	7	High	Master Protein	C5YJX2	Peptidase A1 domain-containing protein OS=Sorghum bicolor OX=4558 GN=SORBI_3007G097100 PE=3 SV=1	0	3.897	3	1	1	1	543	56.5	7.53	1.92	1	metabolic process		catalytic activity	Pf00026, Pf14541, Pf14543	8073294		0	0	100		200		183816	Not Found	High	1
Sobic.007G097700	7	High	Master Protein	A0A1B6PGT9	GTD-binding domain-containing protein OS=Sorghum bicolor OX=4558 GN=SORBI_3007G097700 PE=4 SV=1	0.002	2.661	2	1	2	1	357	39.2	5.9	5.26	1				Pf04576	8076261		0	0	100		200		4.11564e+06	Not Found	High	1
Sobic.007G108100	7	High	Master Protein	C5YKA7	CS domain-containing protein OS=Sorghum bicolor OX=4558 GN=SORBI_3007G108100 PE=4 SV=1	0	5.644	13	2	2	2	214	22.6	4.58	6.18	2	regulation of biological process	cytosol;membrane;nucleus		Pf04969	8071019		0	0	100		200		7.2795e+06	Not Found	High	1
Sobic.007G112600	7	High	Master Protein	A0A1B6PHD8	GrpE protein homolog OS=Sorghum bicolor OX=4558 GN=SORBI_3007G112600 PE=3 SV=1	0	24.398	18	4	4	3	335	36.9	6.46	12.5	4	metabolic process;regulation of biological process	mitochondrion;organelle lumen	enzyme regulator activity;nucleotide binding;protein binding	Pf01025	110437147		0	1	100		200		2.59326e+06	Not Found	High	1
Sobic.007G114500	7	High	Master Protein	C5YKH3	NAD(P)-bd_dom domain-containing protein OS=Sorghum bicolor OX=4558 GN=SORBI_3007G114500 PE=4 SV=1	0.003	2.421	2	1	1	1	423	46.2	8.43	2.12	1	metabolic process		catalytic activity	Pf00106, Pf01073, Pf01370, Pf02719, Pf04321, Pf07993, Pf13460, Pf13950	8071050	Galactose metabolism; Amino sugar and nucleotide sugar metabolism; Metabolic pathways	3	0	100		200		208010	Not Found	High	1
Sobic.007G116100	7	Medium	Master Protein	C5YKJ9	Thioredoxin domain-containing protein OS=Sorghum bicolor OX=4558 GN=SORBI_3007G116100 PE=4 SV=1	0.011	1.785	9	1	1	1	194	21.4	5.71	0	1	cellular homeostasis;metabolic process;regulation of biological process;response to stimulus	cytoplasm	antioxidant activity;catalytic activity	Pf00085, Pf00578, Pf13098, Pf13743, Pf13848, Pf13899, Pf13905	8073504		0	0						Not Found	High	1
Sobic.007G118000	7	High	Master Protein	C5YKL8	Uncharacterized protein OS=Sorghum bicolor OX=4558 GN=SORBI_3007G118000 PE=4 SV=1	0.005	2.236	3	1	1	1	298	31.4	9.32	0	1	metabolic process;response to stimulus	nucleus	catalytic activity;RNA binding	Pf00035	8070014		0	0	100		200		394876	Not Found	High	1
Sobic.007G135000	7	High	Master Protein	C5YL66	Glycosyltransferase OS=Sorghum bicolor OX=4558 GN=SORBI_3007G135000 PE=3 SV=1	0	5.304	2	1	3	1	497	54.7	6.18	5.17	1	metabolic process		catalytic activity	Pf00201	8075402		0	0	100		200		1.04861e+06	Not Found	High	1
Sobic.007G135900	7	Medium	Master Protein	C5YL75	BHLH domain-containing protein OS=Sorghum bicolor OX=4558 GN=SORBI_3007G135900 PE=3 SV=1	0.033	1.258	2	1	1	1	392	40.8	5.63	0	1			protein binding	Pf00010	8075663		0	0	100		200		785170	Not Found	High	1
Sobic.007G151100	7	High	Master Protein	C5YM52	Oxidored_FMN domain-containing protein OS=Sorghum bicolor OX=4558 GN=SORBI_3007G151100 PE=3 SV=1	0	6.292	4	2	2	2	402	44.5	7.85	4.52	2	metabolic process;response to stimulus		catalytic activity;nucleotide binding	Pf00724	8080649	alpha-Linolenic acid metabolism; Biosynthesis of secondary metabolites; Metabolic pathways	3	0	100		200		1.925e+06	Not Found	High	1
Sobic.007G152000	7	High	Master Protein	C5YM61	Aha1_N domain-containing protein OS=Sorghum bicolor OX=4558 GN=SORBI_3007G152000 PE=3 SV=1	0	18.533	10	3	4	3	356	39.3	5.53	13.1	3	regulation of biological process;response to stimulus	cytosol	enzyme regulator activity;protein binding	Pf08327, Pf09229	8083512		0	0	100		200		780757	Not Found	High	1
Sobic.007G161000	7	Medium	Master Protein	A0A1B6PI36	Structural maintenance of chromosomes protein OS=Sorghum bicolor OX=4558 GN=SORBI_3007G161000 PE=3 SV=1	0.013	1.729	1	1	1	1	1231	141	7.68	0	1	cell organization and biogenesis;regulation of biological process	chromosome;nucleus	catalytic activity;nucleotide binding;protein binding	Pf00005, Pf02463, Pf05557, Pf06470, Pf13175, Pf13304, Pf13476, Pf13555, Pf13558	8056915		0	0	100		200		296824	Not Found	High	1
Sobic.007G162600	7	High	Master Protein	C5YMQ9	Uncharacterized protein OS=Sorghum bicolor OX=4558 GN=SORBI_3007G162600 PE=4 SV=1	0.002	2.94	2	1	1	1	478	52.5	7.91	2.16	1	metabolic process		catalytic activity	Pf04422, Pf04432	8054816	Biosynthesis of secondary metabolites; Porphyrin and chlorophyll metabolism; Metabolic pathways	3	0	100		200		1.18214e+06	Not Found	High	1
Sobic.007G168600	7	High	Master Protein	A0A1B6PI77	Uncharacterized protein OS=Sorghum bicolor OX=4558 GN=SORBI_3007G168600 PE=3 SV=1	0	4.006	8	2	2	2	238	27.1	6.73	1.83	2	transport	membrane		Pf00957, Pf13774	110437112		0	0	100		200		1.52973e+06	Not Found	High	1
Sobic.007G169700	7	High	Master Protein	A0A1B6PI89	IU_nuc_hydro domain-containing protein OS=Sorghum bicolor OX=4558 GN=SORBI_3007G169700 PE=3 SV=1	0	11.147	12	2	3	2	325	35	6.46	8.23	2				Pf01156	110437049		0	0	100		200		1.11571e+06	Not Found	High	1
Sobic.007G170900	7	High	Master Protein	C5YN90	HPt domain-containing protein OS=Sorghum bicolor OX=4558 GN=SORBI_3007G170900 PE=4 SV=1	0.006	2.109	5	1	3	1	144	16.2	5.94	0	1	metabolic process;regulation of biological process;response to stimulus	cytoplasm;cytosol;nucleus	catalytic activity;protein binding;signal transducer activity	Pf01627	8057993	Plant hormone signal transduction	1	0	100		200		451418	Not Found	High	1
Sobic.007G171000	7	High	Master Protein	C5YN91	Pyr_redox_2 domain-containing protein OS=Sorghum bicolor OX=4558 GN=SORBI_3007G171000 PE=4 SV=1	0	28.461	19	7	8	6	433	46.6	5.83	10.18	7	cellular homeostasis;metabolic process;regulation of biological process		catalytic activity;nucleotide binding	Pf00070, Pf07992	8057994	Metabolic pathways; Ascorbate and aldarate metabolism	2	0	100		200		5.46576e+06	Not Found	High	1
Sobic.007G171100	7	High	Master Protein	C5YN92	Peptidylprolyl isomerase OS=Sorghum bicolor OX=4558 GN=SORBI_3007G171100 PE=4 SV=1	0	25.666	9	5	5	5	647	72.6	6.95	10.94	5	metabolic process;regulation of biological process	nucleus	catalytic activity;protein binding	Pf00160, Pf00400	8057995		0	0	100		200		2.85651e+06	Not Found	High	1
Sobic.007G171400	7	Medium	Master Protein	C5YN94	Acid phosphatase OS=Sorghum bicolor OX=4558 GN=SORBI_3007G171400 PE=3 SV=1	0.011	1.807	4	1	1	1	279	29.8	8.65	0	1	metabolic process		catalytic activity	Pf01451	8057823		0	0						Not Found	High	1
Sobic.007G173700	7	High	Master Protein	C5YNB8	WD_REPEATS_REGION domain-containing protein OS=Sorghum bicolor OX=4558 GN=SORBI_3007G173700 PE=4 SV=1	0.01	1.903	3	1	1	1	351	39.3	5.63	0	1			protein binding	Pf00400	8058012		0	0	100		200		83618.3	Not Found	High	1
Sobic.007G180100	7	High	Master Protein	C5YH58	Prolyl-tRNA synthetase OS=Sorghum bicolor OX=4558 GN=SORBI_3007G180100 PE=3 SV=1	0	54.072	26	13	23	1	508	58.1	7.05	40.63	13	metabolic process	cytoplasm	catalytic activity;nucleotide binding	Pf00587, Pf03129, Pf09180	8060550	Aminoacyl-tRNA biosynthesis	1	0	100		200		2.47642e+06	Not Found	High	1
Sobic.007G180900	7	High	Master Protein	C5YH63	Uncharacterized protein OS=Sorghum bicolor OX=4558 GN=SORBI_3007G180900 PE=4 SV=1	0.008	2.018	3	1	1	1	329	36	9.67	0	1			protein binding	Pf00240, Pf00564	8060552		0	0	100		200		751730	Not Found	High	1
Sobic.007G182500	7	High	Master Protein	C5YH76	BZIP domain-containing protein OS=Sorghum bicolor OX=4558 GN=SORBI_3007G182500 PE=4 SV=1	0.006	2.196	2	1	1	1	492	52.6	7.37	0	1	regulation of biological process	nucleus	DNA binding	Pf00170, Pf07716, Pf08614, Pf14662	8060559		0	0	100		200		255823	Not Found	High	1
Sobic.007G183700	7	High	Master Protein	C5YH87	Uncharacterized protein OS=Sorghum bicolor OX=4558 GN=SORBI_3007G183700 PE=4 SV=1	0	16.071	12	4	4	3	437	47.7	7.14	8.94	4	metabolic process	nucleus	RNA binding	Pf00076, Pf05383, Pf13893, Pf14259	8060902		0	1	14.981	7.5	192.5	299558	7.72376e+06	Not Found	High	1
Sobic.007G184800	7	High	Master Protein	C5YH98	BZIP domain-containing protein OS=Sorghum bicolor OX=4558 GN=SORBI_3007G184800 PE=4 SV=1	0	5.074	3	1	1	1	382	40.3	6.6	3.57	1	regulation of biological process	nucleus	DNA binding	Pf00170, Pf07716, Pf13721	8060908		0	0	100		200		1.38188e+06	Not Found	High	1
Sobic.007G191600	7	High	Master Protein	C5YHQ9	Ribosomal RNA-processing protein 43 OS=Sorghum bicolor OX=4558 GN=SORBI_3007G191600 PE=3 SV=1	0	5.804	9	3	3	3	306	32.8	5.25	5.96	3	metabolic process	cytosol	RNA binding	Pf01138, Pf03725	8060942	RNA degradation	1	0	100		200		3.45467e+06	Not Found	High	1
Sobic.007G205900	7	Medium	Master Protein	C5YIM9	UVR domain-containing protein OS=Sorghum bicolor OX=4558 GN=SORBI_3007G205900 PE=4 SV=1	0.011	1.821	1	1	1	1	784	85.5	4.73	1.72	1		cytosol	protein binding		8081351		0	0						Not Found	High	1
Sobic.007G209800	7	High	Master Protein	C5YIR6	Uncharacterized protein OS=Sorghum bicolor OX=4558 GN=SORBI_3007G209800 PE=3 SV=1	0.008	2.001	4	1	2	1	279	29.4	8.72	0	1				Pf00106, Pf13561	8055174		0	0	100		200		394826	Not Found	High	1
Sobic.007G211400	7	High	Master Protein	C5YIS8	LRRNT_2 domain-containing protein OS=Sorghum bicolor OX=4558 GN=SORBI_3007G211400 PE=4 SV=2	0	4.393	7	2	2	2	401	41.3	8.37	3.89	2			protein binding	Pf12799, Pf13855	8055179; 8055184		0	0	100		200		1.23348e+06	Not Found	High	1
Sobic.007G217400	7	High	Master Protein	C5YJ86	COP9 signalosome complex subunit 6 OS=Sorghum bicolor OX=4558 GN=SORBI_3007G217400 PE=3 SV=1	0	9.415	7	2	2	2	332	36.2	6.6	5.8	2	metabolic process		protein binding	Pf01398, Pf13012	8067010		0	0	100		200		7.17236e+06	Not Found	High	1
Sobic.007G218600	7	High	Master Protein	A0A1B6PJ35	UMP pyrophosphorylase OS=Sorghum bicolor OX=4558 GN=SORBI_3007G218600 PE=3 SV=1	0	7.008	14	3	3	3	247	26.8	7.39	4.19	3	metabolic process		catalytic activity	Pf00156, Pf14681	110436842		0	0	100		200		2.60828e+06	Not Found	High	1
Sobic.007G225600	7	High	Master Protein	C5YJQ3	MADF domain-containing protein OS=Sorghum bicolor OX=4558 GN=SORBI_3007G225600 PE=4 SV=1	0	5.127	8	3	3	3	316	35.4	5.77	0	3				Pf13837	8055378		0	0	100		200		248819	Not Found	High	1
Sobic.008G001400	8	Medium	Master Protein	C5YPQ5	Uncharacterized protein OS=Sorghum bicolor OX=4558 GN=SORBI_3008G001400 PE=4 SV=3	0.025	1.441	3	1	1	1	345	37.8	6.47	0	1	metabolic process		catalytic activity	Pf01063	8072897		0	0	100		200		262261	Not Found	High	1
Sobic.008G004000	8	High	Master Protein	A0A1B6PBE5	Ribosome assembly factor mrt4 OS=Sorghum bicolor OX=4558 GN=SORBI_3008G004000 PE=3 SV=1	0	5.218	7	1	1	1	183	20.8	6.4	2.67	1	cell organization and biogenesis	cytoplasm;nucleus		Pf00466	110429537		0	0						Not Found	High	1
Sobic.008G004600	8	High	Master Protein	C5YQ24	E1 ubiquitin-activating enzyme OS=Sorghum bicolor OX=4558 GN=SORBI_3008G004600 PE=3 SV=1	0	49.426	15	13	17	1	1052	116.8	5.34	36.08	13	metabolic process;response to stimulus	cytoplasm	catalytic activity;nucleotide binding	Pf00899, Pf02134, Pf09358, Pf10585	8070324	Ubiquitin mediated proteolysis	1	0	100		200		1.7179e+06	Not Found	High	1
Sobic.008G005300	8	Medium	Master Protein	C5YQ31	Aminotran_1_2 domain-containing protein OS=Sorghum bicolor OX=4558 GN=SORBI_3008G005300 PE=4 SV=2	0.013	1.737	3	1	2	1	302	32.7	5.1	1.73	1	metabolic process		catalytic activity	Pf00155	8055490		0	0						Not Found	High	1
Sobic.008G006800	8	High	Master Protein	C5YQ45	Protein kinase domain-containing protein OS=Sorghum bicolor OX=4558 GN=SORBI_3008G006800 PE=4 SV=1	0	8.085	3	2	2	2	826	85.9	7.01	2.71	2	metabolic process	membrane	catalytic activity;nucleotide binding;protein binding	Pf00069, Pf07714, Pf08263, Pf12799, Pf13855	8055501		0	0	100		200		1.26727e+06	Not Found	High	1
Sobic.008G007200	8	High	Master Protein	C5YQ41	Protein kinase domain-containing protein OS=Sorghum bicolor OX=4558 GN=SORBI_3008G007200 PE=3 SV=2	0	4.592	3	2	2	1	636	70.4	6.84	4.32	2	metabolic process	membrane	catalytic activity;nucleotide binding	Pf00069, Pf00139, Pf07714	8055504		0	0	100		200		325835	Not Found	High	1
Sobic.008G010800	8	High	Master Protein	C5YQ78	AMP-binding domain-containing protein OS=Sorghum bicolor OX=4558 GN=SORBI_3008G010800 PE=4 SV=1	0	23.751	10	6	8	4	682	75.2	6.68	11.52	6	metabolic process		catalytic activity	Pf00501	8070341	Fatty acid biosynthesis; Metabolic pathways; Fatty acid degradation; Fatty acid metabolism; Peroxisome	5	2	6.453	7.7	192.3	297376	7.46261e+06	Not Found	High	1
Sobic.008G015500	8	Medium	Master Protein	C5YQL8	Uncharacterized protein OS=Sorghum bicolor OX=4558 GN=SORBI_3008G015500 PE=3 SV=1	0.013	1.723	2	1	1	1	479	53.5	5.08	0	1	metabolic process	spliceosomal complex	RNA binding	Pf00076, Pf13893, Pf14237, Pf14259	8070369		0	0						Not Found	High	1
Sobic.008G021200	8	High	Master Protein	A0A1B6PAR6	V-type proton ATPase subunit C OS=Sorghum bicolor OX=4558 GN=SORBI_3008G021200 PE=3 SV=1	0	29.384	20	8	10	2	412	46.3	6.28	21.56	8	transport		transporter activity	Pf03223	8071449		0	0	100		200		4.68594e+06	Not Found	High	1
Sobic.008G025700	8	Medium	Master Protein	Q84YE6	Cytochrome P450-like protein OS=Sorghum bicolor OX=4558 GN=12 PE=3 SV=1	0.028	1.326	2	1	1	1	492	55.6	8.12	0	1	metabolic process	endoplasmic reticulum;membrane	catalytic activity;metal ion binding	Pf00067	8074834	Metabolic pathways; Biosynthesis of secondary metabolites; Steroid biosynthesis	3	0	100		200		92451.2	Not Found	High	1
Sobic.008G030100	8	High	Master Protein	A0A1B6PB28	Chalcone-flavonone isomerase family protein OS=Sorghum bicolor OX=4558 GN=SORBI_3008G030100 PE=3 SV=1	0.008	1.951	4	1	1	1	222	24	4.86	2.05	1	metabolic process;response to stimulus		catalytic activity	Pf02431, Pf03181	110429758		0	0	100		200		1.66964e+06	Not Found	High	1
Sobic.008G031300	8	High	Master Protein	A0A1B6PBG1	NTP_transf_2 domain-containing protein OS=Sorghum bicolor OX=4558 GN=SORBI_3008G031300 PE=4 SV=1	0.005	2.223	2	1	1	1	521	58.6	7.2	0	1			catalytic activity	Pf01909	8067188		0	0	100		200		121685	Not Found	High	1
Sobic.008G035900	8	High	Master Protein	C5YRR1	Uncharacterized protein OS=Sorghum bicolor OX=4558 GN=SORBI_3008G035900 PE=4 SV=1	0.002	2.724	2	1	1	1	452	50.5	8.03	0	1			protein binding		8066962		0	0	100		200		229516	Not Found	High	1
Sobic.008G053300	8	High	Master Protein	C5YSP8	Uncharacterized protein OS=Sorghum bicolor OX=4558 GN=SORBI_3008G053300 PE=4 SV=1	0	6.445	3	1	1	1	515	56.7	5.67	2.82	1	metabolic process;regulation of biological process;response to stimulus	cytoplasm;membrane;nucleus	catalytic activity;metal ion binding;nucleotide binding;protein binding	Pf00036, Pf00069, Pf06293, Pf07714, Pf13202, Pf13405, Pf13499, Pf13833, Pf14531	8076280	Plant-pathogen interaction	1	0	100		200		1.31705e+06	Not Found	High	1
Sobic.008G054000	8	High	Master Protein	A0A1B6PBN4	Uncharacterized protein OS=Sorghum bicolor OX=4558 GN=SORBI_3008G054000 PE=3 SV=1	0	4.522	3	2	2	2	595	67.4	6.9	2.06	2	metabolic process		catalytic activity;RNA binding	Pf01743, Pf12627	110429780		0	0	100		200		2.0241e+06	Not Found	High	1
Sobic.008G057900	8	High	Master Protein	C5YSU3	L-ascorbate peroxidase OS=Sorghum bicolor OX=4558 GN=SORBI_3008G057900 PE=3 SV=1	0	36.207	32	7	8	5	313	34.1	7.3	20.31	7	metabolic process;response to stimulus		antioxidant activity;catalytic activity	Pf00141	8076303	Ascorbate and aldarate metabolism; Glutathione metabolism	2	2	6.737	18	182	1.10907e+06	1.12122e+07	Not Found	High	1
Sobic.008G062300	8	High	Master Protein	C5YT78	3'(2'),5'-bisphosphate nucleotidase OS=Sorghum bicolor OX=4558 GN=SORBI_3008G062300 PE=3 SV=1	0.01	1.915	4	1	1	1	354	37.7	5.38	0	1	metabolic process		catalytic activity	Pf00459	8082771	Inositol phosphate metabolism; Phosphatidylinositol signaling system; Metabolic pathways; Sulfur metabolism	4	0						Not Found	High	1
Sobic.008G062400	8	High	Master Protein	C5YT79	3'(2'),5'-bisphosphate nucleotidase OS=Sorghum bicolor OX=4558 GN=SORBI_3008G062400 PE=3 SV=1	0	4.192	5	1	1	1	412	43.6	5.91	0	1	metabolic process		catalytic activity	Pf00459	8054114	Sulfur metabolism; Phosphatidylinositol signaling system; Inositol phosphate metabolism; Metabolic pathways	4	0						Not Found	High	1
Sobic.008G063600	8	High	Master Protein	A0A1B6PBR7	Alpha-galactosidase OS=Sorghum bicolor OX=4558 GN=SORBI_3008G063600 PE=3 SV=1	0	5.69	3	2	4	2	634	71.4	6.87	5.2	2	metabolic process		catalytic activity	Pf00652, Pf02065	8082777		0	0	100		200		2.12031e+06	Not Found	High	1
Sobic.008G070600	8	Medium	Master Protein	C5YTI1	Uncharacterized protein OS=Sorghum bicolor OX=4558 GN=SORBI_3008G070600 PE=4 SV=1	0.011	1.829	1	1	1	1	590	67	6.73	1.66	1	regulation of biological process			Pf03468, Pf03470	8082807		0	0	100		200		624498	Not Found	High	1
Sobic.008G074300	8	High	Master Protein	C5YTN9	Uncharacterized protein OS=Sorghum bicolor OX=4558 GN=SORBI_3008G074300 PE=3 SV=1	0	4.738	5	1	1	1	213	23.8	5.69	2.1	1	metabolic process	cytoplasm	catalytic activity;protein binding	Pf00043, Pf02798, Pf13409, Pf13410, Pf13417	8058134	Metabolic pathways; Tyrosine metabolism	2	0	100		200		681290	Not Found	High	1
Sobic.008G077800	8	High	Master Protein	A0A1B6PCD7	Lipase_GDSL domain-containing protein OS=Sorghum bicolor OX=4558 GN=SORBI_3008G077800 PE=3 SV=1	0	22.238	12	4	5	4	380	40.9	8.29	14.1	4			catalytic activity	Pf00657	110429834		0	0	100		200		8622432	Not Found	High	1
Sobic.008G079400	8	High	Master Protein	C5YTU1	Glutathione transferase OS=Sorghum bicolor OX=4558 GN=SORBI_3008G079400 PE=3 SV=1	0	9.012	14	3	3	3	222	25.1	6.29	5.09	3	metabolic process	cytoplasm	catalytic activity;protein binding	Pf00043, Pf02798, Pf13409, Pf13410, Pf13417, Pf14497	8084217	Glutathione metabolism	1	0	100		200		7.2482e+06	Not Found	High	1
Sobic.008G085700	8	Medium	Master Protein	C5YU26	Uncharacterized protein OS=Sorghum bicolor OX=4558 GN=SORBI_3008G085700 PE=4 SV=1	0.026	1.406	1	1	1	1	808	88.2	5.08	0	1	transport	cytoplasm;cytosol;membrane		Pf07393	8086139		0	0	100		200		2.11263e+06	Not Found	High	1
Sobic.008G106700	8	High	Master Protein	A0A1B6PCX7	NmrA domain-containing protein OS=Sorghum bicolor OX=4558 GN=SORBI_3008G106700 PE=4 SV=1	0	9.314	10	2	2	2	314	34.9	5.76	5.27	2			catalytic activity	Pf01370, Pf05368, Pf08659, Pf13460	110429730		0	0	100		200		1.83988e+06	Not Found	High	1
Sobic.008G113600	8	High	Master Protein	A0A1B6PCZ5	Glutathione synthetase OS=Sorghum bicolor OX=4558 GN=SORBI_3008G113600 PE=3 SV=1	0	7.476	6	2	2	2	476	52.6	5.92	4.91	2	metabolic process		catalytic activity;metal ion binding;nucleotide binding;protein binding	Pf03199, Pf03917	8064622		0	0	100		200		975501	Not Found	High	1
Sobic.008G118000	8	Medium	Master Protein	C5YPD8	Glutaredoxin domain-containing protein OS=Sorghum bicolor OX=4558 GN=SORBI_3008G118000 PE=3 SV=1	0.028	1.33	12	1	1	1	106	11.5	8.76	0	1	cellular homeostasis;metabolic process;regulation of biological process		catalytic activity	Pf00462, Pf08415	8066304		0	0	100		200		384076	Not Found	High	1
Sobic.008G118200	8	High	Master Protein	C5YPE0	Uncharacterized protein OS=Sorghum bicolor OX=4558 GN=SORBI_3008G118200 PE=4 SV=1	0	5.866	2	2	2	2	924	102.4	4.82	2.03	2	cell organization and biogenesis;transport	cytoplasm;cytosol;endoplasmic reticulum;Golgi;membrane	transporter activity	Pf04869, Pf04871	8066305		0	0	100		200		563388	Not Found	High	1
Sobic.008G124400	8	High	Master Protein	C5YPL2	Usp domain-containing protein OS=Sorghum bicolor OX=4558 GN=SORBI_3008G124400 PE=4 SV=1	0	11.765	10	2	2	2	176	18.6	7.09	9.13	2	response to stimulus			Pf00582	8066344		0	0	100		200		2.04622e+06	Not Found	High	1
Sobic.008G130100	8	High	Master Protein	C5YPT3	Uncharacterized protein OS=Sorghum bicolor OX=4558 GN=SORBI_3008G130100 PE=4 SV=1	0	3.726	2	2	2	1	756	83.9	7.61	4.17	2	metabolic process;regulation of biological process;response to stimulus		catalytic activity;nucleotide binding;protein binding;signal transducer activity	Pf00069, Pf00989, Pf07714, Pf08447, Pf08448, Pf13188, Pf13426	8068072		0	0	100		200		1.14727e+06	Not Found	High	1
Sobic.008G135300	8	Medium	Master Protein	C5YPY2	Uncharacterized protein OS=Sorghum bicolor OX=4558 GN=SORBI_3008G135300 PE=4 SV=1	0.011	1.817	6	1	1	1	227	23	5.24	0	1				Pf00314	8068095		0	0						Not Found	High	1
Sobic.008G135500	8	High	Master Protein	C5YPY6	Uncharacterized protein OS=Sorghum bicolor OX=4558 GN=SORBI_3008G135500 PE=4 SV=1	0	19.842	26	4	9	4	176	18.2	7.72	23.78	4					8069521		0	0	100		200		6.47703e+07	Not Found	High	1
Sobic.008G135600	8	High	Master Protein	C5YPY7	Uncharacterized protein OS=Sorghum bicolor OX=4558 GN=SORBI_3008G135600 PE=4 SV=1	0	15.06	14	3	3	3	244	24.7	7.8	9.04	3				Pf00314	8068098		0	0	100		200		3577428	Not Found	High	1
Sobic.008G141700	8	High	Master Protein	C5YQE8	Uncharacterized protein OS=Sorghum bicolor OX=4558 GN=SORBI_3008G141700 PE=3 SV=1	0.001	3.223	2	1	1	1	540	59.6	6.05	2.16	1		membrane	catalytic activity	Pf03662	8068132	Glycosaminoglycan degradation; Metabolic pathways	2	0						Not Found	High	1
Sobic.008G144800	8	High	Master Protein	C5YQS6	Serine hydroxymethyltransferase OS=Sorghum bicolor OX=4558 GN=SORBI_3008G144800 PE=3 SV=1	0	13.108	7	4	5	2	546	59.3	7.37	5.21	4	metabolic process		catalytic activity	Pf00155, Pf00464	8069699	Biosynthesis of amino acids; Glyoxylate and dicarboxylate metabolism; Metabolic pathways; Carbon metabolism; Cyanoamino acid metabolism; One carbon pool by folate; Biosynthesis of secondary metabolites; Glycine, serine and threonine metabolism	8	1	100		200		1.5352e+06	Not Found	High	1
Sobic.008G152600	8	High	Master Protein	C5YR05	LIM zinc-binding domain-containing protein OS=Sorghum bicolor OX=4558 GN=SORBI_3008G152600 PE=4 SV=1	0	4.763	2	1	3	1	508	57.5	5.97	2.28	1			metal ion binding	Pf00412, Pf12315	8076630		0	0	100		200		720074	Not Found	High	1
Sobic.008G157600	8	High	Master Protein	A0A1B6PE00	BURP domain-containing protein OS=Sorghum bicolor OX=4558 GN=SORBI_3008G157600 PE=4 SV=1	0	3.974	4	1	1	1	326	34.1	6.42	2.02	1				Pf03181	110429754		0	0						Not Found	High	1
Sobic.008G161000	8	High	Master Protein	A0A1B6PE21	Protein kinase domain-containing protein OS=Sorghum bicolor OX=4558 GN=SORBI_3008G161000 PE=4 SV=1	0	4.284	5	2	3	2	370	41	7.3	3.87	2	metabolic process		catalytic activity;nucleotide binding	Pf00069, Pf07714, Pf14531	110429859		0	0	100		200		3.27666e+06	Not Found	High	1
Sobic.008G162100	8	High	Master Protein	C5YRI4	Phosphoribosyl-AMP cyclohydrolase OS=Sorghum bicolor OX=4558 GN=SORBI_3008G162100 PE=3 SV=1	0	9.884	9	4	4	4	306	33.1	7.71	3.62	4	metabolic process		catalytic activity	Pf01502, Pf01503, Pf03819	8076670	Biosynthesis of amino acids; Metabolic pathways; Histidine metabolism; Biosynthesis of secondary metabolites	4	0	100		200		3.05029e+06	Not Found	High	1
Sobic.008G171400	8	Medium	Master Protein	C5YS20	Lactamase_B domain-containing protein OS=Sorghum bicolor OX=4558 GN=SORBI_3008G171400 PE=4 SV=1	0.023	1.488	2	1	1	1	326	36.4	6.19	0	1				Pf00753, Pf12706	8084412		0	0	100		200		626247	Not Found	High	1
Sobic.008G172700	8	High	Master Protein	C5YSC3	Uncharacterized protein OS=Sorghum bicolor OX=4558 GN=SORBI_3008G172700 PE=3 SV=1	0	4.02	4	1	1	1	308	31.7	6.3	2.51	1	metabolic process		catalytic activity	Pf00089, Pf13365	8071476		0	0						Not Found	High	1
Sobic.008G173900	8	High	Master Protein	A0A1B6PE96	Serine/threonine-protein phosphatase OS=Sorghum bicolor OX=4558 GN=SORBI_3008G173900 PE=3 SV=1	0	21.749	10	8	10	1	1007	106.2	5.95	14.54	8	metabolic process;regulation of biological process;response to stimulus		catalytic activity;protein binding	Pf00149, Pf01344, Pf07646, Pf13418, Pf13854	8084425		0	0						Not Found	High	1
Sobic.008G175800	8	Medium	Master Protein	C5YSF0	MBD domain-containing protein OS=Sorghum bicolor OX=4558 GN=SORBI_3008G175800 PE=4 SV=1	0.011	1.861	3	1	1	1	395	40.5	4.69	1.99	1		nucleus	DNA binding	Pf01429	8071488		0	0	100		200		143997	Not Found	High	1
Sobic.008G189400	8	Medium	Master Protein	A0A1B6PEM6	Uncharacterized protein OS=Sorghum bicolor OX=4558 GN=SORBI_3008G189400 PE=3 SV=1	0.015	1.656	0	1	1	1	1558	175.5	7.23	2.05	1			nucleotide binding;protein binding	Pf00931, Pf13191, Pf13401, Pf13855	8065250		0	0	100		200		1.68419e+06	Not Found	High	1
Sobic.008G190500	8	High	Master Protein	C5YT23	Plasma membrane ATPase OS=Sorghum bicolor OX=4558 GN=SORBI_3008G190500 PE=3 SV=1	0	18.005	5	6	8	3	956	105.4	6.73	10.06	6	metabolic process;transport	membrane	catalytic activity;metal ion binding;nucleotide binding;transporter activity	Pf00122, Pf00690, Pf00702, Pf12710, Pf13246	8072876	Oxidative phosphorylation	1	0	100		200		1.26402e+06	Not Found	High	1
Sobic.008G193300	8	Medium	Master Protein	C5YTD9	SUT4 OS=Sorghum bicolor OX=4558 GN=SORBI_3008G193300 PE=2 SV=1	0.019	1.562	2	1	1	1	501	53.4	8.29	0	1	transport	membrane;vacuole	transporter activity		8065270		0	0	100		200		884266	Not Found	High	1
Sobic.009G003800	9	High	Master Protein	C5YY06	Uncharacterized protein OS=Sorghum bicolor OX=4558 GN=SORBI_3009G003800 PE=4 SV=1	0	14.04	21	4	8	1	220	24	6.01	16.67	4	regulation of biological process;response to stimulus	endosome	catalytic activity;nucleotide binding	Pf00025, Pf00071, Pf01926, Pf08477	8066597		0	1	3.727	38	162	532800	2.26858e+06	Not Found	High	1
Sobic.009G010300	9	Medium	Master Protein	C5YYF9	PUM-HD domain-containing protein OS=Sorghum bicolor OX=4558 GN=SORBI_3009G010300 PE=4 SV=1	0.017	1.591	1	1	1	1	878	95.6	6.58	0	1			RNA binding	Pf00806, Pf07990	8067314		0	0						Not Found	High	1
Sobic.009G017500	9	Medium	Master Protein	C5YYX0	Beta-hexosaminidase OS=Sorghum bicolor OX=4558 GN=SORBI_3009G017500 PE=3 SV=1	0.032	1.282	1	1	1	1	546	60.6	6.3	0	1	metabolic process	cytosol;vacuole	catalytic activity	Pf00728, Pf14845	8067346	Amino sugar and nucleotide sugar metabolism; Glycosaminoglycan degradation; Glycosphingolipid biosynthesis - ganglio series; Glycosphingolipid biosynthesis - globo and isoglobo series; Metabolic pathways; Other glycan degradation	6	0	100		200		281295	Not Found	High	1
Sobic.009G022100	9	Medium	Master Protein	C5YZ00	Arginine/serine-rich splicing factor RS2Z39 OS=Sorghum bicolor OX=4558 GN=RS2Z39 PE=2 SV=1	0.034	1.25	2	1	1	1	341	38	11	0	1			metal ion binding;RNA binding	Pf00076, Pf00098, Pf13893, Pf14259	8067361	Spliceosome	1	0	100		200		234676	Not Found	High	1
Sobic.009G022200	9	High	Master Protein	M1HAF9	Arginine/serine-rich splicing factor R2SZ35 transcript I OS=Sorghum bicolor OX=4558 GN=RS2Z35 PE=2 SV=1	0.002	2.584	3	1	1	1	312	35.2	10.58	1.82	1			metal ion binding;RNA binding	Pf00076, Pf00098, Pf13893, Pf14259	110430309		0	0	100		200		328553	Not Found	High	1
Sobic.009G029700	9	High	Master Protein	C5YZF8	Acetylornithine transaminase OS=Sorghum bicolor OX=4558 GN=SORBI_3009G029700 PE=3 SV=1	0	13.009	7	2	2	2	466	49.3	6.47	7.69	2	metabolic process		catalytic activity;protein binding	Pf00155, Pf00202	8071270	Arginine biosynthesis; Biosynthesis of secondary metabolites; Metabolic pathways; Biosynthesis of amino acids; 2-Oxocarboxylic acid metabolism	5	0	100		200		2.67219e+06	Not Found	High	1
Sobic.009G030300	9	Medium	Master Protein	C5YZG3	Uncharacterized protein OS=Sorghum bicolor OX=4558 GN=SORBI_3009G030300 PE=4 SV=1	0.026	1.37	4	1	1	1	396	44	8.48	1.71	1			protein binding	Pf00515, Pf07719, Pf13414, Pf13424, Pf13432, Pf13877	8068173		0	0						Not Found	High	1
Sobic.009G030400	9	High	Master Protein	C5YZG4	Protein-tyrosine-phosphatase OS=Sorghum bicolor OX=4558 GN=SORBI_3009G030400 PE=3 SV=1	0.004	2.243	3	1	1	1	303	34.4	4.87	1.9	1	cell differentiation;cell organization and biogenesis;development;metabolic process;regulation of biological process	nucleus	catalytic activity		8068174		0	0	100		200		2509750	Not Found	High	1
Sobic.009G031500	9	High	Master Protein	C5YZH5	Uncharacterized protein OS=Sorghum bicolor OX=4558 GN=SORBI_3009G031500 PE=4 SV=1	0.001	3.395	4	1	1	1	447	50	5.44	2.97	1				Pf05641	8071278		0	0						Not Found	High	1
Sobic.009G031600	9	High	Master Protein	C5YZH6	Uncharacterized protein OS=Sorghum bicolor OX=4558 GN=SORBI_3009G031600 PE=4 SV=1	0.002	2.67	2	1	1	1	395	44.3	5.19	2.13	1					8068181		0	0	100		200		676917	Not Found	High	1
Sobic.009G033200	9	Medium	Master Protein	A0A1B6P6H1	Uncharacterized protein OS=Sorghum bicolor OX=4558 GN=SORBI_3009G033200 PE=4 SV=1	0.034	1.244	5	1	1	1	288	32.1	5.05	0	1			protein binding	Pf00043, Pf02798, Pf13409, Pf13410, Pf13417, Pf14497	110430294		0	0	100		200		342673	Not Found	High	1
Sobic.009G033900	9	High	Master Protein	A0A1B6P6C2	Snurportin-1 OS=Sorghum bicolor OX=4558 GN=SORBI_3009G033900 PE=3 SV=1	0.003	2.535	2	1	1	1	421	47.2	6.48	0	1					110430034		0	0	100		200		266942	Not Found	High	1
Sobic.009G034300	9	High	Master Protein	C5YZK0	Uncharacterized protein OS=Sorghum bicolor OX=4558 GN=SORBI_3009G034300 PE=3 SV=1	0	6.356	6	3	4	3	436	47.2	6.33	4.11	3			catalytic activity	Pf02458	8068196		0	0	100		200		3.69881e+06	Not Found	High	1
Sobic.009G037800	9	High	Master Protein	C5YZN4	Uncharacterized protein OS=Sorghum bicolor OX=4558 GN=SORBI_3009G037800 PE=4 SV=1	0	3.792	3	1	1	1	345	39.1	6.2	3.14	1	metabolic process	cytosol	catalytic activity	Pf00300	8075949		0	0	100		200		1.79951e+06	Not Found	High	1
Sobic.009G040900	9	High	Master Protein	A0A1B6P6F1	Sucrose-phosphate phosphatase OS=Sorghum bicolor OX=4558 GN=SORBI_3009G040900 PE=3 SV=1	0	6.425	7	3	3	2	423	47.8	6.02	4.34	3	metabolic process		catalytic activity;metal ion binding	Pf05116, Pf08282, Pf08472	8069481		0	0	100		200		626428	Not Found	High	1
Sobic.009G043600	9	High	Master Protein	C5Z026	Glutathione transferase OS=Sorghum bicolor OX=4558 GN=SORBI_3009G043600 PE=3 SV=1	0	6.135	9	2	2	1	226	25	5.77	4.85	2	metabolic process	cytoplasm	catalytic activity;protein binding	Pf00043, Pf02798, Pf13409, Pf13410, Pf13417, Pf14497	8069493	Glutathione metabolism	1	0	100		200		512136	Not Found	High	1
Sobic.009G044800	9	High	Master Protein	C5Z041	CULLIN_2 domain-containing protein OS=Sorghum bicolor OX=4558 GN=SORBI_3009G044800 PE=3 SV=1	0	15.852	7	5	5	4	744	86.8	6.87	7.84	5	metabolic process		catalytic activity;protein binding	Pf00888, Pf03450, Pf10557	8075980	Ubiquitin mediated proteolysis; Protein processing in endoplasmic reticulum	2	1	100		200		7.33922e+06	Not Found	High	1
Sobic.009G047200	9	High	Master Protein	C5Z067	Protein kinase domain-containing protein OS=Sorghum bicolor OX=4558 GN=SORBI_3009G047200 PE=4 SV=1	0	7.568	1	2	2	1	1268	140	5.52	2.47	2	metabolic process		catalytic activity;nucleotide binding;protein binding	Pf00069, Pf00564, Pf07714	8075992		0	0	100		200		547718	Not Found	High	1
Sobic.009G052100	9	High	Master Protein	C5Z0K9	Tubulin gamma chain OS=Sorghum bicolor OX=4558 GN=SORBI_3009G052100 PE=3 SV=1	0	6.004	4	2	3	2	469	52.8	5.94	4.81	2	cell organization and biogenesis		catalytic activity;nucleotide binding	Pf00091, Pf03953	8071186		0	0	100		200		2.3983e+06	Not Found	High	1
Sobic.009G055900	9	High	Master Protein	C5Z0P5	Uncharacterized protein OS=Sorghum bicolor OX=4558 GN=SORBI_3009G055900 PE=3 SV=1	0	4.074	5	1	1	1	418	44.5	7.28	0	1				Pf02469	8071204		0	0	100		200		243036	Not Found	High	1
Sobic.009G056800	9	High	Master Protein	C5Z0Q6	Uncharacterized protein OS=Sorghum bicolor OX=4558 GN=SORBI_3009G056800 PE=4 SV=1	0	5.1	4	1	1	1	363	39.2	5.05	3.05	1	metabolic process	cytoplasm;nucleus	catalytic activity;metal ion binding;protein binding;RNA binding	Pf08675	8080925		0	0	100		200		551125	Not Found	High	1
Sobic.009G056900	9	High	Master Protein	A0A1B6P6T3	PHD-type domain-containing protein OS=Sorghum bicolor OX=4558 GN=SORBI_3009G056900 PE=4 SV=1	0.004	2.33	1	1	1	1	931	97.5	8.98	2.35	1			catalytic activity;metal ion binding;protein binding	Pf00628, Pf13508	8071214		0	0	100		200		1.375e+06	Not Found	High	1
Sobic.009G068700	9	High	Master Protein	C5YU83	Glutaminyl-tRNA synthetase OS=Sorghum bicolor OX=4558 GN=SORBI_3009G068700 PE=3 SV=1	0	21.069	8	7	11	2	799	90.6	6.37	21.66	7	metabolic process	cytoplasm	catalytic activity;nucleotide binding	Pf00749, Pf03950, Pf04557, Pf04558	8064206	Aminoacyl-tRNA biosynthesis; Metabolic pathways	2	0	100		200		1.23996e+06	Not Found	High	1
Sobic.009G069600	9	Medium	Master Protein	C5YU98	Malic enzyme OS=Sorghum bicolor OX=4558 GN=SORBI_3009G069600 PE=3 SV=1	0.037	1.22	1	1	1	1	570	62.7	5.76	0	1	metabolic process		catalytic activity;metal ion binding;nucleotide binding	Pf00390, Pf03949	8065884	Metabolic pathways; Pyruvate metabolism; Carbon metabolism; Carbon fixation in photosynthetic organisms	4	0	100		200		308742	Not Found	High	1
Sobic.009G069800	9	High	Master Protein	C5YUA1	Phosphotransferase OS=Sorghum bicolor OX=4558 GN=SORBI_3009G069800 PE=3 SV=1	0	5.848	2	1	1	1	459	49.4	5.15	3.51	1	cellular homeostasis;metabolic process	cytosol	catalytic activity;enzyme regulator activity;nucleotide binding	Pf00349, Pf03727	8055699	Biosynthesis of secondary metabolites; Carbon metabolism; Fructose and mannose metabolism; Starch and sucrose metabolism; Galactose metabolism; Glycolysis / Gluconeogenesis; Amino sugar and nucleotide sugar metabolism; Metabolic pathways	8	0	100		200		703713	Not Found	High	1
Sobic.009G074700	9	Medium	Master Protein	C5YUL1	J domain-containing protein OS=Sorghum bicolor OX=4558 GN=SORBI_3009G074700 PE=4 SV=2	0.016	1.61	1	1	1	1	685	76.6	5.94	0	1	transport	membrane	transporter activity	Pf00226, Pf02889	110430220		0	0	100		200		674136	Not Found	High	1
Sobic.009G078500	9	High	Master Protein	A0A1B6P7E7	Lipase_GDSL domain-containing protein OS=Sorghum bicolor OX=4558 GN=SORBI_3009G078500 PE=3 SV=1	0	8.901	8	3	4	3	366	39.5	8.57	6.9	3			catalytic activity	Pf00657	110430289		0	0	100		200		1.33246e+07	Not Found	High	1
Sobic.009G082200	9	High	Master Protein	C5YUT7	Uncharacterized protein OS=Sorghum bicolor OX=4558 GN=SORBI_3009G082200 PE=4 SV=1	0	6.519	3	2	3	1	691	75.4	7.31	6.92	2	metabolic process	membrane	catalytic activity;nucleotide binding	Pf00069, Pf01657, Pf07714	8055762		0	1	2.174	63	137	3.72605e+06	8099487	Not Found	High	1
Sobic.009G0826001	9	High	Master Protein	C5YUU0	Protein kinase domain-containing protein OS=Sorghum bicolor OX=4558 GN=SORBI_3009G082600 PE=4 SV=3	0	10.262	7	3	3	3	582	63.5	8.98	2.38	3	metabolic process	membrane	catalytic activity;nucleotide binding	Pf00069, Pf07714	8066619		0	0	100		200		1.11385e+06	Not Found	High	1
Sobic.009G088700	9	High	Master Protein	C5YVA0	Mannan endo-1,4-beta-mannosidase OS=Sorghum bicolor OX=4558 GN=SORBI_3009G088700 PE=3 SV=1	0.002	2.95	2	1	1	1	539	59.6	7.18	2.02	1	cell organization and biogenesis;cellular component movement;metabolic process	cytoplasm	catalytic activity;protein binding	Pf00150	8066656		0	0						Not Found	High	1
Sobic.009G100800	9	High	Master Protein	C5YW80	Uncharacterized protein OS=Sorghum bicolor OX=4558 GN=SORBI_3009G100800 PE=4 SV=1	0	4.027	14	2	2	2	161	17.6	5.12	3.36	2					8066778		0	0	100		200		2.77674e+06	Not Found	High	1
Sobic.009G101100	9	Medium	Master Protein	C5YW82	Uncharacterized protein OS=Sorghum bicolor OX=4558 GN=SORBI_3009G101100 PE=3 SV=1	0.026	1.403	4	1	1	1	431	47.5	7.11	0	1	transport	membrane		Pf00650, Pf03765	8066780		0	0	100		200		451166	Not Found	High	1
Sobic.009G102900	9	High	Master Protein	C5YWA7	Importin N-terminal domain-containing protein OS=Sorghum bicolor OX=4558 GN=SORBI_3009G102900 PE=4 SV=1	0	7.783	2	2	2	1	870	95.7	4.74	4.98	2	transport	cytoplasm;membrane;nucleus	protein binding;transporter activity	Pf03810, Pf13513	8061328	RNA transport	1	0						Not Found	High	1
Sobic.009G104000	9	High	Master Protein	C5YWC4	RanBD1 domain-containing protein OS=Sorghum bicolor OX=4558 GN=SORBI_3009G104000 PE=4 SV=1	0	7.047	6	1	2	1	221	24	4.77	6.63	1	cell organization and biogenesis;metabolic process;regulation of biological process;transport	cytoplasm;nucleus	enzyme regulator activity;protein binding	Pf00638	8083752		0	0	100		200		890744	Not Found	High	1
Sobic.009G109600	9	Medium	Master Protein	A0A1B6P803	Uncharacterized protein OS=Sorghum bicolor OX=4558 GN=SORBI_3009G109600 PE=4 SV=1	0.011	1.842	3	1	1	1	310	34.2	7.4	1.84	1		cytosol			110430224		0	0	100		200		1.6258e+06	Not Found	High	1
Sobic.009G112600	9	High	Master Protein	C5YWV3	NAD(P)-bd_dom domain-containing protein OS=Sorghum bicolor OX=4558 GN=SORBI_3009G112600 PE=4 SV=1	0	37.906	22	9	14	2	445	48.6	8.82	27.26	9	metabolic process;transport		catalytic activity;nucleotide binding	Pf00106, Pf01073, Pf01370, Pf02254, Pf02719, Pf04321, Pf07993	8061923	Amino sugar and nucleotide sugar metabolism; Metabolic pathways	2	5	28.01	4.8	195.2	1.48865e+06	6.08635e+07	Not Found	High	1
Sobic.009G118300	9	Medium	Master Protein	A0A1B6P861	Uncharacterized protein OS=Sorghum bicolor OX=4558 GN=SORBI_3009G118300 PE=3 SV=1	0.014	1.661	2	1	1	1	585	64.5	5.54	1.81	1	regulation of biological process	membrane	protein binding	Pf00168, Pf07002, Pf10138	8077922		0	0	100		200		341763	Not Found	High	1
Sobic.009G118900	9	High	Master Protein	C5YXA2	Uncharacterized protein OS=Sorghum bicolor OX=4558 GN=SORBI_3009G118900 PE=4 SV=1	0	4.513	2	2	2	2	1106	124.9	5.76	2.21	2		cytoplasm;membrane		Pf05664	8077924		0	0	100		200		559473	Not Found	High	1
Sobic.009G119900	9	High	Master Protein	C5YXB7	Acyl carrier protein OS=Sorghum bicolor OX=4558 GN=SORBI_3009G119900 PE=3 SV=1	0	8.785	20	2	3	2	128	13.8	5.82	6.55	2	metabolic process	cytosol		Pf00550	8077935	Metabolic pathways; Oxidative phosphorylation	2	0	100		200		1.9914e+06	Not Found	High	1
Sobic.009G124700	9	High	Master Protein	C5YXH3	Endo/exonuclease/phosphatase domain-containing protein OS=Sorghum bicolor OX=4558 GN=SORBI_3009G124700 PE=4 SV=1	0	7.851	7	2	2	2	393	43.8	7.62	2.25	2				Pf03372	8076845	RNA degradation	1	0	100		200		1.65236e+06	Not Found	High	1
Sobic.009G129000	9	Medium	Master Protein	C5YXL4	RING-type domain-containing protein OS=Sorghum bicolor OX=4558 GN=SORBI_3009G129000 PE=4 SV=1	0.023	1.461	3	1	1	1	340	37.9	6.38	0	1			metal ion binding;protein binding	Pf00097, Pf13639, Pf13920, Pf13923, Pf14634	8085095		0	0						Not Found	High	1
Sobic.009G134000	9	High	Master Protein	C5YXR5	LRRNT_2 domain-containing protein OS=Sorghum bicolor OX=4558 GN=SORBI_3009G134000 PE=4 SV=1	0.001	3.318	2	1	1	1	401	42.2	5.68	2.42	1			protein binding	Pf08263, Pf12799, Pf13855	8085121		0	0	100		200		834702	Not Found	High	1
Sobic.009G138300	9	High	Master Protein	A0A1B6P8N6	Beta-hexosaminidase OS=Sorghum bicolor OX=4558 GN=SORBI_3009G138300 PE=3 SV=1	0	19.074	11	6	8	4	532	59	6.76	14.9	6	metabolic process		catalytic activity	Pf00728, Pf02838, Pf14845	110430033		0	2	6.382	3.2	196.8	200974	1.2314e+07	Not Found	High	1
Sobic.009G139800	9	High	Master Protein	A0A1B6P8G3	Guanosine nucleotide diphosphate dissociation inhibitor OS=Sorghum bicolor OX=4558 GN=SORBI_3009G139800 PE=3 SV=1	0	36.764	19	8	18	1	445	49.6	6.18	41.17	8	metabolic process;regulation of biological process;response to stimulus;transport		catalytic activity;enzyme regulator activity	Pf00996	110430319		0	0	100		200		1.38929e+06	Not Found	High	1
Sobic.009G140600	9	High	Master Protein	C5YY52	AB hydrolase-1 domain-containing protein OS=Sorghum bicolor OX=4558 GN=SORBI_3009G140600 PE=4 SV=1	0.002	2.868	7	2	2	2	376	40.7	8.12	0	2	metabolic process		catalytic activity	Pf00561, Pf12695, Pf12697	8058463		0	0	100		200		372745	Not Found	High	1
Sobic.009G141300	9	High	Master Protein	C5YY59	Lipase_GDSL domain-containing protein OS=Sorghum bicolor OX=4558 GN=SORBI_3009G141300 PE=3 SV=1	0	9.63	8	2	2	1	386	41.1	8.22	5.41	2			catalytic activity	Pf00657	8058467		0	0	100		200		839428	Not Found	High	1
Sobic.009G149400	9	High	Master Protein	C5YYD7	Aminotran_1_2 domain-containing protein OS=Sorghum bicolor OX=4558 GN=SORBI_3009G149400 PE=3 SV=1	0	4.182	4	1	1	1	462	49.3	8.18	2.47	1	metabolic process		catalytic activity	Pf00155, Pf00266, Pf01041, Pf01053, Pf01212	8077154	Biosynthesis of secondary metabolites; Phenylalanine, tyrosine and tryptophan biosynthesis; Tyrosine metabolism; Phenylalanine metabolism; Metabolic pathways; Tropane, piperidine and pyridine alkaloid biosynthesis; Biosynthesis of amino acids; Isoquinoline alkaloid biosynthesis	8	0						Not Found	High	1
Sobic.009G160500	9	Medium	Master Protein	C5YZ72	UMP pyrophosphorylase OS=Sorghum bicolor OX=4558 GN=SORBI_3009G160500 PE=3 SV=1	0.027	1.336	3	1	1	1	290	30.9	8.82	2.1	1	metabolic process	cytosol	catalytic activity	Pf00156, Pf14681	8061756	Metabolic pathways; Pyrimidine metabolism	2	0	100		200		1.11977e+06	Not Found	High	1
Sobic.009G166100	9	High	Master Protein	A0A1B6P9L2	PWWP domain-containing protein OS=Sorghum bicolor OX=4558 GN=SORBI_3009G166100 PE=4 SV=1	0	7.498	2	3	3	3	1369	147.5	4.53	2.08	3				Pf00855	8061783		0	0	100		200		2.33517e+06	Not Found	High	1
Sobic.009G166300	9	Medium	Master Protein	A0A1B6P8W2	HECT domain-containing protein OS=Sorghum bicolor OX=4558 GN=SORBI_3009G166300 PE=4 SV=1	0.021	1.53	1	1	1	1	1539	169	5.27	0	1	metabolic process		catalytic activity	Pf00632	8072557		0	0	100		200		220061	Not Found	High	1
Sobic.009G167100	9	High	Master Protein	C5YZC7	Rab-GAP TBC domain-containing protein OS=Sorghum bicolor OX=4558 GN=SORBI_3009G167100 PE=4 SV=1	0	5.407	1	1	2	1	807	90.9	4.75	4.97	1	regulation of biological process;transport		enzyme regulator activity;protein binding	Pf00566, Pf04156	8072559		0	0	100		200		183399	Not Found	High	1
Sobic.009G167900	9	High	Master Protein	C5YZD5	Uncharacterized protein OS=Sorghum bicolor OX=4558 GN=SORBI_3009G167900 PE=4 SV=1	0.004	2.264	2	1	1	1	543	60.4	6.77	2.35	1	metabolic process;regulation of biological process;response to stimulus	cytoplasm;membrane;nucleus	catalytic activity;metal ion binding;nucleotide binding;protein binding	Pf00036, Pf00069, Pf07714, Pf13202, Pf13405, Pf13499, Pf13833, Pf14531	8072561	Plant-pathogen interaction	1	0	100		200		1.15332e+06	Not Found	High	1
Sobic.009G179200	9	High	Master Protein	C5YZY3	Uncharacterized protein OS=Sorghum bicolor OX=4558 GN=SORBI_3009G179200 PE=4 SV=1	0	4.828	7	2	2	2	384	43.4	6.6	1.76	2		membrane		Pf07970, Pf13850	8077033		0	0	100		200		1.45511e+06	Not Found	High	1
Sobic.009G180200	9	Medium	Master Protein	C5Z085	AMPKBI domain-containing protein OS=Sorghum bicolor OX=4558 GN=SORBI_3009G180200 PE=3 SV=1	0.016	1.621	7	1	1	1	287	31.2	5.54	0	1	cell communication;response to stimulus		protein binding	Pf04739	8064171		0	0	100		200		512369	Not Found	High	1
Sobic.009G181800	9	High	Master Protein	C5Z0A1	Uncharacterized protein OS=Sorghum bicolor OX=4558 GN=SORBI_3009G181800 PE=3 SV=1	0	8.71	4	3	3	3	512	58.2	8.75	5.9	3	metabolic process	membrane	catalytic activity;metal ion binding	Pf00067	8077042	Flavonoid biosynthesis; Stilbenoid, diarylheptanoid and gingerol biosynthesis; Phenylpropanoid biosynthesis; Biosynthesis of secondary metabolites; Metabolic pathways	5	0	100		200		1.41174e+06	Not Found	High	1
Sobic.009G188300	9	High	Master Protein	C5Z0G0	Usp domain-containing protein OS=Sorghum bicolor OX=4558 GN=SORBI_3009G188300 PE=4 SV=1	0	22.436	25	5	6	4	260	27.7	5.64	16.82	5	response to stimulus			Pf00582	8080073		0	1	100		200		6926612	Not Found	High	1
Sobic.009G191400	9	High	Master Protein	A0A1B6P999	Uncharacterized protein OS=Sorghum bicolor OX=4558 GN=SORBI_3009G191400 PE=3 SV=1	0	13.572	11	4	6	4	281	30.5	7.65	15.23	4	metabolic process;response to stimulus	mitochondrion	catalytic activity;metal ion binding	Pf01257	110430556		0	0	100		200		435224	Not Found	High	1
Sobic.009G191800	9	High	Master Protein	A0A1B6P9G0	Uncharacterized protein OS=Sorghum bicolor OX=4558 GN=SORBI_3009G191800 PE=4 SV=1	0	23.419	28	5	5	5	206	23.1	9.03	12.52	5			DNA binding	Pf00436	110430064		0	0	100		200		8.00808e+06	Not Found	High	1
Sobic.009G192100	9	High	Master Protein	C5Z0T7	Uncharacterized protein OS=Sorghum bicolor OX=4558 GN=SORBI_3009G192100 PE=3 SV=1	0	9.5	12	2	3	2	241	25.7	5	3.72	2				Pf04525	8067487		0	0	100		200		622480	Not Found	High	1
Sobic.009G199200	9	High	Master Protein	C5Z191	Folate gamma-glutamyl hydrolase OS=Sorghum bicolor OX=4558 GN=SORBI_3009G199200 PE=3 SV=1	0	4.189	3	1	1	1	342	37.6	7.83	2	1	metabolic process	vacuole	catalytic activity	Pf00117, Pf07722	8067519	Folate biosynthesis	1	0	100		200		525626	Not Found	High	1
Sobic.009G199800	9	High	Master Protein	C5Z196	Uncharacterized protein OS=Sorghum bicolor OX=4558 GN=SORBI_3009G199800 PE=4 SV=1	0	5.814	8	1	1	1	228	25.7	7.37	3.31	1	metabolic process		catalytic activity	Pf02834, Pf07823, Pf13563	8082980		0	0						Not Found	High	1
Sobic.009G200100	9	High	Master Protein	C5Z199	Lipase_GDSL domain-containing protein OS=Sorghum bicolor OX=4558 GN=SORBI_3009G200100 PE=3 SV=1	0	15.518	16	4	4	3	366	39.4	7.59	11.06	4			catalytic activity	Pf00657	8082982		0	1	100		200		1.71786e+06	Not Found	High	1
Sobic.009G201500	9	High	Master Protein	C5Z1B4	Clp R domain-containing protein OS=Sorghum bicolor OX=4558 GN=SORBI_3009G201500 PE=3 SV=1	0	44.93	15	10	11	8	913	101.1	6.04	29.2	10	metabolic process;regulation of biological process;response to stimulus		catalytic activity;nucleotide binding;protein binding	Pf00004, Pf00158, Pf02861, Pf04111, Pf06414, Pf07724, Pf07728, Pf08317, Pf10186, Pf10431, Pf13177, Pf13191, Pf13401, Pf13864	8067531		0	0	100		200		8.57442e+06	Not Found	High	1
Sobic.009G205300	9	High	Master Protein	C5Z1E9	Reticulon-like protein OS=Sorghum bicolor OX=4558 GN=SORBI_3009G205300 PE=4 SV=1	0	6.861	8	2	2	1	255	28.3	8.48	4.24	2		endoplasmic reticulum;membrane		Pf02453	8084434		0	0	100		200		2.49669e+06	Not Found	High	1
Sobic.009G205600	9	High	Master Protein	C5Z1F2	Glycosyltransferase OS=Sorghum bicolor OX=4558 GN=SORBI_3009G205600 PE=3 SV=1	0	4.429	3	2	5	1	478	51.6	5.71	1.72	2	metabolic process		catalytic activity	Pf00201	8068954		0	0	100		200		1.2271e+06	Not Found	High	1
Sobic.009G207100	9	High	Master Protein	C5Z1E2	Uncharacterized protein OS=Sorghum bicolor OX=4558 GN=SORBI_3009G207100 PE=4 SV=2	0	9.937	13	3	4	3	242	25.6	8.09	7.62	3	metabolic process		catalytic activity	Pf00378	8068966; 8083098		0	0	100		200		1616480	Not Found	High	1
Sobic.009G212600	9	High	Master Protein	C5YUI9	Aldedh domain-containing protein OS=Sorghum bicolor OX=4558 GN=SORBI_3009G212600 PE=3 SV=1	0	18.546	10	5	6	5	549	60.5	7.31	9.95	5	metabolic process;response to stimulus	mitochondrion	catalytic activity;metal ion binding	Pf00171, Pf03220	8068986	Alanine, aspartate and glutamate metabolism; Arginine and proline metabolism; Metabolic pathways	3	0	100		200		8.49637e+06	Not Found	High	1
Sobic.009G213100	9	High	Master Protein	A0A1B6P9P7	Beta-galactosidase OS=Sorghum bicolor OX=4558 GN=SORBI_3009G213100 PE=3 SV=2	0.001	3.208	1	1	1	1	824	92.1	8.07	2.17	1	metabolic process		catalytic activity	Pf01301, Pf02449, Pf13364	8068989		0	0						Not Found	High	1
Sobic.009G216700	9	Medium	Master Protein	A0A1B6P9W6	WD_REPEATS_REGION domain-containing protein OS=Sorghum bicolor OX=4558 GN=SORBI_3009G216700 PE=4 SV=1	0.012	1.761	3	1	2	1	317	35	6.68	0	1	cell organization and biogenesis;metabolic process;regulation of biological process	nucleus	protein binding	Pf00400	8061091		0	0						Not Found	High	1
Sobic.009G218000	9	Medium	Master Protein	C5YUY0	Uncharacterized protein OS=Sorghum bicolor OX=4558 GN=SORBI_3009G218000 PE=4 SV=1	0.036	1.228	4	1	1	1	205	21.3	4.54	0	1		membrane			8069005		0	0						Not Found	High	1
Sobic.009G219000	9	High	Master Protein	C5YUZ0	ENTH domain-containing protein OS=Sorghum bicolor OX=4558 GN=SORBI_3009G219000 PE=4 SV=1	0	4.384	3	2	2	2	564	62.5	5.31	0	2	cell organization and biogenesis		protein binding	Pf01417, Pf07651	8069010		0	0	100		200		1.67636e+06	Not Found	High	1
Sobic.009G220000	9	High	Master Protein	C5YUZ5	Threonine synthase OS=Sorghum bicolor OX=4558 GN=SORBI_3009G220000 PE=3 SV=1	0	32.924	22	12	17	7	526	57.5	7.87	31.85	12	metabolic process	cytoplasm	catalytic activity	Pf00291	8061103	Biosynthesis of secondary metabolites; Metabolic pathways; Biosynthesis of amino acids; Vitamin B6 metabolism; Glycine, serine and threonine metabolism	5	5	14.024	7.7	192.3	2.86946e+06	7.14013e+07	Not Found	High	1
Sobic.009G226300	9	High	Master Protein	A0A1B6PA77	DIOX_N domain-containing protein OS=Sorghum bicolor OX=4558 GN=SORBI_3009G226300 PE=4 SV=2	0	5.792	4	2	2	2	413	46.4	6.98	3.85	2				Pf14226	8063567		0	0	100		200		4.04371e+06	Not Found	High	1
Sobic.009G227700	9	High	Master Protein	C5YVF7	Uncharacterized protein OS=Sorghum bicolor OX=4558 GN=SORBI_3009G227700 PE=4 SV=1	0.001	3.274	2	1	1	1	523	56.9	5.78	2.41	1	cell organization and biogenesis	membrane		Pf10508	8074574		0	0						Not Found	High	1
Sobic.009G239900	9	High	Master Protein	C5YW13	Ketol-acid reductoisomerase OS=Sorghum bicolor OX=4558 GN=SORBI_3009G239900 PE=3 SV=1	0	36.249	15	7	14	1	587	63.3	6.28	33.54	7	metabolic process		catalytic activity;metal ion binding;nucleotide binding;protein binding	Pf01450, Pf07991	8083782	Pantothenate and CoA biosynthesis; Valine, leucine and isoleucine biosynthesis; Biosynthesis of secondary metabolites; Metabolic pathways; 2-Oxocarboxylic acid metabolism; Biosynthesis of amino acids	6	0	100		200		3869415	Not Found	High	1
Sobic.009G241700	9	Medium	Master Protein	C5YW32	Fe2OG dioxygenase domain-containing protein OS=Sorghum bicolor OX=4558 GN=SORBI_3009G241700 PE=3 SV=1	0.026	1.415	3	1	1	1	318	35.3	6.09	0	1	metabolic process		catalytic activity;metal ion binding	Pf03171, Pf14226	8064715		0	0	100		200		597384	Not Found	High	1
Sobic.009G252800	9	Medium	Master Protein	C5YWX8	Uncharacterized protein OS=Sorghum bicolor OX=4558 GN=SORBI_3009G252800 PE=3 SV=1	0.011	1.815	4	1	1	1	350	39.8	9.69	0	1					8065311		0	0						Not Found	High	1
Sobic.009G253800	9	High	Master Protein	A0A1B6PAB4	Peptidase A1 domain-containing protein OS=Sorghum bicolor OX=4558 GN=SORBI_3009G253800 PE=3 SV=1	0.006	2.177	3	1	1	1	501	52.4	9.99	0	1	metabolic process		catalytic activity	Pf00026, Pf14541, Pf14543	8065314		0	0	100		200		188160	Not Found	High	1
Sobic.009G255700	9	High	Master Protein	A0A1B6PA78	Uncharacterized protein OS=Sorghum bicolor OX=4558 GN=SORBI_3009G255700 PE=3 SV=1	0	6.663	4	3	4	1	759	84	4.6	5.24	3				Pf04499	110430345		0	0						Not Found	High	1
Sobic.009G256900	9	High	Master Protein	A0A1B6PAS1	Uncharacterized protein OS=Sorghum bicolor OX=4558 GN=SORBI_3009G256900 PE=4 SV=1	0	7.499	4	2	2	2	586	65.2	7.94	2.44	2				Pf13365	8065330		0	0						Not Found	High	1
Sobic.009G258500	9	High	Master Protein	C5YX28	WD_REPEATS_REGION domain-containing protein OS=Sorghum bicolor OX=4558 GN=SORBI_3009G258500 PE=4 SV=1	0	4.055	3	2	2	2	479	52.9	8.44	3.44	2	cell organization and biogenesis	nucleus;ribosome	protein binding	Pf00400, Pf08154	8065340		0	0	100		200		500675	Not Found	High	1
Sobic.010G001400	10	Medium	Master Protein	C5Z226	Uncharacterized protein OS=Sorghum bicolor OX=4558 GN=SORBI_3010G001400 PE=3 SV=3	0.013	1.715	2	1	1	1	461	50.2	7.03	0	1			catalytic activity	Pf02458	8065358		0	0	100		200		640176	Not Found	High	1
Sobic.010G010900	10	High	Master Protein	C5Z2S2	Uncharacterized protein OS=Sorghum bicolor OX=4558 GN=SORBI_3010G010900 PE=4 SV=1	0	3.657	2	1	1	1	596	63.7	9.14	2.41	1		membrane			8067919		0	0	100		200		695020	Not Found	High	1
Sobic.010G013100	10	Medium	Master Protein	C5Z2U4	Uncharacterized protein OS=Sorghum bicolor OX=4558 GN=SORBI_3010G013100 PE=4 SV=1	0.033	1.267	4	1	1	1	249	26.6	9.54	0	1					8069024		0	0	100		200		1585935	Not Found	High	1
Sobic.010G014100	10	High	Master Protein	C5Z2V5	Uncharacterized protein OS=Sorghum bicolor OX=4558 GN=SORBI_3010G014100 PE=3 SV=1	0.001	3.035	4	1	1	1	435	46.9	9.03	3.03	1	metabolic process;response to stimulus		metal ion binding;nucleotide binding;protein binding	Pf00226, Pf00684, Pf01556	8066921		0	0						Not Found	High	1
Sobic.010G018900	10	High	Master Protein	C5Z388	Uncharacterized protein OS=Sorghum bicolor OX=4558 GN=SORBI_3010G018900 PE=4 SV=1	0.002	2.702	4	2	2	2	536	60.9	9.1	0	2	metabolic process	mitochondrion	catalytic activity;protein binding;RNA binding	Pf01535, Pf13041	8068376		0	0	100		200		181320	Not Found	High	1
Sobic.010G020100	10	High	Master Protein	C5Z399	Endo-1,3(4)-beta-glucanase OS=Sorghum bicolor OX=4558 GN=SORBI_3010G020100 PE=3 SV=1	0	25.344	9	7	11	3	742	78.8	5.86	23.22	7			catalytic activity	Pf03639	8068382		0	0	100		200		3.29073e+06	Not Found	High	1
Sobic.010G027600	10	High	Master Protein	A0A194YI11	Uncharacterized protein OS=Sorghum bicolor OX=4558 GN=SORBI_3010G027600 PE=4 SV=1	0.004	2.338	4	1	2	1	246	28	7.56	0	1	regulation of biological process	nucleus		Pf03366	110430776		0	0	100		200		180886	Not Found	High	1
Sobic.010G028200	10	High	Master Protein	C5Z3Q8	GDP-mannose 4,6-dehydratase OS=Sorghum bicolor OX=4558 GN=SORBI_3010G028200 PE=3 SV=1	0	8.457	9	3	4	3	374	41.4	8.1	4.12	3	metabolic process		catalytic activity	Pf01370, Pf04321, Pf13460	8068417	Amino sugar and nucleotide sugar metabolism; Fructose and mannose metabolism; Metabolic pathways	3	0	100		200		5.38184e+06	Not Found	High	1
Sobic.010G028600	10	High	Master Protein	A0A194YI16	Uncharacterized protein OS=Sorghum bicolor OX=4558 GN=SORBI_3010G028600 PE=4 SV=1	0	3.819	3	2	3	1	525	57.2	7.87	4.72	2	metabolic process	membrane	catalytic activity;nucleotide binding	Pf00069, Pf01636, Pf01657, Pf07714	110430887		0	0	100		200		1.17487e+06	Not Found	High	1
Sobic.010G037300	10	High	Master Protein	A0A194YH51	Protein kinase domain-containing protein OS=Sorghum bicolor OX=4558 GN=SORBI_3010G037300 PE=3 SV=1	0	3.7	3	1	1	1	349	38.8	6.84	2.06	1	metabolic process		catalytic activity;nucleotide binding	Pf00069, Pf07714	110430990		0	0	100		200		1.59708e+06	Not Found	High	1
Sobic.010G039800	10	High	Master Protein	C5Z4A2	Uncharacterized protein OS=Sorghum bicolor OX=4558 GN=SORBI_3010G039800 PE=4 SV=1	0	17.228	15	2	2	2	284	30.8	6.86	7.63	2	regulation of biological process				8071322	Homologous recombination	1	0	100		200		1.10028e+06	Not Found	High	1
Sobic.010G044500	10	High	Master Protein	A0A194YIA9	Lipase_GDSL domain-containing protein OS=Sorghum bicolor OX=4558 GN=SORBI_3010G044500 PE=3 SV=1	0	12.091	9	3	4	3	362	38.3	7.9	10.37	3			catalytic activity	Pf00657	110431296		0	0	100		200		9700983	Not Found	High	1
Sobic.010G045400	10	Medium	Master Protein	A0A194YH93	AMP-binding domain-containing protein OS=Sorghum bicolor OX=4558 GN=SORBI_3010G045400 PE=4 SV=1	0.011	1.859	1	1	1	1	641	71.4	6.68	0	1	metabolic process		catalytic activity	Pf00501	8071347		0	0	100		200		364579	Not Found	High	1
Sobic.010G054800	10	Medium	Master Protein	C5Z4Z5	Hydrophob_seed domain-containing protein OS=Sorghum bicolor OX=4558 GN=SORBI_3010G054800 PE=4 SV=1	0.013	1.727	2	1	1	1	324	34.1	9.29	1.73	1				Pf00234, Pf14547	8072348		0	0	100		200		2.38869e+06	Not Found	High	1
Sobic.010G057900	10	High	Master Protein	C5Z5B4	AAA domain-containing protein OS=Sorghum bicolor OX=4558 GN=SORBI_3010G057900 PE=3 SV=1	0	17.472	12	5	6	1	430	47.8	5.07	13.24	5	metabolic process;regulation of biological process;response to stimulus	cytoplasm;proteasome	catalytic activity;nucleotide binding;protein binding	Pf00004, Pf01078, Pf05496, Pf07724, Pf07726, Pf07728, Pf13191, Pf13401, Pf14532	8075532	Proteasome	1	2	100		200		4.64798e+06	Not Found	High	1
Sobic.010G059800	10	High	Master Protein	C5Z5D3	Fe2OG dioxygenase domain-containing protein OS=Sorghum bicolor OX=4558 GN=SORBI_3010G059800 PE=3 SV=1	0	6.962	10	3	3	3	390	43	4.86	2.53	3	metabolic process		catalytic activity;metal ion binding	Pf03171, Pf14226	8076184		0	0	100		200		445232	Not Found	High	1
Sobic.010G079700	10	High	Master Protein	C5Z6E6	Fe2OG dioxygenase domain-containing protein OS=Sorghum bicolor OX=4558 GN=SORBI_3010G079700 PE=3 SV=1	0	6.615	5	1	1	1	374	40.4	6.55	4.31	1	metabolic process		catalytic activity;metal ion binding	Pf03171, Pf14226	8070754		0	0						Not Found	High	1
Sobic.010G081900	10	High	Master Protein	C5Z6G7	SCP2 domain-containing protein OS=Sorghum bicolor OX=4558 GN=SORBI_3010G081900 PE=4 SV=1	0.008	2.052	7	1	1	1	122	13.2	9.47	0	1	metabolic process;response to stimulus			Pf02036, Pf14864	8079541		0	0	100		200		6090162	Not Found	High	1
Sobic.010G083400	10	High	Master Protein	C5Z6I6	Abhydrolase_3 domain-containing protein OS=Sorghum bicolor OX=4558 GN=SORBI_3010G083400 PE=4 SV=1	0	4.87	6	1	1	1	333	35.7	5.81	2.52	1	metabolic process		catalytic activity	Pf00135, Pf07859	8080026		0	0						Not Found	High	1
Sobic.010G083900	10	High	Master Protein	C5Z6J1	Peptidase_S9 domain-containing protein OS=Sorghum bicolor OX=4558 GN=SORBI_3010G083900 PE=4 SV=1	0	31.046	13	8	8	8	721	79.7	6.01	15.36	8	metabolic process		catalytic activity	Pf00326, Pf07859, Pf08282, Pf12695	8070771		0	0	100		200		6.96128e+06	Not Found	High	1
Sobic.010G084400	10	High	Master Protein	C5Z6J7	Oxidored_FMN domain-containing protein OS=Sorghum bicolor OX=4558 GN=SORBI_3010G084400 PE=3 SV=1	0	8.463	7	2	3	1	377	41.8	5.78	7.51	2	metabolic process		catalytic activity;nucleotide binding	Pf00724	8070774	Metabolic pathways; alpha-Linolenic acid metabolism; Biosynthesis of secondary metabolites	3	0	100		200		390096	Not Found	High	1
Sobic.010G085200	10	High	Master Protein	C5Z6K4	Uncharacterized protein OS=Sorghum bicolor OX=4558 GN=SORBI_3010G085200 PE=3 SV=1	0	8.401	6	1	1	1	249	27.7	6.07	2.65	1	cell organization and biogenesis;regulation of biological process			Pf04934	8080033		0	0						Not Found	High	1
Sobic.010G087600	10	High	Master Protein	C5Z6W9	SHSP domain-containing protein OS=Sorghum bicolor OX=4558 GN=SORBI_3010G087600 PE=3 SV=1	0	4.904	7	1	1	1	217	23.3	6.14	2.52	1				Pf00011	8065483	Protein processing in endoplasmic reticulum	1	0	100		200		807039	Not Found	High	1
Sobic.010G088300	10	Medium	Master Protein	C5Z6X6	Serine/threonine-protein phosphatase 2A activator OS=Sorghum bicolor OX=4558 GN=SORBI_3010G088300 PE=3 SV=1	0.011	1.857	2	1	1	1	387	42	6.99	2.08	1	cell organization and biogenesis;metabolic process;regulation of biological process	cytoplasm;nucleus	catalytic activity;enzyme regulator activity	Pf03095	8065489		0	0	100		200		1.01112e+06	Not Found	High	1
Sobic.010G088700	10	High	Master Protein	C5Z6Y0	Uncharacterized protein OS=Sorghum bicolor OX=4558 GN=SORBI_3010G088700 PE=3 SV=1	0	4.648	4	1	1	1	338	34.5	8.37	3.11	1				Pf04674	8080051		0	0	100		200		2483827	Not Found	High	1
Sobic.010G089500	10	High	Master Protein	C5Z6Y9	Annexin OS=Sorghum bicolor OX=4558 GN=SORBI_3010G089500 PE=3 SV=1	0	10.629	12	3	3	3	314	35.4	7.58	5.18	3			metal ion binding	Pf00191	8065498		0	0	100		200		3.25739e+06	Not Found	High	1
Sobic.010G101300	10	High	Master Protein	C5Z7K8	Pyruvate dehydrogenase E1 component subunit alpha OS=Sorghum bicolor OX=4558 GN=SORBI_3010G101300 PE=4 SV=1	0	5.395	4	2	2	1	395	43.4	8.15	1.64	2	metabolic process		catalytic activity	Pf00676, Pf02775	8065712	Glycolysis / Gluconeogenesis; Citrate cycle (TCA cycle); Pyruvate metabolism; Biosynthesis of secondary metabolites; Carbon metabolism; Metabolic pathways	6	0	100		200		149837	Not Found	High	1
Sobic.010G104800	10	High	Master Protein	C5Z7Z5	EF-hand domain-containing protein OS=Sorghum bicolor OX=4558 GN=SORBI_3010G104800 PE=3 SV=1	0	4.975	6	1	1	1	213	23.7	7.21	2.41	1			metal ion binding	Pf05042	8065741	Cutin, suberine and wax biosynthesis	1	0						Not Found	High	1
Sobic.010G106100	10	High	Master Protein	C5Z808	Endoglucanase OS=Sorghum bicolor OX=4558 GN=SORBI_3010G106100 PE=3 SV=1	0	9.469	5	3	5	1	562	60.7	8.92	9.51	3	metabolic process		catalytic activity	Pf00759	8061520	Metabolic pathways; Starch and sucrose metabolism	2	1	100		200		2.31844e+06	Not Found	High	1
Sobic.010G108900	10	High	Master Protein	A0A194YID9	Uncharacterized protein OS=Sorghum bicolor OX=4558 GN=SORBI_3010G108900 PE=4 SV=1	0	4.436	3	1	1	1	373	38.7	4.69	2.86	1	metabolic process;response to stimulus	nucleus	DNA binding;protein binding	Pf00240, Pf00627, Pf09280, Pf11976	110430980		0	0	100		200		1.68596e+06	Not Found	High	1
Sobic.010G110000	10	High	Master Protein	C5Z846	Asparagine synthetase [glutamine-hydrolyzing] OS=Sorghum bicolor OX=4558 GN=SORBI_3010G110000 PE=4 SV=1	0	20.082	10	5	6	4	591	66.3	6.35	11.24	5	metabolic process;response to stimulus		catalytic activity;nucleotide binding;protein binding	Pf00310, Pf00733, Pf12481, Pf13522, Pf13537	8065772	Metabolic pathways; Alanine, aspartate and glutamate metabolism; Biosynthesis of secondary metabolites	3	0	100		200		2.80686e+06	Not Found	High	1
Sobic.010G111200	10	High	Master Protein	C5Z8E8	Uncharacterized protein OS=Sorghum bicolor OX=4558 GN=SORBI_3010G111200 PE=3 SV=1	0.002	2.766	7	1	3	1	114	11.5	9.09	6.07	1				Pf02704	8065781		0	0	100		200		1.89404e+06	Not Found	High	1
Sobic.010G120300	10	High	Master Protein	C5Z8Y3	Uncharacterized protein OS=Sorghum bicolor OX=4558 GN=SORBI_3010G120300 PE=4 SV=1	0	23.964	11	5	7	5	738	78.7	6.13	14.67	5			catalytic activity	Pf06792, Pf09370	8076406		0	0	100		200		7.44506e+06	Not Found	High	1
Sobic.010G120400	10	Medium	Master Protein	C5Z8Y5	Glycosyltransferase OS=Sorghum bicolor OX=4558 GN=SORBI_3010G120400 PE=3 SV=1	0.014	1.674	1	1	1	1	482	51.1	5.4	1.76	1	metabolic process		catalytic activity	Pf00201	8076408		0	0	100		200		455934	Not Found	High	1
Sobic.010G133500	10	High	Master Protein	C5Z1R3	AT-hook motif nuclear-localized protein OS=Sorghum bicolor OX=4558 GN=SORBI_3010G133500 PE=4 SV=1	0	11.922	8	2	3	1	361	36	9.73	8.79	2				Pf03479	8072904		0	0	100		200		353695	Not Found	High	1
Sobic.010G143900	10	High	Master Protein	C5Z327	Uncharacterized protein OS=Sorghum bicolor OX=4558 GN=SORBI_3010G143900 PE=4 SV=1	0	7.496	3	1	1	1	529	58.6	7.72	3.12	1		membrane	catalytic activity	Pf04577	8073030		0	0						Not Found	High	1
Sobic.010G153900	10	High	Master Protein	C5Z3M8	PABS domain-containing protein OS=Sorghum bicolor OX=4558 GN=SORBI_3010G153900 PE=3 SV=1	0	5.085	3	1	2	1	388	42.4	6.46	4.6	1	metabolic process		catalytic activity	Pf01564, Pf05430, Pf11899, Pf12847, Pf13578, Pf13649, Pf13659	8058858	Metabolic pathways; Glutathione metabolism; beta-Alanine metabolism; Arginine and proline metabolism; Cysteine and methionine metabolism	5	0	100		200		554792	Not Found	High	1
Sobic.010G159100	10	High	Master Protein	C5Z425	Uncharacterized protein OS=Sorghum bicolor OX=4558 GN=SORBI_3010G159100 PE=4 SV=1	0	29.385	34	4	7	4	154	16.8	6.07	22.78	4				Pf04398	8058874		0	0	100		200		1.31334e+07	Not Found	High	1
Sobic.010G163600	10	High	Master Protein	C5Z487	Uncharacterized protein OS=Sorghum bicolor OX=4558 GN=SORBI_3010G163600 PE=4 SV=1	0	11.464	22	4	8	1	217	24	5.73	12.79	4	regulation of biological process;response to stimulus	endosome	catalytic activity;nucleotide binding	Pf00025, Pf00071, Pf01926, Pf04670, Pf08477	8061947	Endocytosis	1	0	100		200		219080	Not Found	High	1
Sobic.010G168700	10	High	Master Protein	C5Z4N7	Lipase_GDSL domain-containing protein OS=Sorghum bicolor OX=4558 GN=SORBI_3010G168700 PE=3 SV=1	0	6.746	8	2	3	2	437	46.6	9.31	8.05	2			catalytic activity	Pf00657	8061980		0	0	100		200		418754	Not Found	High	1
Sobic.010G169300	10	High	Master Protein	C5Z4P5	Uncharacterized protein OS=Sorghum bicolor OX=4558 GN=SORBI_3010G169300 PE=3 SV=1	0	81.832	25	17	29	1	535	59.1	6.05	67.85	17	metabolic process	cytoplasm	nucleotide binding;protein binding	Pf00118	8061981		0	0	100		200		3268378	Not Found	High	1
Sobic.010G171100	10	High	Master Protein	C5Z4R7	Uncharacterized protein OS=Sorghum bicolor OX=4558 GN=SORBI_3010G171100 PE=4 SV=1	0	57.769	19	5	10	4	414	42.6	4.87	33.35	5			RNA binding	Pf00076, Pf13893, Pf14259	8076737	Spliceosome	1	2	2.179	11.3	188.7	355528	5.92301e+06	Not Found	High	1
Sobic.010G174700	10	High	Master Protein	C5Z544	Uncharacterized protein OS=Sorghum bicolor OX=4558 GN=SORBI_3010G174700 PE=3 SV=1	0.001	3.019	1	1	1	1	1549	170.8	6.62	1.96	1	metabolic process	nucleus		Pf08620, Pf08621	8065033		0	0						Not Found	High	1
Sobic.010G178300	10	High	Master Protein	A0A194YJY8	Aldedh domain-containing protein OS=Sorghum bicolor OX=4558 GN=SORBI_3010G178300 PE=3 SV=1	0.001	3.399	2	1	1	1	521	56.2	6.1	2.48	1	metabolic process		catalytic activity	Pf00171	8065048		0	0	100		200		664742	Not Found	High	1
Sobic.010G179700	10	High	Master Protein	A0A194YK00	Uncharacterized protein OS=Sorghum bicolor OX=4558 GN=SORBI_3010G179700 PE=3 SV=1	0	21.395	14	5	5	5	427	46.2	7.01	13.14	5	metabolic process		catalytic activity	Pf00378, Pf13766	110431231		0	0	100		200		2.76245e+06	Not Found	High	1
Sobic.010G184300	10	High	Master Protein	C5Z5M0	Uncharacterized protein OS=Sorghum bicolor OX=4558 GN=SORBI_3010G184300 PE=4 SV=1	0	16.895	16	5	8	5	440	49	7.44	14.3	5		membrane	catalytic activity	Pf02485	8065064		0	0	100		200		5.65228e+06	Not Found	High	1
Sobic.010G185400	10	High	Master Protein	A0A194YK10	Uncharacterized protein OS=Sorghum bicolor OX=4558 GN=SORBI_3010G185400 PE=4 SV=1	0	27.596	12	6	11	4	587	65.3	5.03	27.83	6			protein binding	Pf02985, Pf12755, Pf13646	110431226		0	0	100		200		5.49343e+06	Not Found	High	1
Sobic.010G189800	10	Medium	Master Protein	C5Z5S5	Uncharacterized protein OS=Sorghum bicolor OX=4558 GN=SORBI_3010G189800 PE=3 SV=1	0.013	1.699	2	1	1	1	580	64.8	5.62	0	1	cell organization and biogenesis		protein binding	Pf03999	8082437		0	0						Not Found	High	1
Sobic.010G192500	10	High	Master Protein	C5Z640	Uncharacterized protein OS=Sorghum bicolor OX=4558 GN=SORBI_3010G192500 PE=3 SV=1	0	30.551	14	10	13	8	775	89.3	9.14	20.69	10		membrane	protein binding	Pf00168, Pf08372	8067651		0	1	100		200		1.37284e+07	Not Found	High	1
Sobic.010G192600	10	High	Master Protein	A0A194YL93	TBCC domain-containing protein 1 OS=Sorghum bicolor OX=4558 GN=SORBI_3010G192600 PE=3 SV=1	0	5.516	6	2	2	1	457	48.9	5.54	3.17	2	cell organization and biogenesis		protein binding	Pf07986	110431264		0	0	100		200		512955	Not Found	High	1
Sobic.010G195500	10	High	Master Protein	A0A194YK80	Epimerase domain-containing protein OS=Sorghum bicolor OX=4558 GN=SORBI_3010G195500 PE=4 SV=1	0	5.967	9	2	2	2	321	35.1	7.66	1.6	2			catalytic activity	Pf01370	110430864		0	0	100		200		604478	Not Found	High	1
Sobic.010G195800	10	High	Master Protein	A0A194YKB3	Epimerase domain-containing protein OS=Sorghum bicolor OX=4558 GN=SORBI_3010G195800 PE=4 SV=1	0	3.575	2	1	2	1	367	40.6	8.28	4.57	1	metabolic process		catalytic activity	Pf00106, Pf01073, Pf01370, Pf02719, Pf05368, Pf08659, Pf13460	8067668		0	0	100		200		1.51935e+06	Not Found	High	1
Sobic.010G198000	10	High	Master Protein	A0A194YKA4	PALP domain-containing protein OS=Sorghum bicolor OX=4558 GN=SORBI_3010G198000 PE=3 SV=1	0	4.385	4	1	1	1	493	53.2	7.11	2.72	1	metabolic process		catalytic activity	Pf00291	8067674		0	0	100		200		647826	Not Found	High	1
Sobic.010G205200	10	High	Master Protein	A0A194YKI3	Purple acid phosphatase OS=Sorghum bicolor OX=4558 GN=SORBI_3010G205200 PE=3 SV=1	0	14.997	4	1	2	1	476	55.2	7.18	6.27	1	metabolic process	cytosol;vacuole	catalytic activity;metal ion binding;protein binding	Pf00149, Pf14008	110430784		0	0	100		200		1.09728e+06	Not Found	High	1
Sobic.010G205300	10	High	Master Protein	C5Z6P3	DUF2012 domain-containing protein OS=Sorghum bicolor OX=4558 GN=SORBI_3010G205300 PE=4 SV=1	0.001	3.466	6	1	1	1	208	22.5	8.02	2.49	1		membrane		Pf09430, Pf13620, Pf13715	8067710		0	0	100		200		904978	Not Found	High	1
Sobic.010G211300	10	High	Master Protein	C5Z747	Protein-serine/threonine phosphatase OS=Sorghum bicolor OX=4558 GN=SORBI_3010G211300 PE=3 SV=1	0.004	2.382	3	1	1	1	366	40.2	5.15	2.29	1	metabolic process		catalytic activity;metal ion binding	Pf00481	8069351		0	0						Not Found	High	1
Sobic.010G214900	10	High	Master Protein	C5Z783	Uncharacterized protein OS=Sorghum bicolor OX=4558 GN=SORBI_3010G214900 PE=4 SV=1	0	6.224	3	2	2	1	557	59.4	5.27	2.05	2	metabolic process		catalytic activity	Pf00501, Pf13193	8058452	Ubiquinone and other terpenoid-quinone biosynthesis; Phenylpropanoid biosynthesis; Phenylalanine metabolism; Metabolic pathways; Biosynthesis of secondary metabolites	5	0	100		200		657989	Not Found	High	1
Sobic.010G216200	10	High	Master Protein	C5Z795	Glutaredoxin domain-containing protein OS=Sorghum bicolor OX=4558 GN=SORBI_3010G216200 PE=3 SV=1	0	3.657	12	1	1	1	135	14.6	8.41	0	1	cellular homeostasis;metabolic process;regulation of biological process	endoplasmic reticulum;Golgi;vacuole	catalytic activity;protein binding	Pf00462, Pf13098, Pf13417	8058458		0	0	100		200		356361	Not Found	High	1
Sobic.010G221600	10	High	Master Protein	A0A194YKQ4	HIT domain-containing protein OS=Sorghum bicolor OX=4558 GN=SORBI_3010G221600 PE=4 SV=1	0	8.751	13	2	4	2	209	22.3	9.76	9.17	2			catalytic activity	Pf01230, Pf11969	8061588		0	0	100		200		3.24414e+06	Not Found	High	1
Sobic.010G228500	10	High	Master Protein	C5Z7U1	Uncharacterized protein OS=Sorghum bicolor OX=4558 GN=SORBI_3010G228500 PE=3 SV=1	0.001	3.156	1	1	1	1	693	79.4	6.27	2.33	1	metabolic process		catalytic activity;protein binding	Pf01239, Pf12799, Pf13855	8061610		0	0						Not Found	High	1
Sobic.010G230000	10	High	Master Protein	C5Z7V0	Uncharacterized protein OS=Sorghum bicolor OX=4558 GN=SORBI_3010G230000 PE=3 SV=1	0	8.397	6	3	4	2	546	60.7	8.53	5.22	3	metabolic process		catalytic activity;metal ion binding	Pf00394, Pf07731, Pf07732	8083212		0	1	100		200		8.9655e+06	Not Found	High	1
Sobic.010G235000	10	High	Master Protein	C5Z889	NADH:ubiquinone reductase (non-electrogenic) OS=Sorghum bicolor OX=4558 GN=SORBI_3010G235000 PE=3 SV=1	0	7.708	5	3	6	3	584	64.8	6.89	8.91	3	metabolic process		catalytic activity;metal ion binding	Pf00070, Pf07992	8083311		0	0	100		200		5.07332e+06	Not Found	High	1
Sobic.010G241100	10	High	Master Protein	C5Z8P0	Uncharacterized protein OS=Sorghum bicolor OX=4558 GN=SORBI_3010G241100 PE=4 SV=1	0	10.133	14	3	5	3	263	26.4	8.19	3.2	3				Pf00314	8063789		0	0	100		200		5.62302e+06	Not Found	High	1
Sobic.010G246700	10	High	Master Protein	C5Z8T5	Xyloglucan endotransglucosylase/hydrolase OS=Sorghum bicolor OX=4558 GN=SORBI_3010G246700 PE=3 SV=1	0	65.675	40	14	18	14	301	33.4	7.46	44.3	14	cell organization and biogenesis;metabolic process	extracellular	catalytic activity	Pf00722, Pf06955	8065133	Plant hormone signal transduction	1	0	100		200		1.39212e+08	Not Found	High	1
Sobic.010G264400	10	High	Master Protein	A0A194YLP3	Protein kinase domain-containing protein OS=Sorghum bicolor OX=4558 GN=SORBI_3010G264400 PE=4 SV=1	0.001	3.302	3	2	2	2	625	68.8	8.98	1.76	2	metabolic process	membrane	catalytic activity;nucleotide binding	Pf00069, Pf06293, Pf07714, Pf14531	8069187		0	0	100		200		952222	Not Found	High	1
Sobic.010G277000	10	High	Master Protein	C5Z2L4	Uncharacterized protein OS=Sorghum bicolor OX=4558 GN=SORBI_3010G277000 PE=4 SV=1	0	9.985	13	3	3	3	286	30	4.73	5.91	3	metabolic process		RNA binding	Pf01138, Pf03725	8069238	RNA degradation	1	0	100		200		3.95594e+06	Not Found	High	1
Sobic.010G279200	10	Medium	Master Protein	A0A194YN14	Thioredoxin domain-containing protein OS=Sorghum bicolor OX=4558 GN=SORBI_3010G279200 PE=4 SV=1	0.013	1.712	7	1	1	1	175	19	8.62	0	1	cellular homeostasis;metabolic process;regulation of biological process		catalytic activity	Pf00085, Pf13098, Pf13899, Pf13905, Pf14595	110431322		0	0	100		200		120538	Not Found	High	1
Sobic.K019100	5	High	Master Protein	C6JS28	DNA replication licensing factor MCM2 OS=Sorghum bicolor OX=4558 GN=Sb0019s004400 PE=3 SV=1	0	9.763	2	2	2	2	955	108	5.25	5.72	2	metabolic process;regulation of biological process	cytosol;nucleus	catalytic activity;DNA binding;nucleotide binding	Pf00493, Pf01078, Pf07728, Pf12619, Pf14551	8155437	DNA replication	1	0						Not Found	High	1
Sobic.K029900; SORBI	10	High	Master Protein	A0A109NDM1	Chitinase (Fragment) OS=Sorghum bicolor OX=4558 GN=SORBI_3010G273600 PE=4 SV=1	0	7.85	7	1	1	1	327	33.8	5.59	4.5	1	metabolic process		catalytic activity	Pf00182, Pf00187	8155544; 110430794		0	0	100		200		2.3472e+06	Not Found	High	1
Sobic.K041500	6	High	Master Protein	A0A109ND98	Uncharacterized protein OS=Sorghum bicolor OX=4558 GN=SORBI_3006G071628 PE=4 SV=1	0.001	3.428	2	1	1	1	741	81.9	4.92	1.97	1	transport	cytoplasm	metal ion binding	Pf04810, Pf04811, Pf04815, Pf08033	8155471		0	0						Not Found	High	1
Sobic.K041900		High	Master Protein	A0A109NDA6	Uncharacterized protein OS=Sorghum bicolor OX=4558 GN=SORBI_3K041900 PE=4 SV=1	0	10.429	3	2	2	2	880	97.8	8.51	6.54	2					8155448		0	0	100		200		3.10561e+06	Not Found	High	1
