# Supplementary material for: Natural variation in Glume Coverage 1 causes naked grains in sorghum
Source: Nat Commun. 2022 Feb 25;13:1068. doi: 10.1038/s41467-022-28680-3 (PMC8881591; doi:10.1038/s41467-022-28680-3)
Supplement: Supplementary file 11 — Supplementary Data 8 [file 41467_2022_28680_MOESM11_ESM.xlsx]

## Sheet: Sheet1
Supplementary Data 8: Sorghum accessions were used for selection analysis.
Plant name	PI number	Origin	Type
Diri	PI 152977	Sudan	Wild and weedy
MN 3139	PI 198999	Australia	Wild and weedy
O-1008	PI 302219	Ethiopia	Wild and weedy
A 5869	PI 302251	Dominican	Wild and weedy
103-B	PI 329313	Ethiopia	Wild and weedy
1398	PI 365024	South Africa	Wild and weedy
Oboro	PI 520788	Kenya	Wild and weedy
MW 019	PI 524998	Malawi	Wild and weedy
TCD 077	PI 532567	Chad	Wild and weedy
FAO 54912	PI 562151	Sudan	Wild and weedy
IS 31448	PI 620133	Uganda	Wild and weedy
SL80		-	Wild and weedy
SL81	-	-	Wild and weedy
CH005	-	-	Wild and weedy
CH015	-	-	Wild and weedy
CH023	-	-	Wild and weedy
M0316	-	-	Wild and weedy
M0402	-	-	Wild and weedy
M0500	-	-	Wild and weedy
MN-1124 (Potch 8)	PI 152759	Sudan	Naked Landrace
MN 3081 - Taiwan	PI 196584	Taiwan	Naked Landrace
PI 229846 VULGARE	PI 229846	South Africa	Naked Landrace
TSETA (LOCAL -TURE) 27/51	PI 267476	India	Naked Landrace
CAPE COLO 28/53	PI 267489	India	Naked Landrace
BAR-RD RED	PI 563136	South Africa	Naked Landrace
AKLMOI WHITE	PI 570830	Sudan	Naked Landrace
WAD UMM BENEIN	PI 570955	Sudan	Naked Landrace
LAMBAS	PI 571149	Sudan	Naked Landrace
UGANDA L 1	PI 571225	Sudan	Naked Landrace
TRACY - Australia	PI 586541	Australia	Naked Landrace
S. BASUTORUM DL/60/97	PI 644328	South Africa	Naked Landrace
PIETERSBURG DL/60/107	PI 644329	South Africa	Naked Landrace
INGWARUMA PEARLY	PI 668814	South Africa	Naked Landrace
RABI YANGAR JORA	PI 669746	India	Naked Landrace
HN16	-	China	Naked Landrace
M-81E	-	United States	Naked Landrace
MN-3152	-	-	Naked Landrace
ICSV401	PI656037	-	Naked Landrace
SC557	PI533939	Mosambique	Naked Landrace
ICSV1089BF	PI656036	-	Naked Landrace
SC1214	PI595745	Burki- Faso	Naked Landrace
SC328	PI534112	Uganda	Naked Landrace
SC322	PI533821	Tanzania	Naked Landrace
N250B	PI656052	-	Naked Landrace
RIO	PI651496	-	Naked Improved line
P89001	PI 561846	United States	Naked Improved line
P89002	PI 561847	United States	Naked Improved line
KALATI CONSA	PI 152857	Sudan	Naked Improved line
Mubiya 2	PI 153823	Kenya	Naked Improved line
MUYO	PI 155336	Kenya	Naked Improved line
Barotse	PI 287571	Zimbabwe	Naked Improved line
Feterita Wad Umm Benein	PI 287590	Zimbabwe	Naked Improved line
Feterita Wad Umm Benein	PI 287591	Zimbabwe	Naked Improved line
Chigwadara	PI 287592	Zimbabwe	Naked Improved line
Inyangentombi	PI 144134	South Africa	Naked Improved line
ATLAS	PI 641807	-	Naked Improved line
KAFIR RED	PI 152693	United States	Naked Improved line
KULMETN	PI 152969	Sudan	Naked Improved line
Bari	PI 152983	Sudan	Naked Improved line
KATEMU	PI 153874	Kenya	Naked Improved line
MN 1551	PI 155241	Sudan	Naked Improved line
FETERITA LA	PI 201723	Nigeria	Naked Improved line
POTCHETSTRM	PI 267508	United States	Naked Improved line
Rustenberg	PI 287555	Zimbabwe	Naked Improved line
Baha- 2/5	PI 287594	Zimbabwe	Naked Improved line
FETERITA	PI 287603	Zimbabwe	Naked Improved line
ABU DIGAIS	PI 287617	Zimbabwe	Naked Improved line
TGR 151	PI 482629	Zimbabwe	Naked Improved line
Chitichi	PI 482670	Zimbabwe	Naked Improved line
TGR 249D	PI 482675	Zimbabwe	Naked Improved line
P89010	PI 561855	United States	Naked Improved line
REX	PI 641835	-	Naked Improved line
Rio	PI 651496	United States	Naked Improved line
P89004	PI 561849	United States	Naked Improved line
P89009	PI 561854	United States	Naked Improved line
Tx436	PI 561071	-	Naked Improved line
Mhonda	PI 482659	Zimbabwe	Naked Improved line
Mota	PI 656050	-	Naked Improved line
El-Mota-S241	PI 656035	Niger	Naked Improved line
Sepon82	PI 656024	-	Naked Improved line
P279	PI 656037	South Africa	Naked Improved line
Kuyuma	PI 656044	South Africa	Naked Improved line
P278	PI 656036	-	Naked Improved line
ICSV745	PI 576130	India	Naked Improved line
SAP-155	PI 576437	Brazil	Naked Improved line
SC 971	PI 656111	-	Naked Improved line
6428 Sian	PI 534037	Chad	Naked Improved line
Tx631	PI 552861	United States	Naked Improved line
SC 103-14E	PI 533752	-	Naked Improved line
P184	PI 595745	United States	Naked Improved line
A-96	PI 533901	Japan	Naked Improved line
SC 62C	PI 534138	Sudan	Naked Improved line
Dobbs	PI 533972	Uganda	Naked Improved line
Kokla	PI 533911	Sudan	Naked Improved line
SC322	PI 533821	Tanzania	Naked Improved line
-	PI 533929	Peru	Naked Improved line
-	PI 533966	Uganda	Naked Improved line
-	PI 534052	Uganda	Naked Improved line
-	PI 534056	Nigeria	Naked Improved line
-	PI 534060	Nigeria	Naked Improved line
-	PI 534074	Nigeria	Naked Improved line
-	PI 595717	United States	Naked Improved line
-	PI 595729	United States	Naked Improved line
-	PI 595730	United States	Naked Improved line
-	PI 576434	Nigeria	Naked Improved line
