# Supplementary material for: Natural variation in Glume Coverage 1 causes naked grains in sorghum
Source: Nat Commun. 2022 Feb 25;13:1068. doi: 10.1038/s41467-022-28680-3 (PMC8881591; doi:10.1038/s41467-022-28680-3)
Supplement: Supplementary file 12 — Supplementary Data 9 [file 41467_2022_28680_MOESM12_ESM.xlsx]

## Sheet: Sheet1
Supplementary Data 9: All primers used in this study.
Markers located on chromosome 1 for initial mapping the GC1 locus
Marker	Annotation	Position v3.0	Forward Primer (5'-3')	Reverse Primer (5'-3')
SAM17376a	SSR marker	156 Kb	ATGGAATAGTCCTAGTCCTGC	TGTACCCATCTTACGACTCC
SAM41396	SSR marker	4,416 Kb	ATAAGAAAATTTTGGAGTGGG	GCTGTGGAAAATTGAGTCAT
SAM07548b	SSR marker	9,244 Kb	GTTGGAATACAGGGTTGTTG	CACATATAAAAAGGGAGAGAAA
SAM50807	SSR marker	14,795 Kb	CAAGTAGGGATAGCACAACTG	GGCAATTCTACATTCTCCTG
SAM45034	SSR marker	24,623 Kb	CGATGTAATAGACATGTACTCCTA	CCTGCATGGCAGACAC
Indel-4	Indel marker	36,079 Kb	TTCAATCATTGATCGGCAAG	GAGCTAAGACCAAGGTGTTTAGC
Indel-5	Indel marker	45,861 Kb	TTGGATGTTTGTTATGAAGAGC	CGTCACCATCTAGTTCGTAGC
MSR0061	SSR marker	62,256 Kb	GATCCCTTTCTATCCTAGCC	CTTGTACGTGGACAAGGAAT
SAM39569	SSR marker	63,015 Kb	GTCAGCCTCCATCATCTG	GAAGAGGAAGAGGAGGTTGT
MSR0084	SSR marker	63,598 Kb	CTTCTCCGCCACCATCAT	AACTCGCCTTCTTCTTCAC
SAM40763	SSR marker	71,699 Kb	ACAACGACAGTTCAAAAGCT	CATGCTCTGAATAACCAATTC
Indel-9	Indel marker	75,514 Kb	GCCTTAGAATTCCAGTCGAGG	AGCTCCCTGAATTTCAGCTC
Markers for fine mapping the GC1 locus
Marker	Annotation	Position v3.0	Forward Primer (5'-3')	Reverse Primer (5'-3')
MSR0061	SSR marker	62,256 Kb	GATCCCTTTCTATCCTAGCC	CTTGTACGTGGACAAGGAAT
MIN0019	Indel marker	62,545 Kb	TGATGTGTAGAGATGGCTCTT	TCTAGTCACACAACAGCTTCC
MIN0032	Indel marker	62,717 Kb	GCTGCTACCATTAACAATGA	TTTCCCTCCTTCCTCCTAT
MSN0111	Indel marker	62,778 Kb	TAGGTAGGTGAGTGGCGGATAAG	TCAGCTCATATGTTGCATCAAGC
MSR0069	SSR marker	62,886 Kb	AGAGACATGAGGGCACTTTA	TCTTCTCCCCCTTGATTTAT
MSN0013	SNP marker	62,935 Kb	TTCGGTCTTGTGCAATATGTGA	TGATTTCCACATCAGTCTCAACC
SAM39569	SSR marker	63,015 Kb	GTCAGCCTCCATCATCTG	GAAGAGGAAGAGGAGGTTGT
MSR0084	SSR marker	63,598 Kb	CTTCTCCGCCACCATCAT	AACTCGCCTTCTTCTTCAC
PCR primers for sequence variation and targets identification in mutants
Name	Gene	Sequence	Target	Forward Primer (5'-3')	Reverse Primer (5'-3')
GC1	Sobic.001G341700	exon 1	GC1-KO	TGCGTAACGTACCAGCTGCTAG	GATAGCGTTTCAGTTCTCGGCC
		exon 2,3,4	-	ACGCCTGAAAAGTTGACAGCTG	GCGCGTGTGCTACTGGTAATG
		exon 5	NILs and selected sorghum accessions	CTGCACCCCTCCACTGTACTACTG	ATGCAGCACGAACCAGAACAG
SiGC1	Seita.9G369300	exon 1	SiGC1-KO	CTCGCTCCATCGCCATTTAATC	CAAGAGGAGCAGGAAGAACATTG
		exon 2,3,4	-	CCAGACAGCACCTGAAAAGTTG	GCCCCAAGAACCAACAATACTAAG
		exon 5	-	CGTGAAGTTTCTGACCAGGACAC	ACGCCAGCTTTCTGCAAAATC
F+R	Inser341	5'UTR	NILs and selected sorghum accessions	CAAGCATGGAGCAGCACATGTAG	TCGTCGCAACGCACAGCTACT
qPCR or RT-PCR primers for genes expression
Name	Gene	Annotation	Forward Primer (5'-3')	Reverse Primer (5'-3')
-	Sobic.001G341500	Gene in cadidate region	GTAGCCGAAACAGAATTCCACTG	GTTCGGTGTCAGACTTGGGTTG
-	Sobic.001G341600	Gene in cadidate region	ACCACGAGAAACCCGTCATCTAC	GAAGCTGTACACGTCGCTCTTCG
-	Sobic.001G341800	Gene in cadidate region	CACCAGGGTTCAATTCTAGGCG	CGCCTCCAACCTGTGGTATTG
-	Sobic.001G341900	Gene in cadidate region	TGCAGCACCTCAGATCCTACAAC	CGGTTATGAGCATGTGTCTTGTC
GC1	Sobic.001G341700	in Wheatland, GC1-OE, gc1-c-OE, NIL-GC1, NIL-gc1-a and inbred lines backgrounds	CTTCCTCGAGGGCGAAATAAG	CAGCTCTTTGCTCGGAACTTC
SiGC1	Seita.9G369300	in Ci846 and SiGC1124-OE backgrounds	GATGCTGCAAAGAGGTTGATGAG	CTCTTGGCTCGGAACTTCTTCAG
GFP	-	Trasnsient expression in the tobacco leaves	CGTTGGGATCTTTCGAAAGGG	CGCCTATGGGTAAAGGAGAAGAAC
SbpPLAII-1	Sobic.005G186200	in Ci846 background	CTACAACGGTGGATTCACTCCG	CATCCTGAATCCGAAGGTAGTTC
SbCYCA2;3	Sobic.008G104000	Cyclin	CCATCCTTGGAACCCTACTCTTG	CAACACACTCGAACTTTTGCTGC
SbCYCB2;2	Sobic.010G274000	Cyclin	AGTCCTGGAACAAATGCTGTGAG	GTTCCGATTTCGCAGCACAG
SbCDKB1;1	Sobic.008G025600	Cyclin-dependent kinase (CDK)	CACATCTTCAGGTTGCTGGGAAC	TGAAGCATTTTCGATAGCAGGTC
SbMADS2	Sobic.003G379000	MADS box family	CCAGAATGAGAAACTGATGGAGC	GGTCAGGATGATAACCCAGCTC
SbMADS7	Sobic.007G193300	MADS box family	CGGACTCAGAGGAACTTGCTTG	GTTGCTCTCTTCCAGTCTTCTTCG
SbMADS8	Sobic.002G258000	MADS box family	CTTCAGAGGAGGGAGCAAATGC	GCCATGTCGGCATGAAGTTATTC
SbMADS20	Sobic.008G103500	MADS box family	CAGATCGAGGAAGGACCACATC	CAGTGCAGCCTTCTCCTTCTCTAG
SbMADS47	Sobic.001G478400	MADS box family	CTTAAGCTCAGGCAGATGAGAGG	CACCTGCAGTTGCTCCTTCAG
SbGRF4	Sobic.004G269900	Growth-regulating factor	CAAAGGATCTCAGGTACAACGCC	CGAGGTGACTGTGCTCTGACC
SbRFL	Sobic.006G201600	Transcription factor FL	GCGTCACAGGAAGTGCTGTCC	CCTGGTTCGTCACCTTGGTAGG
SbIPA1	Sobic.007G210200	SBP box family	CAGTGCAGCAGGTTCCACCAG	CTTCACCGAATGATGCAGCAAG
SiCYCA2;3	Seita.3G357600	Cyclin-dependent kinase (CDK)	CAGATCATCCATGGAACCCTACTC	GAAACACACTCGAACTTTTGCTG
SiCYCB2;2	Seita.4G286400	Cyclin-dependent kinase (CDK)	GCAGAGAAGAAGCTCGAGCTCC	CATCCTGGAGCAATCCATTAGTTG
SiCDKB1;1	Seita.7G304300	Cyclin-dependent kinase (CDK)	GAACACCTTCTGAGGAGCAGTGG	GTCGAAGTAGGGATGCTCCATCG
PCR primers for vectors construction by In-Fusion cloning
Vector	Inserted gene	Restriction enzyme sites	Forward flanking sequence (5'-3')	Reverse flanking sequence (5'-3')
PCAMBIA1300-GFP	GC1, gc1-a/b/c/d/e, GC195, GC1-KO, SiGC1, SiGC1104, SiGC1211, SiGC1-KO	BamHI/SacI	ACCCCGGGTTCGAAATCGATGGATCCTA	TTGAACGATCGGGGAAATTCGAGCTC
PCAMBIA2300-Myc	gc1-c, SiGC1124	BamHI/SpeI	GAGGACTTGAATTCGACTAGT	CAGGTCGACTCTAGAGGATCC
PUC19-nLuc	GC1, gc1-a, GC1-N, GC1-G, GC1-T, GC1-C, SbGγA, SbGα, SbGβ	Kpn1/Sal1	CGGGGGACGAGCTCGGTACC	GCGTACGAGATCTGGTCGAC
PUC19-cLuc	GC1, SbpPLAII-1	Kpn1/Sal1	ACGCGTCCCGGGGCGGTACC	CGAAAGCTCTGCAGGTCGAC
pSPYNE(R)173	GC1, gc1-a, GC1-N, GC1-G, GC1-T, GC1-C, SbGβ	Spe1/XhoI	TTGGGCCCAGGCCTACTAGT	CCGGGAGCGGTACCCTCGAG
pSPYCE(R)	SbpPLAII-1, GC1, gc1-a, GC1-G	Spe1/XhoI	AGGCCTGGCGCGCGCCACTAGT	CCGGGAGCGGTACCCTCGAG
PGEX-6p-1	GC1, gc1-a	BamH1/Sal1	CTGTTCCAGGGGCCCCTGGGATCC	CACGATGCGGCCGCTCGAGTCGAC
pMal-c2X	SbpPLAII-1	BamHI/HindIII	AGGATTTCAGAATTCGGATCC	ACGACGGCCAGTGCCAAGCTT
PCAMBIA1300-221-Flag	SbpPLAII-1	Kpn1/Xba1	GAGAACACGGGGGACTCTAGA	GAGATTGCTCTTGCGTAGCTTGC
PgreenⅡ0800-Luc	proNIL-GC1, proNIL-gc1-a, proSN010, proM-81E, proNIL-GC1+inser341	Spe1/Not1	AGCCCGGGGGATCCACTAGT	TCCACCGCGGTGGCGGCCGC
Gene annotation
Name	Gene
SbGγA	Sobic.004G035200
SbGα	Sobic.001G484200
SbGβ	Sobic.001G142100
Probe for RNA in situ hybridization
Probe	5'-3'
Probe-GC1	GCAGCTCTTTGCTCGGAACTTCTTCAG
