# Supplementary material for: Natural variation in Glume Coverage 1 causes naked grains in sorghum
Source: Nat Commun. 2022 Feb 25;13:1068. doi: 10.1038/s41467-022-28680-3 (PMC8881591; doi:10.1038/s41467-022-28680-3)
Supplement: Supplementary file 14 — Source data [file 41467_2022_28680_MOESM14_ESM.zip]

Archive with 2 entries (2 files):
- Source data-Xie et al.xlsx
- Uncropped scans of western blots.pdf
