# Supplementary material for: Natural variation in Glume Coverage 1 causes naked grains in sorghum
Source: Nat Commun. 2022 Feb 25;13:1068. doi: 10.1038/s41467-022-28680-3 (PMC8881591; doi:10.1038/s41467-022-28680-3)
Supplement: Supplementary file 14 — Source data [file 41467_2022_28680_MOESM14_ESM.zip › Source data-Xie et al.xlsx]

## Sheet: Fig. 1
Fig. 1c														Fig.1e
			MSR0061	MIN0019	MIN0032	MSN0111	MSR0069	MSN0013	SAM39569	MSR0084	Glume length (mm)	Threshing rate (%)		Accession	Glume coverage	Seed length (mm)	Seed width (mm)	Thousand seed weight (g)	(+100)	(+4151)	(+4158)	(+4180)	(+4243)	(+4285)	(+4358)		-log (P-value)	Glume coverage	Seed length	Seed width	Thousand seed weight
RHL96/97/101	SN010	RHL96-1	B	B	B	B	B	B	B	B		0.1333		PI152651	Low glume coverage-2	4.72	4.48	43.2	A	A	G	-	C	-	T		(+100)	6.70668	1.26902	0.0509134	0.245905
		RHL96-3	B	B	B	B	B	B	B	B		0.1667		PI276837	Very low glume coverage-1	5.33333	4.16667	49.9	G	G	Insertion TGGCG	-	C	CGGCTGCGG deletion	G		(+4151)	12.9063	0.858528	0.24602	0.277521
		RHL96-9	B	B	B	B	B	B	B	B		0.2		PI34911	Very low glume coverage-1	4.16667	3.66667	29.4	G	G	Insertion TGGCG	-	C	CGGCTGCGG deletion	G		(+4158)	13.2781	0.712873	0.2871	0.364185
		RHL97-2	B	B	B	B	B	B	B	B		0.2333		PI533750	Very high glume coverage-5	3.66667	3	19.8	A	A	G	-	C	-	T		(+4180)	0.224684	0.252472	0.486579	1.17741
		RHL101-7	B	B	B	B	B	B	B	B		0.1667		PI533754	Very high glume coverage-5	4	3.33333	23.7	A	A	G	-	C	-	T		(+4243)	0.338106	1.09865	4.65246	4.00307
		RHL101-12	B	B	B	B	B	B	B	B		0.1		PI533758	Very low glume coverage-1	4.16667	3.6	28.8	G	G	Insertion TGGCG	-	C	CGGCTGCGG deletion	G		(+4285)	12.3863	0.572432	0.195108	0.434346
														PI533759	Very low glume coverage-1	4.5	3.94	31.5	A	A	G	-	C	-	T		(+4358)	7.75051	0.375339	0.0125496	0.0961358
	M81-E	RHL96-2	A	A	A	A	A	A	A	A		1		PI533761	Low glume coverage-2	5.24	4.9	50.1	A	A	G	-	C	-	T
		RHL97-1	A	A	A	A	A	A	A	A		0.9667		PI533762	Very low glume coverage-1	5.26667	4.66667	51.6	G	G	Insertion TGGCG	-	C	CGGCTGCGG deletion	G
		RHL97-11	A	A	A	A	A	A	A	A		0.9333		PI533766	High glume coverage-4	4.16667	3.16667	21.3	A	A	G	-	C	-	T
		RHL97-29	A	A	A	A	A	A	A	A		0.8333		PI533769	Very low glume coverage-1	4.46667	3.3	26.6	G	G	Insertion TGGCG	-	C	CGGCTGCGG deletion	G
		RHL97-115	A	A	A	A	A	A	A	A		0.9		PI533776	Very low glume coverage-1	5	4.9	44.8	A	A	G	-	A	-	T		r2 value
		RHL101-4	A	A	A	A	A	A	A	A		0.9		PI533788	Moderate glume coverage-3	4.32	3.64	40.5	A	A	G	-	C	-	T			(+100)	(+4151)	(+4158)	(+4180)	(+4243)	(+4285)	(+4358)
														PI533789	Low glume coverage-2	4.66667	4.33333	42.1	A	G	Insertion TGGCG	-	C	-	T		(+100)
	Type1	RHL96-13	B	B	B	B	B	A	A	A	4.9	0.3543		PI533794	Very low glume coverage-1	4.33333	3.93333	35.4	G	G	Insertion TGGCG	-	C	CGGCTGCGG deletion	G		(+4151)	0.616354
		RHL96-134	B	B	B	B	B	A	A	A	4.96	0.3287		PI533807	Very low glume coverage-1	4	3.96667	26.2	G	G	Insertion TGGCG	-	C	CGGCTGCGG deletion	G		(+4158)	0.515304	0.958138
		RHL96-167	B	B	B	B	B	A	A	A	4.66	0.2778		PI533810	Moderate glume coverage-3	4.53333	4.1	45.8	A	A	G	-	C	-	T		(+4180)	0	0	0
		RHL96-328	B	B	B	B	B	A	A	A	4.98	0.3534		PI533814	Low glume coverage-2	4.2	3.85	24.8	A	A	G	-	C	-	T		(+4243)	0	0	0	0
		RHL96-363	B	B	B	B	B	A	A	A	4.76	0.2979		PI533821	Very low glume coverage-1	3.7	4.46	27.1	A	Insertion 6bp	G	-	C	-	T		(+4285)	0.492219	0.929503	0.98987	0	0
		RHL97-164	B	B	B	B	B	A	A	A	4.68	0.2233		PI533822	Very low glume coverage-1	4.8	4.16667	33.4	G	G	Insertion TGGCG	-	C	CGGCTGCGG deletion	G		(+4358)	0.641499	0.968203	0.897599	0	0	0.880569
		RHL97-185	B	B	B	B	B	A	A	A	4.48	0.2064		PI533824	Moderate glume coverage-3	4.5	4.5	28.4	A	A	G	-	C	-	T			(+100)	(+4151)	(+4158)	(+4170)	(+4244)	(+4285)	(+4358)
		RHL97-226	B	B	B	B	B	A	A	A	4.39	0.2151		PI533831	Very low glume coverage-1	4.66667	3.9	34.4	G	G	Insertion TGGCG	-	C	CGGCTGCGG deletion	G
		RHL97-237	B	B	B	B	B	A	A	A	5.2	0.4026		PI533833	Moderate glume coverage-3	4	3.26667	21.9	G	G	Insertion TGGCG	-	C	CGGCTGCGG deletion	G
		RHL101-98	B	B	B	B	B	A	A	A	5.39	0.4344		PI533838	Moderate glume coverage-3	5	4.66667	27.8	G	G	Insertion TGGCG	-	C	CGGCTGCGG deletion	G
		RHL101-244	B	B	B	B	B	A	A	A	4.98	0.3385		PI533839	Very high glume coverage-5	3.33333	2.6	14.4	G	A	G	-	C	-	T
														PI533841	Very high glume coverage-5	4.43333	4	30.4	A	A	G	-	C	-	T
														PI533842	Moderate glume coverage-3	3.64	3.8	23.3	A	A	G	-	C	-	T
	Type2	RHL96-27	A	A	A	B	B	B	B	B	5.25	0.1877		PI533843	High glume coverage-4	4.83333	3.66667	25.3	A	A	G	-	C	-	T
		RHL96-29	A	A	A	B	B	B	B	B	4.29	0.3642		PI533845	High glume coverage-4	4.1	3.06667	18.6	G	G	Insertion TGGCG	-	C	CGGCTGCGG deletion	G
		RHL96-54	A	A	A	B	B	B	B	B	4.89	0.2995		PI533852	High glume coverage-4	4.46667	3.83333	25.9	A	A	G	-	C	-	T
		RHL96-117	A	A	A	B	B	B	B	B	4.85	0.3163		PI533855	Very high glume coverage-5	4.13333	3.33333	23.4	A	A	G	-	C	-	T
		RHL96-152	A	A	A	B	B	B	B	B	4.98	0.2866		PI533856	Moderate glume coverage-3	4.14	3.34	21.3	A	A	G	-	C	-	T
		RHL96-284	A	A	A	B	B	B	B	B	4.93	0.3		PI533863	Low glume coverage-2	4.6	4.03333	36.1	G	G	Insertion TGGCG	-	C	CGGCTGCGG deletion	T
		RHL96-296	A	A	A	B	B	B	B	B	4.98	0.3558		PI533866	High glume coverage-4	4.83333	3.86667	27.4	G	G	Insertion TGGCG	-	C	CGGCTGCGG deletion	G
		RHL97-14	A	A	A	B	B	B	B	B	5.77	0.062		PI533869	Moderate glume coverage-3	4.63333	3.4	24.6	A	A	G	-	C	-	T
		RHL97-36	A	A	A	B	B	B	B	B	5.3	0.1995		PI533871	High glume coverage-4	4.96	4.46	35.2	A	A	G	-	C	-	T
		RHL97-93	A	A	A	B	B	B	B	B	4.93	0.3237		PI533876	Low glume coverage-2	4.28	3.84	34.9	A	A	G	-	C	-	T
		RHL97-122	A	A	A	B	B	B	B	B	4.61	0.3448		PI533877	Moderate glume coverage-3	5.3	4.3	35.6	A	G	Insertion TGGCG	-	C	CGGCTGCGG deletion	G
		RHL97-157	A	A	A	B	B	B	B	B	5.02	0.2673		PI533878	Moderate glume coverage-3	4.54	4.41	29	A	A	G	-	A	-	T
		RHL97-189	A	A	A	B	B	B	B	B	4.47	0.3888		PI533882	High glume coverage-4	4.03	4.3	34.7	A	A	G	-	C	-	T
		RHL97-201	A	A	A	B	B	B	B	B	5.19	0.2812		PI533911	Low glume coverage-2	4.23333	4.13333	32.7	A	G	Insertion TGGCG	-	C	CGGCTGCGG deletion	T
		RHL101-63	A	A	A	B	B	B	B	B	5.45	0.1665		PI533913	Moderate glume coverage-3	4.78	3.88	23.3	A	A	G	-	C	-	T
		RHL101-89	A	A	A	B	B	B	B	B	5.25	0.1885		PI533919	High glume coverage-4	4.03333	3.5	24.5	A	A	G	-	C	-	T
		RHL101-123	A	A	A	B	B	B	B	B	4.93	0.2439		PI533927	Very high glume coverage-5	4.22	3.67	39.4	A	A	G	-	C	-	T
		RHL101-174	A	A	A	B	B	B	B	B	4.51	0.33		PI533936	Moderate glume coverage-3	3.82	3.23	17.4	A	A	G	-	C	-	T
		RHL101-192	A	A	A	B	B	B	B	B	4.72	0.2917		PI533943	Moderate glume coverage-3	4.12	3.45	23.6	A	A	G	-	C	-	T
														PI533948	Moderate glume coverage-3	4.88	3.34	40.3	A	A	G	-	C	-	T
														PI533957	High glume coverage-4	4.33333	3.63333	23.7	G	A	G	-	C	-	T
	Type3	RHL96-44	A	A	A	B	B	B	B	B	5.05	0.2773		PI533961	Moderate glume coverage-3	4.73333	3.5	32	G	G	Insertion TGGCG	-	C	CGGCTGCGG deletion	T
		RHL96-128	A	A	A	B	B	B	B	B	4.69	0.2885		PI533965	Very low glume coverage-1	3.78	3.67	24	G	G	Insertion TGGCG	-	C	CGGCTGCGG deletion	G
		RHL96-331	A	A	A	B	B	B	B	B	4.89	0.3116		PI533979	Moderate glume coverage-3	4	3.79	29	G	G	Insertion TGGCG	-	C	CGGCTGCGG deletion	G
		RHL97-92	A	A	A	B	B	B	B	B	4.85	0.2558		PI533980	Very low glume coverage-1	4.11	3.34	25.8	G	G	Insertion TGGCG	-	C	CGGCTGCGG deletion	G
		RHL97-220	A	A	A	B	B	B	B	B	5.21	0.2339		PI533991	Very low glume coverage-1	4.53333	3.73333	26.5	G	G	Insertion TGGCG	-	C	CGGCTGCGG deletion	T
		RHL97-269	A	A	A	B	B	B	B	B	4.84	0.3127		PI533997	High glume coverage-4	5	4	33.2	A	A	G	-	12bp deletion	-	T
														PI533998	Very high glume coverage-5	4.46667	3.2	19.4	G	A	G	-	C	-	T
														PI534021	Low glume coverage-2	4.14	3.3	17.7	A	A	G	-	C	-	T
	Type4	RHL97-55-103	B	B	B	B	B	A	A	A	3.76	0.686		PI534053	High glume coverage-4	4.66667	4.03333	29.3	G	A	G	-	C	-	T
		RHL97-55-282	B	B	B	B	B	A	A	A	3.82	0.7333		PI534079	Very high glume coverage-5	4.56667	3.46667	26.9	A	A	G	-	C	-	T
		RHL97-55-355	B	B	B	B	B	A	A	A	4.08	0.6689		PI534088	Moderate glume coverage-3	4.9	4.7	42.2	A	A	G	-	A	-	T
		RHL97-55-502	B	B	B	B	B	A	A	A	3.96	0.7017		PI534092	High glume coverage-4	4.78	3.53	38.8	A	A	G	-	C	-	T
														PI534096	Very high glume coverage-5	4.67	3.44	29.8	A	A	G	-	C	-	T
														PI534099	Low glume coverage-2	4	3.9	27.3	G	G	Insertion TGGCG	-	C	CGGCTGCGG deletion	G
														PI534104	Low glume coverage-2	4.33333	3.7	25.4	G	G	Insertion TGGCG	-	C	CGGCTGCGG deletion	G
			Actin(Ct)	Gene(Ct)	#C(t)	##C(t)	2-##C(t)							PI534108	Low glume coverage-2	4.03333	3.1	21.2	G	G	Insertion TGGCG	-	C	CGGCTGCGG deletion	G
Sobic.001G341550	SN010	S1	27.51	32.47	4.96	0	1							PI534112	Very low glume coverage-1	4.66667	3.53333	22.8	G	G	Insertion TGGCG	-	C	CGGCTGCGG deletion	G
		S1	27.28	32.19	4.91	-0.05	1.03526							PI534116	Very high glume coverage-5	4.16667	2.66667	17.6	A	A	G	-	C	-	T
		S1	27.03	32.85	5.82	0.86	0.550953							PI534117	Low glume coverage-2	4.16	3.54	20.5	A	A	G	-	C	-	T
		S2	26.29	31.98	5.69	0.73	0.602904							PI534123	Very high glume coverage-5	4.91	3.73	17.6	G	A	G	Insertion 165bp	C	-	T
		S2	26.73	31.87	5.14	0.18	0.882703							PI534124	Moderate glume coverage-3	4.8	3.4	29.4	A	A	G	-	C	-	T
		S2	27.03	32.07	5.04	0.08	0.946058							PI534127	Very high glume coverage-5	4.33333	3.03333	17.2	A	A	G	-	C	-	T
		S3	26.88	32.82	5.94	0.98	0.50698							PI534128	Very low glume coverage-1	4.42	4.21	32.3	A	A	G	-	C	-	T
		S3	26.3	32.45	6.15	1.19	0.438303							PI534132	Low glume coverage-2	4.42	3.88	26.1	A	A	G	-	C	-	T
		S3	26.25	33.47	7.22	2.26	0.208772							PI534133	High glume coverage-4	4.44	4.38	26	G	A	G	-	C	-	T
	M-81E	S1	26.78	34.19	7.41	2.45	0.183011							PI534135	High glume coverage-4	4.3	3.93333	27.3	A	A	G	-	C	-	T
		S1	26.19	33.82	7.63	2.67	0.157127							PI534145	High glume coverage-4	4	3.83333	27.5	A	A	G	-	C	-	T
		S1	26.07	33.59	7.52	2.56	0.169576							PI534148	High glume coverage-4	4.33333	3.86667	34	A	A	G	-	C	-	T
		S2	25.37	33.94	8.57	3.61	0.0818996							PI534155	High glume coverage-4	4.16	4.4	25.3	A	A	G	-	C	-	T
		S2	25.87	33.21	7.34	2.38	0.192109							PI534157	Very low glume coverage-1	4.66667	4.2	35.1	A	A	G	-	C	-	T
		S2	25.91	33.83	7.92	2.96	0.128514							PI534163	Moderate glume coverage-3	4.35	3.2	20.2	G	G	Insertion TGGCG	-	C	-	T
		S3	26.1	32.42	6.32	1.36	0.389582							PI534167	Very high glume coverage-5	5.01	2.89	31.2	A	A	G	-	C	-	T
		S3	26.6	31.69	5.09	0.13	0.913831							PI540816	Low glume coverage-2	4.14	4.16	28.6	G	A	G	-	A	-	T
		S3	26.59	32.11	5.52	0.56	0.678302							PI542718	High glume coverage-4	4.78	4.62	32.3	A	A	G	-	C	-	T
														PI552861	Very low glume coverage-1	4.7	4.26667	33.6	G	G	Insertion TGGCG	-	C	CGGCTGCGG deletion	G
			Actin(Ct)	Gene(Ct)	#C(t)	##C(t)	2-##C(t)							PI561472	Moderate glume coverage-3	4.48	4.9	30.8	G	G	Insertion TGGCG	-	C	CGGCTGCGG deletion	G
Sobic.001G341600	SN010	S1	27.51	30.54	3.03	-1.93	3.81055							PI576130	Low glume coverage-2	4.83333	4.2	38.9	G	G	Insertion TGGCG	-	C	CGGCTGCGG deletion	T
		S1	27.28	30.83	3.55	-1.41	2.65737							PI576332	Very high glume coverage-5	4.06667	3.5	21.3	A	A	G	-	C	-	T
		S1	27.03	30.03	3	-1.96	3.89062							PI576339	Very high glume coverage-5	4.53333	3.66667	29.3	G	G	Insertion TGGCG	-	C	CGGCTGCGG deletion	G
		S2	26.29	27.54	1.25	-3.71	13.0864							PI576340	Low glume coverage-2	4.66667	3.6	31.3	G	G	Insertion TGGCG	-	C	CGGCTGCGG deletion	G
		S2	26.73	27.59	0.86	-4.1	17.1484							PI576345	Low glume coverage-2	4.54	4.18	29.9	A	A	G	-	C	-	T
		S2	27.03	28.11	1.08	-3.88	14.723							PI576348	Very high glume coverage-5	4	2.76667	16.7	G	A	G	-	C	-	T
		S3	26.88	29.14	2.26	-2.7	6.49802							PI576349	Very high glume coverage-5	3.93333	2.6	13.9	G	Insertion 12bp	G	-	C	-	T
		S3	26.3	29.66	3.36	-1.6	3.03143							PI576352	Moderate glume coverage-3	4.83333	4	33.2	G	G	Insertion TGGCG	-	C	CGGCTGCGG deletion	T
		S3	26.25	29.26	3.01	-1.95	3.86375							PI576359	Very high glume coverage-5	4.06667	3.36667	19.3	A	A	G	-	C	-	T
	M-81E	S1	26.78	31.18	4.4	-0.56	1.47427							PI576364	High glume coverage-4	4.33333	2.83333	15.9	A	A	G	-	C	-	T
		S1	26.19	31.91	5.72	0.76	0.590496							PI576366	Very high glume coverage-5	3.3	2.9	14.4	A	A	G	-	C	-	T
		S1	26.07	30.09	4.02	-0.94	1.91853							PI576373	High glume coverage-4	4.33333	3.83333	27.7	A	A	G	-	C	-	T
		S2	25.37	28.42	3.05	-1.91	3.75809							PI576375	High glume coverage-4	4.03333	4.33333	34.1	G	G	Insertion TGGCG	-	C	CGGCTGCGG deletion	T
		S2	25.87	28.7	2.83	-2.13	4.37717							PI576376	Low glume coverage-2	4.33333	4	29.1	A	A	G	-	C	-	T
		S2	25.91	29.01	3.1	-1.86	3.63008							PI576381	Moderate glume coverage-3	3.88	3.85	23.8	A	A	G	-	C	-	T
		S3	26.1	30.48	4.38	-0.58	1.49485							PI576385	Very high glume coverage-5	4.55	3.13	28.4	A	A	G	-	C	-	T
		S3	26.6	30.17	3.57	-1.39	2.62079							PI576386	Moderate glume coverage-3	4.87	4.12	38.8	A	A	G	-	C	-	T
		S3	26.59	30.63	4.04	-0.92	1.89212							PI576390	High glume coverage-4	4.77	3.35	32.3	A	A	G	-	C	-	T
														PI576391	Very high glume coverage-5	4.2	2.66667	16.1	A	A	G	-	C	-	T
			Actin(Ct)	Gene(Ct)	#C(t)	##C(t)	2-##C(t)							PI576393	Very high glume coverage-5	4.66667	3.66667	20.7	A	A	G	-	C	-	T
Sobic.001G341700	SN010	S1	27.51	27.82	0.31	-4.65	25.1067							PI576399	Low glume coverage-2	4.84	4.54	39.4	A	A	G	-	C	-	T
		S1	27.28	27.45	0.17	-4.79	27.6652							PI576401	Very high glume coverage-5	4.6	4.9	41.4	A	A	G	-	C	-	T
		S1	27.03	27.56	0.53	-4.43	21.5557							PI576422	Moderate glume coverage-3	4.3	3.66667	25	G	G	Insertion TGGCG	-	C	CGGCTGCGG deletion	G
		S2	26.29	22.2	-4.09	-9.05	530.056							PI576425	Moderate glume coverage-3	4.36	3.9	27.9	A	A	G	-	C	-	T
		S2	26.73	22.86	-3.87	-8.83	455.087							PI576428	Low glume coverage-2	5	4.56667	43.7	G	G	Insertion TGGCG	-	C	CGGCTGCGG deletion	G
		S2	27.03	23.4	-3.63	-8.59	385.343							PI576435	Moderate glume coverage-3	4.9	3.27	19.1	G	G	Insertion TGGCG	-	C	CGGCTGCGG deletion	G
		S3	26.88	32.15	5.27	0.31	0.806642							PI576437	Moderate glume coverage-3	4.26667	3.4	22.4	G	G	Insertion TGGCG	-	C	CGGCTGCGG deletion	T
		S3	26.3	32.34	6.04	1.08	0.473029							PI595699	Very high glume coverage-5	4.66667	4.1	29.3	A	A	G	-	C	-	T
		S3	26.25	32.15	5.9	0.94	0.521233							PI595702	Moderate glume coverage-3	4	3.56667	24.3	G	G	Insertion TGGCG	-	C	CGGCTGCGG deletion	G
	M-81E	S1	26.78	27.02	0.24	-4.72	26.3549							PI595718	Moderate glume coverage-3	4.4	4.2	26.95	G	G	1bp deletion	-	C	CGGCTGCGG deletion	G
		S1	26.19	27.27	1.08	-3.88	14.723							PI595740	Very low glume coverage-1	3.73333	3.53333	16.4	G	G	Insertion TGGCG	-	C	CGGCTGCGG deletion	T
		S1	26.07	26.93	0.86	-4.1	17.1484							PI595741	Moderate glume coverage-3	4.33	4	21.2	A	A	G	-	C	-	T
		S2	25.37	24.17	-1.2	-6.16	71.5064							PI595743	Very high glume coverage-5	4.76	4.25	28.9	A	A	G	-	C	-	T
		S2	25.87	23.94	-1.93	-6.89	118.603							PI595744	High glume coverage-4	3.96	3.72	27.4	G	G	Insertion TGGCG	-	C	CGGCTGCGG deletion	G
		S2	25.91	24.37	-1.54	-6.5	90.5097							PI597949	Very high glume coverage-5	4.3	3.5	19.7	G	G	G	-	C	-	T
		S3	26.1	33.03	6.93	1.97	0.255253							PI597950	Very high glume coverage-5	4.23333	3.46667	22.6	A	A	G	-	C	-	T
		S3	26.6	32.48	5.88	0.92	0.528509							PI597951	Very high glume coverage-5	4.83333	4.36667	44.5	G	A	G	-	C	-	T
		S3	26.59	32.65	6.06	1.1	0.466516							PI597952	Low glume coverage-2	4.33333	4.16667	23.8	G	G	Insertion TGGCG	-	C	CGGCTGCGG deletion	G
														PI597957	Very high glume coverage-5	4.06667	3.8	26.2	A	A	G	-	C	-	T
			Actin(Ct)	Gene(Ct)	#C(t)	##C(t)	2-##C(t)							PI597960	Very high glume coverage-5	4.7	4.7	40.3	A	A	G	-	A	-	T
Sobic.001G341800	SN010	S1	27.51	22.42	-5.09	-10.05	1060.11							PI597967	Very high glume coverage-5	4.26667	3.63333	26	A	A	G	-	C	-	T
		S1	27.28	21.93	-5.35	-10.31	1269.46							PI597968	Moderate glume coverage-3	4.89	3.63	33.5	A	A	G	-	C	-	T
		S1	27.03	21.38	-5.65	-10.61	1562.89							PI597971	Low glume coverage-2	4.43	4.4	34.3	A	A	G	-	C	-	T
		S2	26.29	20.27	-6.02	-10.98	2019.8							PI597973	Very high glume coverage-5	4.95	4.32	41.8	A	A	G	-	C	-	T
		S2	26.73	20.56	-6.17	-11.13	2241.11							PI597976	Very high glume coverage-5	4.6	4	24.7	A	A	G	-	C	-	T
		S2	27.03	21.08	-5.95	-10.91	1924.14							PI597980	Moderate glume coverage-3	4.99	4.42	29.5	A	A	G	-	C	-	T
		S3	26.88	22.57	-4.31	-9.27	617.374							PI597982	Low glume coverage-2	3.96667	4.2	33.5	G	G	Insertion TGGCG	-	C	CGGCTGCGG deletion	T
		S3	26.3	21.49	-4.81	-9.77	873.098							PI601816	Very low glume coverage-1	4.93333	4.46667	44	G	G	Insertion TGGCG	-	C	CGGCTGCGG deletion	T
		S3	26.25	21.88	-4.37	-9.33	643.591							PI613536	Moderate glume coverage-3	4.74	3.45	36.7	A	A	G	-	C	-	T
	M-81E	S1	26.78	22.06	-4.72	-9.68	820.296							PI642992	Very low glume coverage-1	4.45	3.38	26.3	A	A	G	-	C	-	T
		S1	26.19	21.23	-4.96	-9.92	968.763							PI653616	Moderate glume coverage-3	4.56	3.72	33.4	A	A	G	-	C	-	T
		S1	26.07	21.55	-4.52	-9.48	714.109							PI655981	Very high glume coverage-5	4.63333	3.93333	26.1	A	A	G	-	C	-	T
		S2	25.37	19.77	-5.6	-10.56	1509.65							PI655986	Moderate glume coverage-3	4.86	4.54	38.9	A	A	G	-	C	-	T
		S2	25.87	20.31	-5.56	-10.52	1468.37							PI655994	Very high glume coverage-5	4.33333	3.66667	23.7	A	A	G	-	C	-	T
		S2	25.91	20.54	-5.37	-10.33	1287.18							PI655996	Moderate glume coverage-3	4.62	4.78	42.7	A	A	G	-	A	-	T
		S3	26.1	23.13	-2.97	-7.93	243.875							PI656013	Moderate glume coverage-3	4.44	3.54	30.3	A	A	G	-	C	-	T
		S3	26.6	22.44	-4.16	-9.12	556.408							PI656014	Very high glume coverage-5	4.46667	2.93333	8.7	A	A	G	-	C	-	T
		S3	26.59	22.57	-4.02	-8.98	504.951							PI656017	High glume coverage-4	4.66667	4.46667	34	A	A	G	-	C	-	T
														PI656018	High glume coverage-4	4.33	3.78	32.7	A	A	G	-	C	-	T
			Actin(Ct)	Gene(Ct)	#C(t)	##C(t)	2-##C(t)							PI656023	Moderate glume coverage-3	4.4	3.48	31	A	G	Insertion TGGCG	-	C	CGGCTGCGG deletion	T
Sobic.001G341900	SN010	S1	27.51	25.72	-1.79	-6.75	107.635							PI656024	Low glume coverage-2	4.26667	3.7	27.1	G	G	Insertion TGGCG	-	C	CGGCTGCGG deletion	T
		S1	27.28	25.33	-1.95	-6.91	120.259							PI656029	High glume coverage-4	4.2	4	33.3	A	A	G	-	C	-	T
		S1	27.03	25.64	-1.39	-6.35	81.5719							PI656033	Moderate glume coverage-3	4.65	4.12	30	A	A	G	-	C	-	T
		S2	26.29	24.22	-2.07	-7.03	130.69							PI656035	High glume coverage-4	3.9	3.66667	22.4	G	G	Insertion TGGCG	-	C	CGGCTGCGG deletion	T
		S2	26.73	24.35	-2.38	-7.34	162.017							PI656041	High glume coverage-4	4.42	4.55	37.1	A	A	G	-	C	-	T
		S2	27.03	24.67	-2.36	-7.32	159.786							PI656044	Low glume coverage-2	4.43333	4.03333	29.7	G	G	Insertion TGGCG	-	C	CGGCTGCGG deletion	G
		S3	26.88	21.05	-5.83	-10.79	1770.57							PI656051	Low glume coverage-2	4	4.8	24.65	G	G	1bp deletion	-	C	-	T
		S3	26.3	20.74	-5.56	-10.52	1468.37							PI656068	Low glume coverage-2	4.68	4.3	34.5	G	G	Insertion TGGCG	-	C	CGGCTGCGG deletion	T
		S3	26.25	21.25	-5	-9.96	995.999							PI656070	Very low glume coverage-1	4.6	4	28.8	G	G	Insertion TGGCG	-	C	CGGCTGCGG deletion	T
	M-81E	S1	26.78	25.11	-1.67	-6.63	99.0442							PI656074	High glume coverage-4	5.13333	3.66667	33.8	A	A	G	-	C	-	T
		S1	26.19	24.02	-2.17	-7.13	140.07							PI656077	High glume coverage-4	4.8	3.86667	25.8	A	A	G	-	C	-	T
		S1	26.07	24.23	-1.84	-6.8	111.43							PI656079	Very high glume coverage-5	4.76667	4	26.7	A	A	G	-	C	-	T
		S2	25.37	23.13	-2.24	-7.2	147.033							PI656080	Very high glume coverage-5	4.16667	3.36667	21.9	A	A	G	-	C	-	T
		S2	25.87	23.37	-2.5	-7.46	176.069							PI656082	Very high glume coverage-5	4.6	4.36667	31.9	A	A	G	-	C	-	T
		S2	25.91	23.61	-2.3	-7.26	153.277							PI656083	Low glume coverage-2	4.96667	4.36667	38.2	A	A	G	-	C	-	T
		S3	26.1	21.06	-5.04	-10	1024							PI656086	Moderate glume coverage-3	4.99	4.79	39.2	A	A	G	-	C	-	T
		S3	26.6	21.95	-4.65	-9.61	781.445							PI656087	Low glume coverage-2	4.83	4.42	29.2	G	A	G	-	C	-	T
		S3	26.59	21.29	-5.3	-10.26	1226.22							PI656088	Very high glume coverage-5	4.33333	3.83333	23.9	A	A	G	-	C	-	T
														PI656089	High glume coverage-4	4.6	4.23333	31.5	A	A	G	-	C	-	T
														PI656090	Very high glume coverage-5	5	3.93333	27.2	A	A	G	-	C	-	T
														PI656091	Low glume coverage-2	4.46	3.83	29	A	A	G	-	C	-	T
														PI656092	Moderate glume coverage-3	4.62	4.54	35.9	A	A	G	-	C	-	T
														PI656094	Moderate glume coverage-3	4.76	4.17	34.35	G	A	G	-	C	-	T
														PI656095	Moderate glume coverage-3	5.3	4.8	50	A	A	G	-	A	-	T
														PI656096	Moderate glume coverage-3	5.2	4.66667	44.1	G	A	G	-	C	-	T
														PI656099	High glume coverage-4	4.5	4.13333	26.5	A	A	G	-	C	-	T
														PI656100	Low glume coverage-2	4.38	3.98	26.6	A	A	G	-	C	-	T
														PI656101	Very high glume coverage-5	4.33333	4.43333	32.2	A	A	G	-	C	-	T
														PI656104	Very high glume coverage-5	4	2.66667	15.5	A	A	G	-	C	-	T
														PI656105	High glume coverage-4	4.23333	3.66667	20.8	A	A	G	-	C	-	T
														PI656109	Moderate glume coverage-3	3.7	3.16	18.5	G	A	G	Insertion 165bp	C	-	T
														PI656112	Very high glume coverage-5	4.7	4.63	33.3	A	A	G	-	C	-	T
														PI656115	Very high glume coverage-5	4.1	3.2	16	A	A	G	-	C	-	T
														PI656119	Moderate glume coverage-3	4.53	4.47	39.55	A	A	G	-	A	-	T
														PI656121	High glume coverage-4	4.68	3.78	26.2	A	A	G	-	C	-	T
														SL116	Very high glume coverage-5	5.53	2.7	13.5	A	A	G	-	C	-	T
														SL80	Very high glume coverage-5	5.62	2.63	13.4	A	A	G	-	C	-	T
														SL81	Very high glume coverage-5	5.44	2.65	13.1	A	A	G	-	C	-	T
														SN010	High glume coverage-4	4.87	3.47	24.5	A	A	G	-	C	-	T
														BTx623	Moderate glume coverage-3	4.67	4.2	34.8	A	A	G	-	C	-	T
														CH023	Very high glume coverage-5	4.3	2.71	12.8	A	A	G	-	C	-	T
														HiroI	Very high glume coverage-5	4.78	2.9	15.8	A	A	G	-	C	-	T
														HN16	Very low glume coverage-1	4.03	3.5	26	G	G	Insertion TGGCG	-	C	CGGCTGCGG deletion	G
														M81-E	Very low glume coverage-1	3.67	3.3	22.31	G	G	Insertion TGGCG	-	C	CGGCTGCGG deletion	G

## Sheet: Fig. 2
Fig. 2c
Glume length (mm)
NIL-GC1	NIL-gc1-a
5.24	3.91
4.99	3.89
5.11	4.12
4.87	4.15
4.98	4.04
5.05	3.98
5.06	3.91
5.01	4.02
5.02	3.99
5.05	4.02
Unpaired t test
P value	<0.0001
P value summary	****
Significantly different (P < 0.05)?	Yes
One- or two-tailed P value?	Two-tailed
t, df	t=25.37, df=18
Fig. 2e, f, h
	Glume length (mm)							Threshing rate (%)								Glume length (mm)
	Wheatland	GC1-KO	GC1-OE	gc1-c-OE				Wheatland	GC1-KO	GC1-OE	gc1-c-OE					Ci846	SiGC1124-OE	SiGC1-KO
	5.24	7.12	4.89	2.87				0.3334	0.0995	0.4443	0.9374					2.21	1.84	3.17
	5.41	7.29	4.86	2.76				0.3977	0.1443	0.4862	0.9637					2.22	1.86	3.05
	5.35	6.97	4.77	3.01				0.285	0.1667	0.6513	0.9933					2.2	1.75	3.11
	5.25	7.23	4.71	2.75				0.3893	0.0572	0.3998	0.8536					2.23	1.62	3.13
	5.29	7.19	4.76	2.94				0.4035	0.1068	0.42	0.8238					2.26	1.75	3.02
	5.18	7.55	4.81	2.95				0.3423	0.0823	0.5044	0.9					2.09	1.92	2.96
	5.12	7.44	4.95	3.12				0.3658	0.0612	0.4671	0.8762					2.31	1.79	3.17
	5.3	7.26	4.73	2.83				0.3676	0.0287	0.5365	0.925					2.25	1.67	3.04
																2.29	1.57	3.05
Tukey's multiple comparisons test	Mean Diff.	95.00% CI of diff.	Significant?	Summary	Adjusted P Value			Tukey's multiple comparisons test	Mean Diff.	95.00% CI of diff.	Significant?	Summary	Adjusted P Value
Wheatland vs. GC1-KO	-1.989	-2.161 to -1.816	Yes	****	<0.0001			Wheatland vs. GC1-KO	0.2672	0.1888 to 0.3457	Yes	****	<0.0001		Tukey's multiple comparisons test	Mean Diff.	95.00% CI of diff.	Significant?	Summary	Adjusted P Value
Wheatland vs. GC1-OE	0.4575	0.2850 to 0.6300	Yes	****	<0.0001			Wheatland vs. GC1-OE	-0.1281	-0.2066 to -0.04969	Yes	***	0.0007		Ci846 vs. SiGC1124-OE	0.4767	0.3748 to 0.5785	Yes	****	<0.0001
Wheatland vs. gc1-OE	2.364	2.191 to 2.536	Yes	****	<0.0001			Wheatland vs. gc1-OE	-0.5486	-0.6270 to -0.4701	Yes	****	<0.0001		Ci846 vs. SiGC1-KO	-0.8489	-0.9507 to -0.7471	Yes	****	<0.0001
GC1-KO vs. GC1-OE	2.446	2.274 to 2.619	Yes	****	<0.0001			GC1-KO vs. GC1-OE	-0.3954	-0.4738 to -0.3169	Yes	****	<0.0001		SiGC1124-OE vs. SiGC1-KO	-1.326	-1.427 to -1.224	Yes	****	<0.0001
GC1-KO vs. gc1-OE	4.353	4.180 to 4.525	Yes	****	<0.0001			GC1-KO vs. gc1-OE	-0.8158	-0.8942 to -0.7374	Yes	****	<0.0001
GC1-OE vs. gc1-OE	1.906	1.734 to 2.079	Yes	****	<0.0001			GC1-OE vs. gc1-OE	-0.4204	-0.4989 to -0.3420	Yes	****	<0.0001

## Sheet: Fig. 3
Fig. 3a								Fig. 3b							Fig. 3c								Fig. 3e								Fig. 3f
		Actin(Ct)	Gene(Ct)	#C(t)	##C(t)	2-##C(t)		No.	N=283	N=113	N=5	N=12	N=7		Alelle	Accession	Actin(Ct)	Gene(Ct)	#C(t)	##C(t)	2-##C(t)		Grayscale value
	Wheatland	25.45	29.67	4.22	0	1		Allele	GC1	gc1-a	gc1-b	gc1-c	gc1-d		GC1	P008	27.66	29.67	2.01	0	1			#1		#2		#3			Grayscale value
		25.76	30.01	4.25	0.03	0.97942		Glume length (mm)	3.9	3.6	3.5	4	4				27.51	29.02	1.51	-0.5	1.41421		Area	(+CHX 0h)	(+CHX 6h)	(+CHX 0h)	(+CHX 6h)	(+CHX 0h)	(+CHX 6h)				(+CHX)				(+CHX/+MG132)
		25.68	29.89	4.21	-0.01	1.00696			4.1	2.6	3.1	3.9	4				26.98	29.1	2.12	0.11	0.926588		GFP-GC1	22886.7	ND	25235.3	ND	31007.2	ND		GFP-GC1	Area	0h	6h	12h	24h	0h	6h	12h	24h
GC1-OE	#1	24.27	20.56	-3.71	-7.93	243.875			4.4	3.9	3.2	3.1	3.1			P045	24.84	27.19	2.35	0.34	0.790041		GFP-gc1-a	42177.4	30455.6	71883.9	51496.2	57890.7	40631.3			#1	61206.9	ND	ND	ND	62606.4	39831.3	32536.5	18821.7
		24.03	20.87	-3.16	-7.38	166.572			3.3	3.2	3.8	2.9	4.3				24.47	27.35	2.88	0.87	0.547147		GFP-gc1-b	37609.9	32560.4	68981.5	62090.6	53952.1	41640.8			#2	43967	ND	ND	ND	42560.6	29159.4	22354	16328.5
		24.16	20.75	-3.41	-7.63	198.088			3.9	3.7	4	6	3.9				25.27	27.58	2.31	0.3	0.812252		GFP-gc1-c	55570.1	44344.2	82173.5	70496.4	66247.6	50625.1			#3	42176.5	ND	ND	ND	41549.6	28471.8	20270.7	15044.5
	#2	25.03	21.33	-3.7	-7.92	242.191			4.7	3		3.5	3.7			P144	24.9	27.83	2.93	0.92	0.528509		GFP-gc1-d	35619.2	27254.4	50472.9	43846.4	44104	31990.8
		24.87	20.94	-3.93	-8.15	284.05			4.6	3.9		3.5	4.1				24.68	28.45	3.77	1.76	0.295248		GFP-SiGC1	33440.6	ND	20638	ND	15746.4	ND		GFP-gc1-a		(+CHX)				(+CHX/+MG132)
		24.69	20.95	-3.74	-7.96	249			4.3	4.4		3.5					24.55	27.71	3.16	1.15	0.450625		GFP-SiGC1104	92275.5	61631	59891.5	52319.5	39630.6	24050.5			Area	0h	6h	12h	24h	0h	6h	12h	24h
	#3	24.68	21.19	-3.49	-7.71	209.383			2.8	3.4		4				P016	26.43	26.89	0.46	-1.55	2.92817		GFP-SiGC1124	55901.1	22209.4	56440.2	50376.1	32156.6	22628			#1	37345.9	15699.5	3557.88	ND	35203.8	33826.3	25721.2	20043.2
		24.25	21.16	-3.09	-7.31	158.683			4	4		4.2					25.68	26.43	0.75	-1.26	2.39496											#2	82775.9	49245.8	21550.6	ND	95291.2	75668	41000.9	39253.7
		24.33	21.09	-3.24	-7.46	176.069			4.2	3.5		3.8					25.3	26.34	1.04	-0.97	1.95884		ND: Not Detected									#3	82595	75414.5	34377.2	ND	89475.6	68771.7	67659.8	64382.4
	#4	24.35	20.58	-3.77	-7.99	254.232			5.1	3		3.9				P020	24.81	26.87	2.06	0.05	0.965936
		24.65	20.99	-3.66	-7.88	235.568			4	3.9							24.33	26.9	2.57	0.56	0.678302											ND: Not Detected
		24.3	20.84	-3.46	-7.68	205.074			4.2	3.2							24.62	27.01	2.39	0.38	0.768438
gc1-c-OE	#1	24.43	19.44	-4.99	-9.21	592.224			6	3.2						P036	24.33	25.87	1.54	-0.47	1.38511
		24.19	19.32	-4.87	-9.09	544.958			4.3	3.1							24.85	26.06	1.21	-0.8	1.7411
		24.84	19.57	-5.27	-9.49	719.076			4.7	3.8							23.94	25.73	1.79	-0.22	1.16473
	#2	23.36	20.2	-3.16	-7.38	166.572			5	3.6						P002	22.61	23.7	1.09	-0.92	1.89212
		23.65	20.38	-3.27	-7.49	179.769			3.9	3.9							21.59	22.32	0.73	-1.28	2.42839
		23.88	20.73	-3.15	-7.37	165.421			4.39	3.4							22.34	23.57	1.23	-0.78	1.71713
	#3	24.77	20.36	-4.41	-8.63	396.177			3.9	3.9						P056	26.79	26.33	-0.46	-2.47	5.54044
		23.95	19.72	-4.23	-8.45	349.706			5.2	3.4							27.05	26.95	-0.1	-2.11	4.31691
		24.11	20.58	-3.53	-7.75	215.269			3.5	3.2							25.38	25.14	-0.24	-2.25	4.75683
	#4	23.26	21.08	-2.18	-6.4	84.4485			3.3	3.2						P160	25.34	26.27	0.93	-1.08	2.11404
		23.25	21.23	-2.02	-6.24	75.5835			4.8	2.9							23.12	24.59	1.47	-0.54	1.45397
		24.17	21.6	-2.57	-6.79	110.661			4.3	3.3							23.77	24.86	1.09	-0.92	1.89212
									5.4	3.2						P161	24.54	25.53	0.99	-1.02	2.02792
									4.5	3.3							26.08	26.18	0.1	-1.91	3.75809
									4.2	3.5							26.66	26.85	0.19	-1.82	3.53081
									4.7	2.7
									5.4	3					Alelle	Accession	Actin(Ct)	Gene(Ct)	#C(t)	##C(t)	2-##C(t)
									5.9	4.2					gc1-a	P082	26.55	27.78	1.23	-0.78	1.71713
									4.3	2.9							25.9	27.84	1.94	-0.07	1.04972
									4.1	3.2							27.33	28.88	1.55	-0.46	1.37554
									4.4	3.5						P327	26.07	27.9	1.83	-0.18	1.13288
									3.9	3.6							27.7	28.63	0.93	-1.08	2.11404
									4.4	2.83							27.82	28.77	0.95	-1.06	2.08493
									4.2	2.9						P015	23.79	24.85	1.06	-0.95	1.93187
									5	3.7							24.02	24.88	0.86	-1.15	2.21914
									5	4.2							23.02	23.79	0.77	-1.24	2.36199
									4.2	4						P021	25.58	26.16	0.58	-1.43	2.69447
									5.4	4.1							25.6	27.02	1.42	-0.59	1.50525
									4.6	3.9							26.41	27.29	0.88	-1.13	2.18859
									4	4.7						P043	26.09	27.33	1.24	-0.77	1.70527
									3.2	3.3							23.01	26.02	3.01	1	0.5
									5.5	3.5							25.25	27.41	2.16	0.15	0.90125
									7	3.9						P048	25.64	26.25	0.61	-1.4	2.63902
									4.2	3.6							25.61	26.04	0.43	-1.58	2.9897
									3.9	4.3							25.83	26.63	0.8	-1.21	2.31338
									4.9	4						P054	26.19	27.95	1.76	-0.25	1.18921
									3.9	4.2							26.34	28.12	1.78	-0.23	1.17283
									4.5	3.6							24.35	27.23	2.88	0.87	0.547147
									4.8	4.1						P073	24.29	25.87	1.58	-0.43	1.34723
									2.9	4.9							24.17	26.88	2.71	0.7	0.615572
									4.8	4							24.79	26.6	1.81	-0.2	1.1487
									4.1	4.7						P076	24.02	25.17	1.15	-0.86	1.81504
									4.1	3.3							24.48	26.88	2.4	0.39	0.76313
									5	2.9							24.55	27.48	2.93	0.92	0.528509
									4.3	2.9						P077	25.89	28.18	2.29	0.28	0.823591
									4.5	3.6							25.4	27.35	1.95	-0.06	1.04247
									6.1	4.2							25.46	28.1	2.64	0.63	0.646176
									5	4
									5	4					Alelle	Accession	Actin(Ct)	Gene(Ct)	#C(t)	##C(t)	2-##C(t)
									4.4	4.3					gc1-b	P177	25.25	26.67	1.42	-0.59	1.50525
									4.2	5.5							26.38	27.3	0.92	-1.09	2.12874
									4.3	4.4							26.81	28.12	1.31	-0.7	1.6245
									4.5	3.8						P290	26.55	27.82	1.27	-0.74	1.67018
									4.8	4.9							26.66	28.04	1.38	-0.63	1.54756
									5.3	4.2							25.92	27.95	2.03	0.02	0.986233
									4.5	4.4						J185	25.29	27.12	1.83	-0.18	1.13288
									4.9	4.7							25.71	26.65	0.94	-1.07	2.09943
									5	3.8							26.53	28.37	1.84	-0.17	1.12506
									4.1	4.1						J192	25.3	26.33	1.03	-0.98	1.97247
									4.6	3.5							25.29	26.76	1.47	-0.54	1.45397
									4.6	3.4							26.28	27.6	1.32	-0.69	1.61328
									4.9	2.9						J311	24.54	27.52	2.98	0.97	0.510506
									5.4	5.3							23.74	26.48	2.74	0.73	0.602904
									5	3.8							23.97	26.57	2.6	0.59	0.664343
									5.4	4.3
									4.7	4.3					Alelle	Accession	Actin(Ct)	Gene(Ct)	#C(t)	##C(t)	2-##C(t)
									4.2	4					gc1-c	P018	25.15	26.02	0.87	-1.14	2.20381
									5.1	3.7							24.07	25.75	1.68	-0.33	1.25701
									4.1	3.8							24.67	25.2	0.53	-1.48	2.78949
									4.2	3.2						P049	26.13	26.79	0.66	-1.35	2.54912
									4.1	3.6							26.83	27.38	0.55	-1.46	2.75108
									5.7	3.9							26.5	26.95	0.45	-1.56	2.94854
									3.9	4.3						P096	25.56	27.27	1.71	-0.3	1.23114
									4.5	4.9							26	26.63	0.63	-1.38	2.60268
									4.9	4.1							25.95	27.57	1.62	-0.39	1.31039
									4	3.7						P127	24.47	26.41	1.94	-0.07	1.04972
									5.1	2.5							25.52	27.05	1.53	-0.48	1.39474
									4.1	3.8							24.71	25.67	0.96	-1.05	2.07053
									4.7	3.6						P192	25.47	26.4	0.93	-1.08	2.11404
									5.2	4.4							25.42	26.57	1.15	-0.86	1.81504
									4.8	3.8							25.85	26.62	0.77	-1.24	2.36199
									4.2	4.8						P246	24.12	26.54	2.42	0.41	0.752623
									4.9	4.6							24.4	24.98	0.58	-1.43	2.69447
									4.2	4.7							26.01	27.15	1.14	-0.87	1.82766
									4.3	4.4						P350	24.22	24.81	0.59	-1.42	2.67586
									4.4	4.5							23.2	23.94	0.74	-1.27	2.41162
									4.9	4.1							23.67	25.43	1.76	-0.25	1.18921
									4.9	3.9						J151	24.3	26.19	1.89	-0.12	1.08673
									4.8	3.9							24.03	24.96	0.93	-1.08	2.11404
									4.9	3.8							24.2	24.74	0.54	-1.47	2.77022
									4.5	4.5						J153	24.08	25.53	1.45	-0.56	1.47427
									5.2	3.8							24.02	25.37	1.35	-0.66	1.58008
									3.9	3.7							25.01	26.48	1.47	-0.54	1.45397
									4.8	3.9						J273	25.29	26.59	1.3	-0.71	1.6358
									4.7	4							24.53	26.22	1.69	-0.32	1.24833
									4.4	4.9							25.15	26.6	1.45	-0.56	1.47427
									4.5	5.5
									4.6	3.9					Alelle	Accession	Actin(Ct)	Gene(Ct)	#C(t)	##C(t)	2-##C(t)
									4.6	4.3					gc1-d	P029	24.17	25.57	1.4	-0.61	1.52626
									5.4								24.48	25.69	1.21	-0.8	1.7411
									5.1								24.25	25.84	1.59	-0.42	1.33793
									5.4							P110	26.21	27.79	1.58	-0.43	1.34723
									4.5								26.13	27.28	1.15	-0.86	1.81504
									4								25.59	26.49	0.9	-1.11	2.15846
									4.3							P340	23.62	24.26	0.64	-1.37	2.58471
									4								23.2	24.22	1.02	-0.99	1.98618
									4.5								23.93	24.04	0.11	-1.9	3.73213
									4.8							J144	23.41	24.19	0.78	-1.23	2.34567
									4.9								23.07	26.77	3.7	1.69	0.309927
									4.7								23.7	26.51	2.81	0.8	0.574349
									4.1							J237	23.88	26.34	2.46	0.45	0.732043
									4.6								25.03	26.6	1.57	-0.44	1.3566
									4.6								24.66	26.26	1.6	-0.41	1.32869
									3.8							J270	26.34	27.25	0.91	-1.1	2.14355
									4.7								25.54	26.77	1.23	-0.78	1.71713
									4.5								24.37	26.19	1.82	-0.19	1.14076
									4.6							J271	24.46	25.63	1.17	-0.84	1.79005
									4.3								25.06	25.89	0.83	-1.18	2.26577
									5.4								24.21	25.78	1.57	-0.44	1.3566
									4.1
									5.6							Tukey's multiple comparisons test	Mean Diff.	95.00% CI of diff.	Significant?	Summary	Adjusted P Value
									7.8							GC1 vs. gc1-a	0.3705	-0.2621 to 1.003	No	ns	0.4864
									5.6							GC1 vs. gc1-b	0.4968	-0.2780 to 1.272	No	ns	0.3924
									5.1							GC1 vs. gc1-c	-0.02198	-0.6546 to 0.6106	No	ns	>0.9999
									4.2							GC1 vs. gc1-d	0.1921	-0.5049 to 0.8892	No	ns	0.9405
									5.6							gc1-a vs. gc1-b	0.1263	-0.6485 to 0.9011	No	ns	0.9913
									6.1							gc1-a vs. gc1-c	-0.3925	-1.025 to 0.2401	No	ns	0.4267
									7.4							gc1-a vs. gc1-d	-0.1784	-0.8754 to 0.5187	No	ns	0.9542
									6.3							gc1-b vs. gc1-c	-0.5188	-1.294 to 0.2560	No	ns	0.3477
									3.8							gc1-b vs. gc1-d	-0.3047	-1.133 to 0.5236	No	ns	0.8463
									7.1							gc1-c vs. gc1-d	0.2141	-0.4830 to 0.9112	No	ns	0.914
									5.6
									6
									4.2
									3.6
									4.7
									6.3
									6.1
									7.2
									4.6
									3.5
									4.2
									4.1
									4.6
									3.4
									4.4
									4.9
									5
									4.8
									4.7
									4.1
									4.8
									4.8
									4.6
									4.4
									4.7
									4.5
									4.8
									4.7
									4.3
									4.6
									4.6
									5.5
									4.5
									4.6
									4
									4.2
									4.8
									4.7
									5.2
									5.9
									4.7
									4.5
									4.6
									4.5
									4.5
									3.9
									4.5
									4.1
									4.1
									4.7
									4
									4.8
									4.5
									5.3
									4.7
									4.5
									4.8
									3.8
									4.3
									4.8
									4.9
									4.6
									4.3
									4.8
									4.3
									4
									3.6
									5.2
									4.4
									4.6
									4.5
									4.5
									4.9
									4.4
									4.2
									4
									4.9
									3.7
									4.5
									4.6
									4.5
									4.3
									4.5
									4.4
									4.9
									4.7
									4.8
									4.5
									4.5
									4.2
									4.3
									4.4
									4.9
									3.8
									4.8
									4.9
									4.8
									4.5
									4.3
									5.1
									4.3
									3.9
									4.5
									4.4
									4.7
									4.3
									4.2
									4.5
									4.6
									4.3
									4.4
									4.9
									4.7
									4.3
									3.6
									4.5
									3.3
									4.9
									4.5
									4.6
									3.2
									4.7
									4.8
									4.4
									4.5
									4.5
									4.3
									4.4
									4.7
									4.2
									4.1
									4.8
									4.4
									4.9
									4.6
									4.4
									4.9
									4.6
								Tukey's multiple comparisons test	Mean Diff.	95.00% CI of diff.	Significant?	Summary	Adjusted P Value
								GC1 vs. gc1-a	0.7666	0.5606 to 0.9726	Yes	****	<0.0001
								GC1 vs. gc1-b	1.076	0.2406 to 1.912	Yes	**	0.0035
								GC1 vs. gc1-c	0.7378	0.1919 to 1.284	Yes	**	0.0017
								GC1 vs. gc1-d	0.7247	0.01607 to 1.433	Yes	*	0.0417
								gc1-a vs. gc1-b	0.3095	-0.5369 to 1.156	No	ns	0.9017
								gc1-a vs. gc1-c	-0.02886	-0.5912 to 0.5335	No	ns	>0.9999
								gc1-a vs. gc1-d	-0.04196	-0.7633 to 0.6794	No	ns	>0.9999
								gc1-b vs. gc1-c	-0.3383	-1.324 to 0.6475	No	ns	0.9234
								gc1-b vs. gc1-d	-0.3514	-1.436 to 0.7330	No	ns	0.9393
								gc1-c vs. gc1-d	-0.0131	-0.8939 to 0.8677	No	ns	>0.9999

## Sheet: Fig. 4
Fig. 4a								Fig. 4d																		Fig. 4g
		Actin(Ct)	gene(Ct)	#C(t)	##C(t)	2-##C(t)		Cell area (μm2)	NIL-GC1	NIL-gc1-a		Cell number	NIL-GC1	NIL-gc1-a															Actin(Ct)	gene(Ct)	#C(t)	##C(t)	2-##C(t)					Actin(Ct)	gene(Ct)	#C(t)	##C(t)	2-##C(t)					Actin(Ct)	gene(Ct)	#C(t)
NIL-GC1	Root	21.82	34.71	12.89	-1.89	3.70635			4711.71	4599.44			116	82													NIL-GC1-SbCYCA2;3	Primordia	21.51	24.17	2.66	0	1			NIL-GC1-SbCYCB2;2	Primordia	21.51	22.52	1.01	0	1			NIL-GC1-SbCDKB1;1	Primordia	21.51	23.39	1.88
NIL-GC1	Root	21.7	35.07	13.37	-1.41	2.65737			4453.03	4481.91			112	83													NIL-GC1-SbCYCA2;3	Primordia	21.29	24.19	2.9	0.24	0.846745			NIL-GC1-SbCYCB2;2	Primordia	21.29	22.49	1.2	-0.31	1.23971			NIL-GC1-SbCDKB1;1	Primordia	21.29	23.92	2.63
NIL-GC1	Root	21.46	34.36	12.9	-1.88	3.68075			4206.64	4177.65			117	82													NIL-GC1-SbCYCA2;3	Primordia	21.27	23.4	2.13	-0.53	1.44393			NIL-GC1-SbCYCB2;2	Primordia	21.27	22.65	1.38	-0.13	1.09429			NIL-GC1-SbCDKB1;1	Primordia	21.27	24.1	2.83
NIL-GC1	Root	21.33	34.27	12.94	-1.84	3.5801			4367.77	4326.02			102	84													NIL-GC1-SbCYCA2;3	Young panicle (0-1 cm)	19.34	20.62	1.28	-1.38	2.60268			NIL-GC1-SbCYCB2;2	Young panicle (0-1 cm)	19.34	19.74	0.4	-1.11	2.15846			NIL-GC1-SbCDKB1;1	Young panicle (0-1 cm)	19.34	21.27	1.93
NIL-GC1	Root	20.5	35.55	15.05	0.27	0.82932			4263.41	4391.4			107	83													NIL-GC1-SbCYCA2;3	Young panicle (0-1 cm)	19.31	20.36	1.05	-1.61	3.05252			NIL-GC1-SbCYCB2;2	Young panicle (0-1 cm)	19.31	19.96	0.65	-0.86	1.81504			NIL-GC1-SbCDKB1;1	Young panicle (0-1 cm)	19.31	21.24	1.93
NIL-GC1	Root	21.38	35.15	13.77	-1.01	2.01391			4419.43	4294.22			104	87													NIL-GC1-SbCYCA2;3	Young panicle (0-1 cm)	19.45	20.17	0.72	-1.94	3.83706			NIL-GC1-SbCYCB2;2	Young panicle (0-1 cm)	19.45	20.09	0.64	-0.87	1.82766			NIL-GC1-SbCDKB1;1	Young panicle (0-1 cm)	19.45	21.1	1.65
NIL-GC1	Stem	19.53	36.02	16.49	1.71	0.30566			4624.69	4290.65			113	88													NIL-GC1-SbCYCA2;3	Young panicle (1-2 cm)	20.35	19.9	-0.45	-3.11	8.63383			NIL-GC1-SbCYCB2;2	Young panicle (1-2 cm)	20.35	22.07	1.72	0.21	0.864537			NIL-GC1-SbCDKB1;1	Young panicle (1-2 cm)	20.35	20.5	0.15
NIL-GC1	Stem	19.68	35.39	15.71	0.93	0.524858			4283.3	4265.41			115	79													NIL-GC1-SbCYCA2;3	Young panicle (1-2 cm)	20.36	19.44	-0.92	-3.58	11.9588			NIL-GC1-SbCYCB2;2	Young panicle (1-2 cm)	20.36	21.89	1.53	0.02	0.986233			NIL-GC1-SbCDKB1;1	Young panicle (1-2 cm)	20.36	20.16	-0.2
NIL-GC1	Stem	19.61	35.23	15.62	0.84	0.558644			4116.08	4182.74			98	90													NIL-GC1-SbCYCA2;3	Young panicle (1-2 cm)	20.32	19.59	-0.73	-3.39	10.4831			NIL-GC1-SbCYCB2;2	Young panicle (1-2 cm)	20.32	21.64	1.32	-0.19	1.14076			NIL-GC1-SbCDKB1;1	Young panicle (1-2 cm)	20.32	20.18	-0.14
NIL-GC1	Stem	19.26	36.3	17.04	2.26	0.208772			4264.56	4256.6			105	85													NIL-GC1-SbCYCA2;3	Young panicle (2-6 cm)	20.93	19.35	-1.58	-4.24	18.8959			NIL-GC1-SbCYCB2;2	Young panicle (2-6 cm)	20.93	24.46	3.53	2.02	0.246558			NIL-GC1-SbCDKB1;1	Young panicle (2-6 cm)	20.93	23.59	2.66
NIL-GC1	Stem	19.28	36.38	17.1	2.32	0.200267			Unpaired t test				Unpaired t test														NIL-GC1-SbCYCA2;3	Young panicle (2-6 cm)	20.7	19.27	-1.43	-4.09	17.0299			NIL-GC1-SbCYCB2;2	Young panicle (2-6 cm)	20.7	24.8	4.1	2.59	0.166086			NIL-GC1-SbCDKB1;1	Young panicle (2-6 cm)	20.7	24.18	3.48
NIL-GC1	Stem	19.58	36.95	17.37	2.59	0.166086			P value	0.5456			P value	<0.0001													NIL-GC1-SbCYCA2;3	Young panicle (2-6 cm)	20.63	19.08	-1.55	-4.21	18.507			NIL-GC1-SbCYCB2;2	Young panicle (2-6 cm)	20.63	24.49	3.86	2.35	0.196146			NIL-GC1-SbCDKB1;1	Young panicle (2-6 cm)	20.63	24.49	3.86
NIL-GC1	Leaf	18.94	34.77	15.83	1.05	0.482968			P value summary	ns			P value summary	****													NIL-gc1-a-SbCYCA2;3	Primordia	18.8	22.1	3.3	0.64	0.641713			NIL-gc1-a-SbCYCB2;2	Primordia	18.8	21.77	2.97	1.46	0.363493			NIL-gc1-a-SbCDKB1;1	Primordia	18.8	20.34	1.54
NIL-GC1	Leaf	19	34.38	15.38	0.6	0.659754			Significantly different (P < 0.05)?	No			Significantly different (P < 0.05)?	Yes													NIL-gc1-a-SbCYCA2;3	Primordia	18.75	21.07	2.32	-0.34	1.26576			NIL-gc1-a-SbCYCB2;2	Primordia	18.75	21.29	2.54	1.03	0.48971			NIL-gc1-a-SbCDKB1;1	Primordia	18.75	21.13	2.38
NIL-GC1	Leaf	18.37	34.27	15.9	1.12	0.460094			One- or two-tailed P value?	Two-tailed			One- or two-tailed P value?	Two-tailed													NIL-gc1-a-SbCYCA2;3	Primordia	18.6	22.35	3.75	1.09	0.469761			NIL-gc1-a-SbCYCB2;2	Primordia	18.6	20.55	1.95	0.44	0.737135			NIL-gc1-a-SbCDKB1;1	Primordia	18.6	21.06	2.46
NIL-GC1	Leaf	18.55	34.32	15.77	0.99	0.503478			t, df	t=0.6160, df=18			t, df	t=10.60, df=18													NIL-gc1-a-SbCYCA2;3	Young panicle (0-1 cm)	18.57	20.59	2.02	-0.64	1.55833			NIL-gc1-a-SbCYCB2;2	Young panicle (0-1 cm)	18.57	21	2.43	0.92	0.528509			NIL-gc1-a-SbCDKB1;1	Young panicle (0-1 cm)	18.57	21.93	3.36
NIL-GC1	Leaf	19.3	34.63	15.33	0.55	0.68302																					NIL-gc1-a-SbCYCA2;3	Young panicle (0-1 cm)	18.49	20.66	2.17	-0.49	1.40444			NIL-gc1-a-SbCYCB2;2	Young panicle (0-1 cm)	18.49	20.97	2.48	0.97	0.510506			NIL-gc1-a-SbCDKB1;1	Young panicle (0-1 cm)	18.49	20.85	2.36
NIL-GC1	Leaf	19.14	34.23	15.09	0.31	0.806642		Fig. 4e																			NIL-gc1-a-SbCYCA2;3	Young panicle (0-1 cm)	18.5	21.08	2.58	-0.08	1.05702			NIL-gc1-a-SbCYCB2;2	Young panicle (0-1 cm)	18.5	20.19	1.69	0.18	0.882703			NIL-gc1-a-SbCDKB1;1	Young panicle (0-1 cm)	18.5	21.35	2.85
NIL-GC1	Floret Primordia (0-0.5cm)	23.14	N/A	N/A	N/A	N/A			Primordia		Young panicle (0-1 cm)		Young panicle (1-2 cm)		Young panicle (2-6 cm)												NIL-gc1-a-SbCYCA2;3	Young panicle (1-2 cm)	18.85	20.2	1.35	-1.31	2.47942			NIL-gc1-a-SbCYCB2;2	Young panicle (1-2 cm)	18.85	21.38	2.53	1.02	0.493116			NIL-gc1-a-SbCDKB1;1	Young panicle (1-2 cm)	18.85	19.48	0.63
NIL-GC1	Floret Primordia (0-0.5cm)	23.76	N/A	N/A	N/A	N/A		Cell area (μm2)	NIL-GC1	NIL-gc1-a	NIL-GC1	NIL-gc1-a	NIL-GC1	NIL-gc1-a	NIL-GC1	NIL-gc1-a											NIL-gc1-a-SbCYCA2;3	Young panicle (1-2 cm)	18.84	20.13	1.29	-1.37	2.58471			NIL-gc1-a-SbCYCB2;2	Young panicle (1-2 cm)	18.84	21.8	2.96	1.45	0.366021			NIL-gc1-a-SbCDKB1;1	Young panicle (1-2 cm)	18.84	19.34	0.5
NIL-GC1	Floret Primordia (0-0.5cm)	25.43	35.76	10.33	-4.45	21.8566			46.368	49.545	48.568	48.858	51.543	48.641	45.134	43.354											NIL-gc1-a-SbCYCA2;3	Young panicle (1-2 cm)	18.68	19.48	0.8	-1.86	3.63008			NIL-gc1-a-SbCYCB2;2	Young panicle (1-2 cm)	18.68	21.74	3.06	1.55	0.34151			NIL-gc1-a-SbCDKB1;1	Young panicle (1-2 cm)	18.68	19.87	1.19
NIL-GC1	Floret Primordia (0-0.5cm)	24.88	35.49	10.61	-4.17	18.0009			48.65	42.795	46.226	49.264	47.651	49.598	48.64	45.658											NIL-gc1-a-SbCYCA2;3	Young panicle (2-6 cm)	19.27	18.24	-1.03	-3.69	12.9063			NIL-gc1-a-SbCYCB2;2	Young panicle (2-6 cm)	19.27	22.77	3.5	1.99	0.251739			NIL-gc1-a-SbCDKB1;1	Young panicle (2-6 cm)	19.27	21.89	2.62
NIL-GC1	Floret Primordia (0-0.5cm)	23.28	33.65	10.37	-4.41	21.259			49.557	46.383	44.421	52.775	49.24	51.353	43.475	47.457											NIL-gc1-a-SbCYCA2;3	Young panicle (2-6 cm)	19.26	18.28	-0.98	-3.64	12.4666			NIL-gc1-a-SbCYCB2;2	Young panicle (2-6 cm)	19.26	22.94	3.68	2.17	0.222211			NIL-gc1-a-SbCDKB1;1	Young panicle (2-6 cm)	19.26	21.55	2.29
NIL-GC1	Floret Primordia (0-0.5cm)	23.26	33.82	10.56	-4.22	18.6357			47.636	45.126	53.288	43.658	47.651	50.215	47.855	45.656											NIL-gc1-a-SbCYCA2;3	Young panicle (2-6 cm)	19.2	18.47	-0.73	-3.39	10.4831			NIL-gc1-a-SbCYCB2;2	Young panicle (2-6 cm)	19.2	23.33	4.13	2.62	0.162668			NIL-gc1-a-SbCDKB1;1	Young panicle (2-6 cm)	19.2	22.08	2.88
NIL-GC1	Young panicle (0.5-1cm)	22.74	33.15	10.41	-4.37	20.6776			46.978	42.583	50.627	49.212	48.323	49.65	44.648	42.832
NIL-GC1	Young panicle (0.5-1cm)	22.76	34.16	11.4	-3.38	10.4107			49.584	44.459	46.554	47.183	51.952	46.7	46.256	49.584		Discovery?	P value	Mean of Group A	Mean of Group B	Difference	SE of difference	t ratio	df			Discovery?	P value	Mean of Group A	Mean of Group B	Difference	SE of difference	t ratio	df		Discovery?	P value	Mean of Group A	Mean of Group B	Difference	SE of difference	t ratio	df		Discovery?	P value	Mean of Group A	Mean of Group B
NIL-GC1	Young panicle (0.5-1cm)	23.83	34.09	10.26	-4.52	22.9433			44.5	47.982	45.568	48.367	47.423	44.453	43.159	45.333	Primordia	No	0.146191	46.71	45.14	1.566	1.031	1.519	18		Stage 1	No	0.36883	1.097	0.7924	0.3045	0.3009	1.012	4	Stage 1	Yes	0.01107	1.111	0.5301	0.5812	0.13	4.471	4	Stage 1	No	0.509614
NIL-GC1	Young panicle (0.5-1cm)	23.16	33.94	10.78	-4	16			46.727	45.654	47.36	43.984	47.544	49.726	47.258	47.472	Young panicle (0-1 cm)	No	0.911497	47.68	47.54	0.1368	1.214	0.1127	18		Stage 2	Yes	0.009463	3.164	1.34	1.824	0.39	4.678	4	Stage 2	Yes	0.001441	1.934	0.6406	1.293	0.1653	7.823	4	Stage 2	Yes	0.015349
NIL-GC1	Young panicle (0.5-1cm)	20.86	32.38	11.52	-3.26	9.57983			43.185	42.52	45.591	46.263	52.156	46.118	46.353	46.515	Young panicle (1-2 cm)	No	0.765514	48.98	48.68	0.2941	0.9713	0.3028	18		Stage 3	Yes	0.001925	10.36	2.898	7.461	1.03	7.246	4	Stage 3	Yes	0.002993	0.9972	0.4002	0.597	0.09272	6.439	4	Stage 3	Yes	0.015161
NIL-GC1	Young panicle (0.5-1cm)	21	32.22	11.22	-3.56	11.7942			43.895	44.376	48.6	45.871	46.268	50.356	43.852	43.21	Young panicle (2-6 cm)	No	0.961933	45.66	45.71	-0.0441	0.9112	0.0484	18		Stage 4	Yes	0.002721	18.14	11.95	6.192	0.9373	6.606	4	Stage 4	No	0.805034	0.2029	0.2122	-0.009276	0.03518	0.2637	4	Stage 4	No	0.138146
NIL-GC1	Young panicle (1-2cm)	22.64	32.31	9.67	-5.11	34.5353
NIL-GC1	Young panicle (1-2cm)	22.49	31.79	9.3	-5.48	44.6318
NIL-GC1	Young panicle (1-2cm)	22.56	31.29	8.73	-6.05	66.257
NIL-GC1	Young panicle (1-2cm)	22.21	31.05	8.84	-5.94	61.3929
NIL-GC1	Young panicle (1-2cm)	22.11	31.82	9.71	-5.07	33.5909			Primordia		Young panicle (0-1 cm)		Young panicle (1-2 cm)		Young panicle (2-6 cm)
NIL-GC1	Young panicle (1-2cm)	22.08	32.15	10.07	-4.71	26.1729		Cell number	NIL-GC1	NIL-gc1-a	NIL-GC1	NIL-gc1-a	NIL-GC1	NIL-gc1-a	NIL-GC1	NIL-gc1-a
NIL-GC1	Young panicle (2-3cm)	20.26	27.35	7.09	-7.69	206.5			61	56	128	92	147	107	204	146
NIL-GC1	Young panicle (2-3cm)	20.01	27.33	7.32	-7.46	176.069			58	57	117	93	144	100	208	139
NIL-GC1	Young panicle (2-3cm)	19.66	26.13	6.47	-8.31	317.365			60	62	121	95	146	101	195	139
NIL-GC1	Young panicle (2-3cm)	18.56	25.59	7.03	-7.75	215.269			59	62	128	97	153	111	196	134
NIL-GC1	Young panicle (2-3cm)	18.65	26.15	7.5	-7.28	155.417			66	61	117	90	135	108	189	139
NIL-GC1	Young panicle (2-3cm)	18.48	25.98	7.5	-7.28	155.417			61	59	121	95	152	108	200	135		Discovery?	P value	Mean of NIL-GC1	Mean of NIL-gc1-a	Difference	SE of difference	t ratio	df
NIL-GC1	Young panicle (3-6cm)	19.21	25.28	6.07	-8.71	418.766			59	58	128	96	155	107	198	140	Primordia	No	0.929467	60.3	60.2	0.1	1.114	0.08976	18
NIL-GC1	Young panicle (3-6cm)	19.65	25.01	5.36	-9.42	685.019			59	62	125	94	148	103	212	136	Young panicle (0-1 cm)	Yes	<0.000001	122.2	93.7	28.5	1.625	17.54	18
NIL-GC1	Young panicle (3-6cm)	19.6	25.35	5.75	-9.03	522.758			58	64	118	94	150	99	204	143	Young panicle (1-2 cm)	Yes	<0.000001	147.7	105.6	42.1	2.291	18.37	18
NIL-GC1	Young panicle (3-6cm)	18.99	26.07	7.08	-7.7	207.937			62	61	119	91	147	112	208	136	Young panicle (2-6 cm)	Yes	<0.000001	201.4	138.7	62.7	2.527	24.82	18
NIL-GC1	Young panicle (3-6cm)	19.36	25.4	6.04	-8.74	427.565
NIL-GC1	Young panicle (3-6cm)	19.61	25.46	5.85	-8.93	487.751
NIL-GC1	Young panicle (8-16cm)	21.76	37.37	15.61	0.83	0.562529
NIL-GC1	Young panicle (8-16cm)	22.37	37.48	15.11	0.33	0.795536		Fig. 4g
NIL-GC1	Young panicle (8-16cm)	22.51	37.06	14.55	-0.23	1.17283				Actin(Ct)	gene(Ct)	#C(t)	##C(t)	2-##C(t)							Actin(Ct)	gene(Ct)	#C(t)	##C(t)	2-##C(t)					Actin(Ct)	gene(Ct)	#C(t)	##C(t)	2-##C(t)
NIL-GC1	Young panicle (8-16cm)	22.71	37.39	14.68	-0.1	1.07177		NIL-GC1-SbCYCA2;3	Primordia	21.51	24.17	2.66	0	1					NIL-GC1-SbCYCB2;3	Primordia	21.51	22.52	1.01	0	1			NIL-GC1-SbCDKB1;1	Primordia	21.51	23.69	2.18	0	1
NIL-GC1	Young panicle (8-16cm)	23.06	37.18	14.12	-0.66	1.58008		NIL-GC1-SbCYCA2;3	Primordia	21.29	24.02	2.73	0.07	0.952638					NIL-GC1-SbCYCB2;3	Primordia	21.29	22.49	1.2	-0.31	1.23971			NIL-GC1-SbCDKB1;1	Primordia	21.29	23.92	2.63	0.45	0.732043
NIL-GC1	Young panicle (8-16cm)	23.23	37.87	14.64	-0.14	1.10191		NIL-GC1-SbCYCA2;3	Primordia	21.27	23.4	2.13	-0.53	1.44393					NIL-GC1-SbCYCB2;3	Primordia	21.27	22.65	1.38	-0.13	1.09429			NIL-GC1-SbCDKB1;1	Primordia	21.27	24.01	2.74	0.56	0.678302
NIL-GC1	Booting stage	22.67	36.5	13.83	-0.95	1.93187		NIL-GC1-SbCYCA2;3	Young panicle (1-2 cm)	19.34	20.9	1.56	-1.1	2.14355					NIL-GC1-SbCYCB2;3	Young panicle (1-2 cm)	19.34	19.74	0.4	-1.11	2.15846			NIL-GC1-SbCDKB1;1	Young panicle (1-2 cm)	19.34	21.27	1.93	-0.25	1.18921
NIL-GC1	Booting stage	23.49	37.16	13.67	-1.11	2.15846		NIL-GC1-SbCYCA2;3	Young panicle (1-2 cm)	19.31	20.44	1.13	-1.53	2.88786					NIL-GC1-SbCYCB2;3	Young panicle (1-2 cm)	19.31	19.96	0.65	-0.86	1.81504			NIL-GC1-SbCDKB1;1	Young panicle (1-2 cm)	19.31	20.74	1.43	-0.75	1.68179
NIL-GC1	Booting stage	22.82	37.95	15.13	0.35	0.784584		NIL-GC1-SbCYCA2;3	Young panicle (1-2 cm)	19.45	20.59	1.14	-1.52	2.86791					NIL-GC1-SbCYCB2;3	Young panicle (1-2 cm)	19.45	20.09	0.64	-0.87	1.82766			NIL-GC1-SbCDKB1;1	Young panicle (1-2 cm)	19.45	21.1	1.65	-0.53	1.44393
NIL-GC1	Booting stage	22.98	38.02	15.04	0.26	0.835088		NIL-GC1-SbCYCA2;3	Young panicle (2-6 cm)	20.35	22.62	2.27	-0.39	1.31039					NIL-GC1-SbCYCB2;3	Young panicle (2-6 cm)	20.35	22.07	1.72	0.21	0.864537			NIL-GC1-SbCDKB1;1	Young panicle (2-6 cm)	20.35	22.33	1.98	-0.2	1.1487
NIL-GC1	Booting stage	23.08	37.28	14.2	-0.58	1.49485		NIL-GC1-SbCYCA2;3	Young panicle (2-6 cm)	20.36	22.36	2	-0.66	1.58008					NIL-GC1-SbCYCB2;3	Young panicle (2-6 cm)	20.36	21.89	1.53	0.02	0.986233			NIL-GC1-SbCDKB1;1	Young panicle (2-6 cm)	20.36	22.16	1.8	-0.38	1.30134
NIL-GC1	Booting stage	22.85	37.46	14.61	-0.17	1.12506		NIL-GC1-SbCYCA2;3	Young panicle (2-6 cm)	20.32	22.97	2.65	-0.01	1.00696					NIL-GC1-SbCYCB2;3	Young panicle (2-6 cm)	20.32	21.64	1.32	-0.19	1.14076			NIL-GC1-SbCDKB1;1	Young panicle (2-6 cm)	20.32	22.18	1.86	-0.32	1.24833
NIL-GC1	Heading stage	22.55	37.36	14.81	0.03	0.97942		NIL-GC1-SbCYCA2;3	Heading stage	20.93	23.65	2.72	0.06	0.959264					NIL-GC1-SbCYCB2;3	Heading stage	20.93	24.46	3.53	2.02	0.246558			NIL-GC1-SbCDKB1;1	Heading stage	20.93	24.59	3.66	1.48	0.358489
NIL-GC1	Heading stage	22.9	37.5	14.6	-0.18	1.13288		NIL-GC1-SbCYCA2;3	Heading stage	20.7	24.27	3.57	0.91	0.532185					NIL-GC1-SbCYCB2;3	Heading stage	20.7	24.8	4.1	2.59	0.166086			NIL-GC1-SbCDKB1;1	Heading stage	20.7	24.18	3.48	1.3	0.406126
NIL-GC1	Heading stage	22.47	37.72	15.25	0.47	0.721965		NIL-GC1-SbCYCA2;3	Heading stage	20.63	24.08	3.45	0.79	0.578344					NIL-GC1-SbCYCB2;3	Heading stage	20.63	24.49	3.86	2.35	0.196146			NIL-GC1-SbCDKB1;1	Heading stage	20.63	24.49	3.86	1.68	0.312083
NIL-GC1	Heading stage	22.04	37.53	15.49	0.71	0.61132		NIL-gc1-a-SbCYCA2;3	Primordia	18.8	22.1	3.3	0.64	0.641713					NIL-gc1-a-SbCYCB2;3	Primordia	18.8	21.77	2.97	1.46	0.363493			NIL-gc1-a-SbCDKB1;1	Primordia	18.8	21.34	2.54	0.36	0.779165
NIL-GC1	Heading stage	22.07	36.97	14.9	0.12	0.920188		NIL-gc1-a-SbCYCA2;3	Primordia	18.75	21.87	3.12	0.46	0.726986					NIL-gc1-a-SbCYCB2;3	Primordia	18.75	21.29	2.54	1.03	0.48971			NIL-gc1-a-SbCDKB1;1	Primordia	18.75	21.13	2.38	0.2	0.870551
NIL-GC1	Heading stage	22.48	N/A	N/A	N/A	N/A		NIL-gc1-a-SbCYCA2;3	Primordia	18.6	22.35	3.75	1.09	0.469761					NIL-gc1-a-SbCYCB2;3	Primordia	18.6	20.55	1.95	0.44	0.737135			NIL-gc1-a-SbCDKB1;1	Primordia	18.6	21.06	2.46	0.28	0.823591
NIL-GC1	Anthesis stage	22.63	34.15	11.52	-3.26	9.57983		NIL-gc1-a-SbCYCA2;3	Young panicle (1-2 cm)	18.57	20.59	2.02	-0.64	1.55833					NIL-gc1-a-SbCYCB2;3	Young panicle (1-2 cm)	18.57	21	2.43	0.92	0.528509			NIL-gc1-a-SbCDKB1;1	Young panicle (1-2 cm)	18.57	21.32	2.75	0.57	0.673617
NIL-GC1	Anthesis stage	22.87	33.32	10.45	-4.33	20.1122		NIL-gc1-a-SbCYCA2;3	Young panicle (1-2 cm)	18.49	20.66	2.17	-0.49	1.40444					NIL-gc1-a-SbCYCB2;3	Young panicle (1-2 cm)	18.49	20.97	2.48	0.97	0.510506			NIL-gc1-a-SbCDKB1;1	Young panicle (1-2 cm)	18.49	21.15	2.66	0.48	0.716978
NIL-GC1	Anthesis stage	22.19	32.48	10.29	-4.49	22.4711		NIL-gc1-a-SbCYCA2;3	Young panicle (1-2 cm)	18.5	21.08	2.58	-0.08	1.05702					NIL-gc1-a-SbCYCB2;3	Young panicle (1-2 cm)	18.5	20.19	1.69	0.18	0.882703			NIL-gc1-a-SbCDKB1;1	Young panicle (1-2 cm)	18.5	21.37	2.87	0.69	0.619854
NIL-GC1	Anthesis stage	22.23	32.5	10.27	-4.51	22.7848		NIL-gc1-a-SbCYCA2;3	Young panicle (2-6 cm)	18.85	21.2	2.35	-0.31	1.23971					NIL-gc1-a-SbCYCB2;3	Young panicle (2-6 cm)	18.85	21.38	2.53	1.02	0.493116			NIL-gc1-a-SbCDKB1;1	Young panicle (2-6 cm)	18.85	21.78	2.93	0.75	0.594604
NIL-GC1	Anthesis stage	23.19	33.28	10.09	-4.69	25.8125		NIL-gc1-a-SbCYCA2;3	Young panicle (2-6 cm)	18.84	21.13	2.29	-0.37	1.29235					NIL-gc1-a-SbCYCB2;3	Young panicle (2-6 cm)	18.84	21.8	2.96	1.45	0.366021			NIL-gc1-a-SbCDKB1;1	Young panicle (2-6 cm)	18.84	21.34	2.5	0.32	0.80107
NIL-GC1	Anthesis stage	23.17	33.82	10.65	-4.13	17.5087		NIL-gc1-a-SbCYCA2;3	Young panicle (2-6 cm)	18.68	21.48	2.8	0.14	0.907519					NIL-gc1-a-SbCYCB2;3	Young panicle (2-6 cm)	18.68	21.74	3.06	1.55	0.34151			NIL-gc1-a-SbCDKB1;1	Young panicle (2-6 cm)	18.68	21.47	2.79	0.61	0.655197
NIL-GC1	After 10 days of anthesis	25.14	37.92	12.78	-2	4		NIL-gc1-a-SbCYCA2;3	Heading stage	19.27	22.24	2.97	0.31	0.806642					NIL-gc1-a-SbCYCB2;3	Heading stage	19.27	22.77	3.5	1.99	0.251739			NIL-gc1-a-SbCDKB1;1	Heading stage	19.27	22.89	3.62	1.44	0.368567
NIL-GC1	After 10 days of anthesis	25.45	38.32	12.87	-1.91	3.75809		NIL-gc1-a-SbCYCA2;3	Heading stage	19.26	22.28	3.02	0.36	0.779165					NIL-gc1-a-SbCYCB2;3	Heading stage	19.26	22.94	3.68	2.17	0.222211			NIL-gc1-a-SbCDKB1;1	Heading stage	19.26	22.55	3.29	1.11	0.463294
NIL-GC1	After 10 days of anthesis	23.23	37.31	14.08	-0.7	1.6245		NIL-gc1-a-SbCYCA2;3	Heading stage	19.2	22.47	3.27	0.61	0.655197					NIL-gc1-a-SbCYCB2;3	Heading stage	19.2	23.33	4.13	2.62	0.162668			NIL-gc1-a-SbCDKB1;1	Heading stage	19.2	23.08	3.88	1.7	0.307786
NIL-GC1	After 10 days of anthesis	23.26	38.53	15.27	0.49	0.712025
NIL-GC1	After 10 days of anthesis	23.16	36.06	12.9	-1.88	3.68075			Discovery?	P value	Mean of Group A	Mean of Group B	Difference	SE of difference	t ratio	df				Discovery?	P value	Mean of Group A	Mean of Group B	Difference	SE of difference	t ratio	df		Discovery?	P value	Mean of Group A	Mean of Group B	Difference	SE of difference	t ratio	df
NIL-GC1	After 10 days of anthesis	23.98	36.58	12.6	-2.18	4.53154		Primordia	Yes	0.040402	1.132	0.6128	0.5194	0.1738	2.988	4			Primordia	Yes	0.01107	1.111	0.5301	0.5812	0.13	4.471	4	Primordia	No	0.848388	0.8034	0.8244	-0.02099	0.1029	0.2039	4
NIL-GC1	Filling stage	26.81	38.76	11.95	-2.83	7.11074		Young panicle (0-1 cm)	Yes	0.010676	2.633	1.34	1.293	0.2862	4.518	4			Young panicle (0-1 cm)	Yes	0.001441	1.934	0.6406	1.293	0.1653	7.823	4	Young panicle (0-1 cm)	Yes	0.006093	1.438	0.6701	0.7682	0.145	5.299	4
NIL-GC1	Filling stage	27	38.03	11.03	-3.75	13.4543		Young panicle (1-2 cm)	No	0.497427	1.299	1.147	0.1526	0.2047	0.7454	4			Young panicle (1-2 cm)	Yes	0.002993	0.9972	0.4002	0.597	0.09272	6.439	4	Young panicle (1-2 cm)	Yes	0.001933	1.233	0.6836	0.5492	0.07587	7.238	4
NIL-GC1	Filling stage	26.67	38	11.33	-3.45	10.9283		Young panicle (2-6 cm)	No	0.710436	0.6899	0.747	-0.05707	0.1431	0.3988	4			Young panicle (2-6 cm)	No	0.805034	0.2029	0.2122	-0.009276	0.03518	0.2637	4	Young panicle (2-6 cm)	No	0.71119	0.3589	0.3799	-0.02098	0.05277	0.3977	4
NIL-GC1	Filling stage	26.59	39.04	12.45	-2.33	5.02805
NIL-GC1	Filling stage	24.82	36.81	11.99	-2.79	6.9163
NIL-GC1	Filling stage	24.9	35.5	10.6	-4.18	18.1261
NIL-GC1	Mature stage	26.38	N/A	N/A	N/A	N/A
NIL-GC1	Mature stage	26.19	N/A	N/A	N/A	N/A
NIL-GC1	Mature stage	25.72	38.71	12.99	-1.79	3.45815
NIL-GC1	Mature stage	26.75	39.1	12.35	-2.43	5.38893
NIL-GC1	Mature stage	26.11	39.59	13.48	-1.3	2.46229
NIL-GC1	Mature stage	25.53	38.54	13.01	-1.77	3.41054
NIL-gc1-a	Root	21.15	34.73	13.58	-1.2	2.2974
NIL-gc1-a	Root	20.76	34.89	14.13	-0.65	1.56917
NIL-gc1-a	Root	20.97	34.72	13.75	-1.03	2.04202
NIL-gc1-a	Root	20.15	33.82	13.67	-1.11	2.15846
NIL-gc1-a	Root	20.82	34.86	14.04	-0.74	1.67018
NIL-gc1-a	Root	20.16	33.86	13.7	-1.08	2.11404
NIL-gc1-a	Stem	18.51	35.05	16.54	1.76	0.295248
NIL-gc1-a	Stem	18.47	34.93	16.46	1.68	0.312083
NIL-gc1-a	Stem	18.91	34.56	15.65	0.87	0.547147
NIL-gc1-a	Stem	20.29	36.28	15.99	1.21	0.432269
NIL-gc1-a	Stem	18.81	36.25	17.44	2.66	0.15822
NIL-gc1-a	Stem	20.17	35.84	15.67	0.89	0.539614
NIL-gc1-a	Leaf	18.16	34.72	16.56	1.78	0.291183
NIL-gc1-a	Leaf	18.71	34.91	16.2	1.42	0.373712
NIL-gc1-a	Leaf	18.34	34.09	15.75	0.97	0.510506
NIL-gc1-a	Leaf	19.18	35.13	15.95	1.17	0.444421
NIL-gc1-a	Leaf	19.39	35.56	16.17	1.39	0.381565
NIL-gc1-a	Leaf	18.41	34.51	16.1	1.32	0.400535
NIL-gc1-a	Floret Primordia (0-0.5cm)	24.05	38.83	14.78	0	1
NIL-gc1-a	Floret Primordia (0-0.5cm)	24.15	39.38	15.23	0.45	0.732043
NIL-gc1-a	Floret Primordia (0-0.5cm)	23.82	38.3	14.48	-0.3	1.23114
NIL-gc1-a	Floret Primordia (0-0.5cm)	23.43	38.03	14.6	-0.18	1.13288
NIL-gc1-a	Floret Primordia (0-0.5cm)	23.55	38.76	15.21	0.43	0.742262
NIL-gc1-a	Floret Primordia (0-0.5cm)	24.01	37.85	13.84	-0.94	1.91853
NIL-gc1-a	Young panicle (0.5-1cm)	21.8	36.03	14.23	-0.55	1.46409
NIL-gc1-a	Young panicle (0.5-1cm)	21.72	35.27	13.55	-1.23	2.34567
NIL-gc1-a	Young panicle (0.5-1cm)	23.3	36.87	13.57	-1.21	2.31338
NIL-gc1-a	Young panicle (0.5-1cm)	23.04	36.48	13.44	-1.34	2.53151
NIL-gc1-a	Young panicle (0.5-1cm)	21.28	34.49	13.21	-1.57	2.96905
NIL-gc1-a	Young panicle (0.5-1cm)	22.57	35.73	13.16	-1.62	3.07375
NIL-gc1-a	Young panicle (1-2cm)	21.36	N/A	N/A	N/A	N/A
NIL-gc1-a	Young panicle (1-2cm)	21.33	39.76	18.43	3.65	0.07966
NIL-gc1-a	Young panicle (1-2cm)	21.41	38.5	17.09	2.31	0.20166
NIL-gc1-a	Young panicle (1-2cm)	21	38.93	17.93	3.15	0.112656
NIL-gc1-a	Young panicle (1-2cm)	21.56	38.19	16.63	1.85	0.277392
NIL-gc1-a	Young panicle (1-2cm)	21.63	37.55	15.92	1.14	0.45376
NIL-gc1-a	Young panicle (2-3cm)	19.96	28.84	8.88	-5.9	59.7141
NIL-gc1-a	Young panicle (2-3cm)	19.99	29.48	9.49	-5.29	39.1245
NIL-gc1-a	Young panicle (2-3cm)	20.2	28.95	8.75	-6.03	65.3448
NIL-gc1-a	Young panicle (2-3cm)	19.34	28.25	8.91	-5.87	58.4852
NIL-gc1-a	Young panicle (2-3cm)	19.27	28.31	9.04	-5.74	53.4456
NIL-gc1-a	Young panicle (2-3cm)	18.96	30.43	11.47	-3.31	9.91766
NIL-gc1-a	Young panicle (3-6cm)	18.97	27.98	9.01	-5.77	54.5686
NIL-gc1-a	Young panicle (3-6cm)	19.04	28.12	9.08	-5.7	51.9842
NIL-gc1-a	Young panicle (3-6cm)	19.05	27.59	8.54	-6.24	75.5835
NIL-gc1-a	Young panicle (3-6cm)	19.27	27.74	8.47	-6.31	79.3413
NIL-gc1-a	Young panicle (3-6cm)	19.16	27.54	8.38	-6.4	84.4485
NIL-gc1-a	Young panicle (3-6cm)	19.03	27.79	8.76	-6.02	64.8934
NIL-gc1-a	Young panicle (8-16cm)	21.77	39.35	17.58	2.8	0.143587
NIL-gc1-a	Young panicle (8-16cm)	21.86	38.64	16.78	2	0.25
NIL-gc1-a	Young panicle (8-16cm)	23.25	37.25	14	-0.78	1.71713
NIL-gc1-a	Young panicle (8-16cm)	23.53	37.61	14.08	-0.7	1.6245
NIL-gc1-a	Young panicle (8-16cm)	23.89	37.23	13.34	-1.44	2.71321
NIL-gc1-a	Young panicle (8-16cm)	23.51	37.38	13.87	-0.91	1.87905
NIL-gc1-a	Booting stage	23.03	38.01	14.98	0.2	0.870551
NIL-gc1-a	Booting stage	22.59	37.79	15.2	0.42	0.747425
NIL-gc1-a	Booting stage	22.51	37.35	14.84	0.06	0.959264
NIL-gc1-a	Booting stage	23	38.13	15.13	0.35	0.784584
NIL-gc1-a	Booting stage	20.71	38.15	17.44	2.66	0.15822
NIL-gc1-a	Booting stage	21.24	39.19	17.95	3.17	0.111105
NIL-gc1-a	Heading stage	22.45	37.35	14.9	0.12	0.920188
NIL-gc1-a	Heading stage	22.32	37.54	15.22	0.44	0.737135
NIL-gc1-a	Heading stage	22.17	38.2	16.03	1.25	0.420448
NIL-gc1-a	Heading stage	22.16	38.07	15.91	1.13	0.456916
NIL-gc1-a	Heading stage	33.32	N/A	N/A	N/A	N/A
NIL-gc1-a	Heading stage	33.25	N/A	N/A	N/A	N/A
NIL-gc1-a	Anthesis stage	24.23	37.6	13.37	-1.41	2.65737
NIL-gc1-a	Anthesis stage	24.39	37.05	12.66	-2.12	4.34694
NIL-gc1-a	Anthesis stage	24.12	36.19	12.07	-2.71	6.54322
NIL-gc1-a	Anthesis stage	24.5	35.93	11.43	-3.35	10.1965
NIL-gc1-a	Anthesis stage	24.48	36.96	12.48	-2.3	4.92458
NIL-gc1-a	Anthesis stage	24.88	36.74	11.86	-2.92	7.56846
NIL-gc1-a	After 10 days of anthesis	23.72	37.05	13.33	-1.45	2.73208
NIL-gc1-a	After 10 days of anthesis	24.03	38.93	14.9	0.12	0.920188
NIL-gc1-a	After 10 days of anthesis	24.18	39.4	15.22	0.44	0.737135
NIL-gc1-a	After 10 days of anthesis	24.36	38.02	13.66	-1.12	2.17347
NIL-gc1-a	After 10 days of anthesis	24.15	37.98	13.83	-0.95	1.93187
NIL-gc1-a	After 10 days of anthesis	24.38	38.25	13.87	-0.91	1.87905
NIL-gc1-a	Filling stage	26.27	37.26	10.99	-3.79	13.8326
NIL-gc1-a	Filling stage	26.32	37.19	10.87	-3.91	15.0324
NIL-gc1-a	Filling stage	25.92	37.65	11.73	-3.05	8.28212
NIL-gc1-a	Filling stage	25.87	37.73	11.86	-2.92	7.56846
NIL-gc1-a	Filling stage	24.54	35.52	10.98	-3.8	13.9288
NIL-gc1-a	Filling stage	24.52	36.3	11.78	-3	8
NIL-gc1-a	Mature stage	25.11	N/A	N/A	N/A	N/A
NIL-gc1-a	Mature stage	25.11	39.55	14.44	-0.34	1.26576
NIL-gc1-a	Mature stage	25.28	39.02	13.74	-1.04	2.05623
NIL-gc1-a	Mature stage	25.49	39.46	13.97	-0.81	1.75321
NIL-gc1-a	Mature stage	25.33	39.33	14	-0.78	1.71713
NIL-gc1-a	Mature stage	25.66	39.04	13.38	-1.4	2.63902
[truncated: 4 more columns]

## Sheet: Fig. 5
Fig. 5d
Glume length (mm)	Ci846	SbpPLAII-1-OE		Cell number	Ci846	SbpPLAII-1-OE		Cell area (μm2)	Ci846	SbpPLAII-1-OE		Total area (×103 μm2)	Ci846	SbpPLAII-1-OE
	2.23	2.79			122	155			492.356	443.493			60.0674	68.7414
	2.27	2.76			128	157			488.912	480.12			62.5807	75.3788
	2.29	2.86			107	139			472.523	445.545			50.56	61.9308
	2.25	2.88			115	166			430.238	497.324			49.4774	82.5558
	2.32	2.8			121	148			449.278	443.656			54.3626	65.6611
	2.26	2.82			118	152			465.333	469.433			54.9093	71.3538
	2.17	2.85			123	165			512.84	416.487			63.0793	68.7204
	2.2	2.59			129	143			477.329	493.529			61.5754	70.5747
	2.29	2.92			104	157			461.235	466.6			47.9684	73.2562
	2.3	2.81			105	140			503.954	486.348			52.9152	68.0887
	Unpaired t test				Unpaired t test				Unpaired t test				Unpaired t test
	P value	<0.0001			P value	<0.0001			P value	0.3459			P value	<0.0001
	P value summary	****			P value summary	****			P value summary	ns			P value summary	****
	Significantly different (P < 0.05)?	Yes			Significantly different (P < 0.05)?	Yes			Significantly different (P < 0.05)?	No			Significantly different (P < 0.05)?	Yes
	One- or two-tailed P value?	Two-tailed			One- or two-tailed P value?	Two-tailed			One- or two-tailed P value?	Two-tailed			One- or two-tailed P value?	Two-tailed
	t, df	t=17.17, df=18			t, df	t=8.319, df=18			t, df	t=0.9680, df=18			t, df	t=5.877, df=18
Fig. 5e
SiCYCA2;3										SiCYCB2;2										SiCDKB1;1
		Actin(Ct)	gene(Ct)	#C(t)	##C(t)	2-##C(t)						Actin(Ct)	gene(Ct)	#C(t)	##C(t)	2-##C(t)						Actin(Ct)	gene(Ct)	#C(t)	##C(t)	2-##C(t)
Ci846	Young panicle (0-1 cm)	20.55	27.03	6.48	0	1				Ci846	Young panicle (0-1 cm)	20.55	26.31	5.76	0	1				Ci846	Young panicle (0-1 cm)	20.55	23.23	2.68	0	1
Ci846	Young panicle (0-1 cm)	20.74	27.02	6.28	-0.2	1.1487				Ci846	Young panicle (0-1 cm)	20.74	26.62	5.88	0.12	0.920188				Ci846	Young panicle (0-1 cm)	20.74	23.39	2.65	-0.03	1.02101
Ci846	Young panicle (0-1 cm)	20.77	26.82	6.05	-0.43	1.34723				Ci846	Young panicle (0-1 cm)	20.77	26.57	5.8	0.04	0.972655				Ci846	Young panicle (0-1 cm)	20.77	23.49	2.72	0.04	0.972655
Ci846	Young panicle (1-3 cm)	21.63	27.56	5.93	-0.55	1.46409				Ci846	Young panicle (1-3 cm)	21.63	27.65	6.02	0.26	0.835088				Ci846	Young panicle (1-3 cm)	21.63	24.47	2.84	0.16	0.895025
Ci846	Young panicle (1-3 cm)	21.59	27.66	6.07	-0.41	1.32869				Ci846	Young panicle (1-3 cm)	21.59	27.84	6.25	0.49	0.712025				Ci846	Young panicle (1-3 cm)	21.59	24.26	2.67	-0.01	1.00696
Ci846	Young panicle (1-3 cm)	21.54	27.57	6.03	-0.45	1.36604				Ci846	Young panicle (1-3 cm)	21.54	28.02	6.48	0.72	0.607097				Ci846	Young panicle (1-3 cm)	21.54	23.93	2.39	-0.29	1.22264
SbpPLAⅡ-1-OE	Young panicle (0-1 cm)	20.81	26.11	5.3	-1.18	2.26577				SbpPLAⅡ-1-OE	Young panicle (0-1 cm)	20.81	24.88	4.07	-1.69	3.22657				SbpPLAⅡ-1-OE	Young panicle (0-1 cm)	20.81	22.8	1.99	-0.69	1.61328
SbpPLAⅡ-1-OE	Young panicle (0-1 cm)	20.55	26.13	5.58	-0.9	1.86607				SbpPLAⅡ-1-OE	Young panicle (0-1 cm)	20.55	24.93	4.38	-1.38	2.60268				SbpPLAⅡ-1-OE	Young panicle (0-1 cm)	20.55	22.59	2.04	-0.64	1.55833
SbpPLAⅡ-1-OE	Young panicle (0-1 cm)	20.52	26.11	5.59	-0.89	1.85318				SbpPLAⅡ-1-OE	Young panicle (0-1 cm)	20.52	25.35	4.83	-0.93	1.90528				SbpPLAⅡ-1-OE	Young panicle (0-1 cm)	20.52	22.97	2.45	-0.23	1.17283
SbpPLAⅡ-1-OE	Young panicle (1-3 cm)	21.11	26.36	5.25	-1.23	2.34567				SbpPLAⅡ-1-OE	Young panicle (1-3 cm)	21.11	26.46	5.35	-0.41	1.32869				SbpPLAⅡ-1-OE	Young panicle (1-3 cm)	21.11	23.31	2.2	-0.48	1.39474
SbpPLAⅡ-1-OE	Young panicle (1-3 cm)	21.13	26.57	5.44	-1.04	2.05623				SbpPLAⅡ-1-OE	Young panicle (1-3 cm)	21.13	26.51	5.38	-0.38	1.30134				SbpPLAⅡ-1-OE	Young panicle (1-3 cm)	21.13	23.48	2.35	-0.33	1.25701
SbpPLAⅡ-1-OE	Young panicle (1-3 cm)	21.08	26.43	5.35	-1.13	2.18859				SbpPLAⅡ-1-OE	Young panicle (1-3 cm)	21.08	26.33	5.25	-0.51	1.42405				SbpPLAⅡ-1-OE	Young panicle (1-3 cm)	21.08	23.11	2.03	-0.65	1.56917
	Significant?	P value	Mean of Ci846	Mean of SbpPLAⅡ-1-OE	Difference	SE of difference	t ratio	df			Significant?	P value	Mean of Ci846	Mean of SbpPLAⅡ-1-OE	Difference	SE of difference	t ratio	df			Significant?	P value	Mean of Ci846	Mean of SbpPLAⅡ-1-OE	Difference	SE of difference	t ratio	df
Young panicle (0-1 cm)	Yes	0.007939	1.165	1.995	-0.8297	0.1687	4.918	4		Young panicle (0-1 cm)	Yes	0.013466	0.9643	2.578	-1.614	0.3823	4.221	4		Young panicle (0-1 cm)	Yes	0.031887	0.9979	1.448	-0.4503	0.1393	3.233	4
Young panicle (1-3 cm)	Yes	0.00095	1.386	2.197	-0.8106	0.09289	8.726	4		Young panicle (1-3 cm)	Yes	0.001114	0.7181	1.351	-0.6333	0.07566	8.37	4		Young panicle (1-3 cm)	No	0.050316	1.042	1.407	-0.3654	0.1319	2.77	4

## Sheet: Fig. 6
Fig. 6
	GC1	gc1-a	gc1-b	gc1-c	gc1-d	Production (Tonnes/year)
Algeria	1	0	0	0	0	1774.6
Argentina	1	0	0	0	0	2.88226e+06
Australia	3	1	0	0	0	1.89289e+06
Botswana	0	1	0	0	0	23950.1
Brazil	0	2	0	0	0	1.76188e+06
Burundi	2	0	0	0	0	56663.3
Cameroon	1	0	0	0	0	934707
Chad	1	2	1	0	0	738592
China	7	2	0	0	0	2.54997e+06
Dominican Republic	1	0	0	0	0	2713.45
Ethiopia	57	2	0	0	1	3.21531e+06
Guatemala	0	1	0	0	0	46180.3
Hungary	1	0	0	0	0	19377.3
India	36	4	0	0	0	6.3042e+06
Japan	1	2	0	0	0	-
Kenya	5	3	0	0	0	142798
Malawi	2	0	0	0	0	63911.9
Mali	3	0	0	0	0	1.08689e+06
Nepal	1	0	0	0	0	-
Niger	2	1	0	0	0	1.17904e+06
Nigeria	9	5	0	4	2	7.3718e+06
Oman	2	0	0	0	0	26910.9
Pakistan	2	0	0	0	0	162658
Peru	0	1	0	0	0	154.95
Portugal	2	0	0	0	0	-
Romania	1	0	0	0	0	26336.5
Saudi Arabia	2	0	0	0	0	187405
Sierra Leone	2	0	0	0	0	28780.5
South Africa	9	11	0	0	0	205857
Sudan	18	17	1	0	0	4.14424e+06
Tanzania	6	1	0	0	1	709236
Togo	1	0	0	0	0	230538
Turkey	2	0	0	0	0	148.25
Uganda	10	9	0	0	0	390704
America	25	16	0	4	0	1.01744e+07
Yemen	6	0	0	0	0	335998
Zambia	1	0	0	0	0	17023
Zimbabwe	10	13	0	0	1	67349.7
Haplotype	GC1	gc1-a	gc1-b	gc1-c	gc1-d
Number of accessions	302	116	5	14	6
Frequency	0.681716	0.261851	0.0112867	0.0316027	0.013544

## Sheet: Supplementary Fig. 1
Supplementary Fig. 1a					Supplementary Fig. 1b							Supplementary Fig. 1c
					Glume length (mm)							Threshing rate (%)
	Wild sorghum	Grain sorghum	sweet sorghum			VHGC	HGC	MGC	LGC	VLGC			SL81	Heicao	Rio
VHGC	38	17	14			4.4	4.6	4.3	3.9	3.6			0.01	0.27	0.93
HGC	0	59	31			3.3	4.2	4.2	4.7	3.1			0.06	0.3	0.97
MGC	0	64	34			5.4	5	3	3.9	2.6			0.05	0.31	0.99
LGC	0	86	46			5.1	3.9	4	4	3.9			0.06	0.28	0.98
VLGC	0	120	82			6	4.3	4.3	3.9	4			0.02	0.24	0.9
Missing data	2	6	12			5.2	5.4	4.7	3.9	3.2			0.03	0.22	0.92
						4.5	4.7	4.4	3.4	4			0.05	0.19	1
						5.4	4.4	3.9	4.2	3.7			0.03	0.32	1
						6.6	4.2	4.39	3	3.5			0.1	0.29	0.89
						5.9	5	3.5	3.9	3.2			0.04	0.26	0.97
						4	5	3.3	3.2	4.4
						5.4	4.2	4.8	4.3	3.8		Tukey's multiple comparisons test	Mean Diff.	95.00% CI of diff.	Significant?	Summary	Adjusted P Value
						4	4.6	4	3.9	3.5		SL81 vs. Heicao	-0.223	-0.2639 to -0.1821	Yes	****	<0.0001
						3.4	4.2	3.1	2.9	4.2		SL81 vs. Rio	-0.91	-0.9509 to -0.8691	Yes	****	<0.0001
						5.5	4.9	4.1	3.9	3.5		Heicao vs. Rio	-0.687	-0.7279 to -0.6461	Yes	****	<0.0001
						7	3.2	3.1	3.9	2.9
						3.9	2.7	3.6	3.2	4.1
						4.8	4.1	3.4	2.9	4.7
						4.8	4.6	3.9	2.9	3.3
						4.1	3.5	4.5	3	3.9
						5	4.9	3.2	4.4	4.3
						4.3	5.4	4.1	3.3	3.6
						4.5	4.1	3.3	4.6	4.1
						4.5	4.9	3.2	3.2	4
						6.1	4.1	3.3	3.6	3.3
						6	5.6	4.5	4.9	4.2
						5	4.4	5	2.83	4
						4.2	4.8	4.5	4.2	4
						4.3	4.9	4.5	4.1	4.4
						4.8	5.2	4	3.9	3.8
						5.3	4.7	4.5	4	4.3
						4.9	4.5	3.5	4.2	3.5
						5	4.6	2.9	4	3.8
						5	4	4.6	3.9	4.6
						5.4	4.9	5.1	3.5	4.4
						4.7	4.7	4.5	3.6	4.5
						4.2	4.1	4.4	4.6	3.9
						5.7	3.8	3.7	4	3.7
						5.1	4.3	5.1	4.2	4.4
						4.7	4.1	3.1	4.7	4.5
						5.2	3.4	3.5	2.9	3.8
						4.2	4.6	4.8	2.9	3.8
						4.2	4.5	4.9	3.6	4.4
						4.9	4.9	4.3	4.3	4.9
						4.9	4.8	4.5	4.4	5.5
						4.8	4.3	3.9	3.8	4.3
						5.4	3.5	4.4	4.2	4.5
						5.1	4.5	5.4	4.1	3.4
						4.5	4	4.3	3.4	3.5
						4	4.7	4.8	3.8	4.7
						4.5	5.9	4.6	4.3	3.9
						4.9	4.6	4.7	4.3	4.7
						4.6	4.5	4.9	4.8	2.9
						4.5	4.5	4.1	4	3.1
						4.6	4.5	4.8	3.7	2.9
						4.6	4.1	2.9	4.5	3.5
						4.7	4.7	5.3	4	3.7
						4.6	5.3	4	3.6	3.7
						4.9	3.2	4.5	4.3	4
						3.8	4.7	3.9	4.9
						5.6	4.5	4.1	4.1
						5.7	4.7	4.5	3.7
						4.8	4.3	3.9	2.5
						4.8	4.3	3.8	4.4
						4.7	4.7	3.6	3.8
						5.1	5.2	4.8	4.6
						5	4.4	4.5	3.6
						4.6	4.6	4.2	4.2
						4.8	4.9	3.9	4.4
						4.4	4	4.5	3.6
						4.6	4.9	4.6	4.5
						4.5	4.9	4.5	4.5
						4.1	4.3	4.9	3.7
						4.5	4.8	4.2	4
						4.5	4.9	4.8	3.7
						4.8	4.7	5.1	4.1
						4.8	4.3	4.3	3.8
						4.6	4.4	4.6	4.2
						3.9	4.9	4.3	4.5
						4.6	4.6	3.6	4.5
						4.4	4.7	4.5	4.1
						4.9	5.1	4.6	4.6
						4.9	4.7	3.2	4
						4.6	4.2	3.9	3.9
						4.7	4	4.4	3.1
						4.2	4.6	3.9	6
						4.4	4.1	4.2	4.2
						4.4	4.3	4.6	4.5
						4.6	4.5	4.4	4
						4.8	5.3	4.2	4.1
						4.9	4.1	4.9	4.3
						5.3	4.9	4.2	3.6
						5.9	4.5	5	4.1
						4.6	5.1	4.4	4.7
						4.4	4.2	4.2	4.3
						5	4.3	4.4	3.3
						4.8	4.9	4.9	3.9
						4.7	5.8	4.2	4.1
						4.8	4.3	4.4	4.2
						4.4	4.7	3.2	4.6
						4.7	4.6	4.5	3.5
						4.7	4.7	4.2	4.2
						4.7	4.6	4.8	4.5
						5.5	4.8	3.6	4.1
						4.6	4.9	4.5	4.8
						4.2	4.8	4.5	4.4
						5.2	4.8	4.9	4.3
						4.7		4.4	4.7
						4.8		4.4	4.1
						4.9		4.1	4.6
						4.8		4.3	3.6
						3.8		4.8	3.8
						4.8		4.8	4.2
						4.9		4.6	3.1
						4.3		4.4	3.6
						4.8		4.2	4.5
						4		4.5	4.1
						4.5		4.5	3.7
						4.1		4.2	3.5
						4.5			4
						4.3			3.9
						4.7			4.1
						4.5			4.3
						4.3
						3.8
						4.9
						4.8
						3.9
						4.3
						4.7
						3.9
						4.5
						4.7
						4.5
						4.4
						4.3
						3.3
						4.9
						4.7
						4.8
						4.5
						4.3
						4.4
						4.7
						4.8
						4.9
						5.6
						4.5
						5.4
						5.7
						4.7
						5.1
						4.9
						4.5
						5.3
						4.7
						4.9
						5.2
						4.3
						4.1
						5.4
						5.1
						4.7
						4.6
						4.7
						4.1
						5.5
						4.6
						6.1
						4.8
						5.5
						4.7
						4.7
						4.7
						4.7
						5.5

## Sheet: Supplementary Fig. 2
Supplementary Fig. 2a
	MSR0061	MIN0019	MIN0032	MSN0111	MSR0069	MSN0013	SAM39569	MSR0084
SN010	B	B	B	B	B	B	B	B
M81-E	A	A	A	A	A	A	A	A
Glume length (mm)			Threshing rate (%)
SN010	M-81E		SN010	M-81E
4.89	3.62		0.13	1
4.81	3.61		0.17	0.97
4.91	3.52		0.2	0.93
4.95	3.55		0.23	0.83
4.88	3.72		0.17	0.9
4.97	3.64		0.1	0.9
4.86	3.66		0.1	0.9
4.96	3.67		0.2	0.97
4.99	3.63		0.13	0.87
4.72	3.69		0.17	0.93
Unpaired t test			Unpaired t test
P value	<0.0001		P value	<0.0001
P value summary	****		P value summary	****
Significantly different (P < 0.05)?	Yes		Significantly different (P < 0.05)?	Yes
One- or two-tailed P value?	Two-tailed		One- or two-tailed P value?	Two-tailed
t, df	t=64.93, df=18		t, df	t=37.99, df=20

## Sheet: Supplementary Fig. 5
Supplementary Fig. 5
Glume width (mm)			Threshig rate (%)
NIL-GC1	NIL-gc1-a		NIL-GC1	NIL-gc1-a
3.25	2.74		0.09136	0.71674
3.29	2.77		0.13742	0.63734
3.41	3.02		0.07912	0.68669
3.35	2.98		0.15332	0.64974
3.35	2.78		0.10749	0.81759
3.37	2.66		0.11645	0.67934
3.31	2.73		0.12667	0.58995
3.29	3.01		0.06436	0.64854
3.28	2.79		0.12168	0.72731
3.35	2.86		0.17696	0.62045
Unpaired t test			Unpaired t test
P value	<0.0001		P value	<0.0001
P value summary	****		P value summary	****
Significantly different (P < 0.05)?	Yes		Significantly different (P < 0.05)?	Yes
One- or two-tailed P value?	Two-tailed		One- or two-tailed P value?	Two-tailed
t, df	t=11.37, df=18		t, df	t=24.17, df=18

## Sheet: Supplementary Fig. 6
Supplementary Fig. 6a
	Actin(Ct)	Gene(Ct)	#C(t)	##C(t)	2-##C(t)
Wheatland	25.45	29.67	4.22	0	1
	25.76	30.01	4.25	0.03	0.97942
	25.68	29.89	4.21	-0.01	1.00696
GC1-OE-1	25.03	21.33	-3.7	-7.92	242.191
	24.87	20.94	-3.93	-8.15	284.05
	24.69	20.95	-3.74	-7.96	249
GC1-OE-2	24.35	20.58	-3.77	-7.99	254.232
	24.65	20.99	-3.66	-7.88	235.568
	24.3	20.84	-3.46	-7.68	205.074
GC1-OE-3	24.27	20.56	-3.71	-7.93	243.875
	24.03	20.87	-3.16	-7.38	166.572
	24.16	20.75	-3.41	-7.63	198.088
GC1-OE-4	24.68	21.19	-3.49	-7.71	209.383
	24.25	21.16	-3.09	-7.31	158.683
	24.33	21.09	-3.24	-7.46	176.069
GC1-OE-5	25.38	21.84	-3.54	-7.76	216.767
	25.34	21.67	-3.67	-7.89	237.207
	25.06	21.13	-3.93	-8.15	284.05
gc1-OE-1	23.79	22.29	-1.5	-5.72	52.7098
	23.65	22.33	-1.32	-5.54	46.5271
	24.48	22.04	-2.44	-6.66	101.125
gc1-OE-2	24.77	20.36	-4.41	-8.63	396.177
	23.95	19.72	-4.23	-8.45	349.706
	24.11	20.58	-3.53	-7.75	215.269
gc1-OE-3	23.36	20.2	-3.16	-7.38	166.572
	23.65	20.38	-3.27	-7.49	179.769
	23.88	20.73	-3.15	-7.37	165.421
gc1-OE-4	24.43	19.44	-4.99	-9.21	592.224
	24.19	19.32	-4.87	-9.09	544.958
	24.84	19.57	-5.27	-9.49	719.076
gc1-OE-5	23.26	21.08	-2.18	-6.4	84.4485
	23.25	21.23	-2.02	-6.24	75.5835
	24.17	21.6	-2.57	-6.79	110.661

[truncated: 5 more sheets: Supplementary Fig. 7, Supplementary Fig. 8, Supplementary Fig. 12, Supplementary Fig. 13, Supplementary Fig. 14]
